# Supplementary material for: Identification of novel biomarkers in Hunner’s interstitial cystitis using the CIBERSORT, an algorithm based on machine learning
Source: BMC Urol. 2021 Aug 16;21:109. doi: 10.1186/s12894-021-00875-8 (PMC8365919; doi:10.1186/s12894-021-00875-8)
Supplement: Supplementary file 1 — Additional file 1: DEGs between HIC and healthy controls. [file 12894_2021_875_MOESM1_ESM.xlsx]

## Sheet: Sheet1
id	GSM298203	GSM298204	GSM298212	GSM298215	GSM298216	GSM298217	GSM298205	GSM298206	GSM298207	GSM298208	GSM298209	GSM298210	GSM298211	GSM298213	GSM298214	GSM402541
SLITRK6	823.195	837.225	840.275	1003.3	677.065	718.259	87.76	121.766	43.9385	65.918	43.2258	134.778	25.6242	41.6706	60.8847	305.61
HOXD1	86.3832	94.0025	124.87	108.105	99.2404	82.0997	33.0443	20.7602	17.3311	18.3708	12.2076	20.438	20.2277	13.2844	8.10099	41.7836
KDM2A	159.81	151.375	148.948	146.198	148.793	142.077	184.063	177.493	176.783	179.327	184.581	184.528	173.754	179.618	181.962	174.318
CECR2	35.3134	41.1484	39.8827	26.6255	32.9928	31.9581	7.14273	9.35467	10.1203	6.25504	9.00164	14.5799	7.76355	10.574	14.5306	8.85095
GPR27	126.323	112.824	146.143	114.474	128.477	110.295	25.9592	41.0124	33.2969	29.2694	43.5026	39.8722	29.2155	20.3242	24.6507	73.6842
HIBADH	163.605	138.624	159.81	154.334	165.227	184.478	90.1062	91.5263	91.4795	95.3657	82.0997	89.7817	91.4795	91.2471	87.1273	119.526
DARS	562.826	578.346	518.472	483.337	578.922	542.396	352.399	376.933	389.99	360.683	349.002	391.556	331.723	371.05	332.345	416.345
UST	182.849	140.047	172.163	167.251	123.483	162.123	41.201	36.1772	38.1029	39.8083	26.5359	23.0958	27.7227	50.2207	42.4426	96.5439
SLC26A2	462.545	526.311	426.216	459.408	437.865	353.816	196.65	254.115	171.883	220.328	246.45	229.386	237.236	178.784	241.542	247.161
CCDC101	106.154	98.1941	95.3324	97.176	104.194	92.0475	62.1282	51.6147	71.3171	58.9938	45.996	60.9882	69.503	63.7501	60.3009	66.1655
RPS6KC1	168.03	204.046	176.727	171.435	169.297	178.662	116.778	124.118	121.04	133.44	127.534	135.288	117.261	122.693	106.074	126.596
ARMCX6	402.025	395.353	385.68	432.544	389.498	362.451	295.545	316.638	307.066	317.31	296.981	308.887	280.455	319.125	301.259	322.428
MYO5A	37.3268	45.7722	40.5986	50.1257	58.9143	52.6235	101.198	100.637	94.3284	91.3838	102.719	107.669	101.088	95.7168	101.916	70.2836
TNNT3	98.0077	102.467	119.457	120.845	71.5511	79.8244	49.0498	22.1267	22.1756	25.0734	23.9574	25.5797	24.2733	26.462	23.4199	39.1201
PPP1R9A	62.4033	75.0858	90.9533	84.0916	75.1185	68.4193	8.11923	8.82037	7.4897	14.3724	7.45877	13.6348	12.6945	22.3819	11.8059	49.7019
FAM3B	755.504	1162.39	1334.62	1314.66	926.697	838.11	172.547	86.7022	123.91	65.8294	15.6555	5.73637	5.07138	98.4862	23.4848	490.36
ZBTB10	87.1567	76.9065	99.8662	92.6514	92.1375	90.0855	33.745	50.0811	37.9854	39.5918	62.9512	39.9742	44.899	44.773	47.4544	58.806
SHROOM1	409.159	336.118	511.188	385.68	287.761	246.645	54.2971	52.9211	61.8832	45.6693	15.9368	36.7261	36.8235	113.21	32.4397	106.311
FLI1	57.6885	42.4654	47.5758	48.349	45.4377	86.7802	178.967	176.727	168.809	157.307	185.855	180.73	178.456	171.822	189.109	99.0667
PEX19	222.072	222.655	221.913	219.689	196.607	204.932	114.041	132.164	132.725	118.354	114.883	106.903	105.556	147.143	133.9	172.599
IFT22	147.442	146.897	159.038	168.144	161.143	150.119	86.1459	102.484	90.0377	91.4995	100.617	96.2488	85.3002	74.8606	95.1302	127.946
GOLT1A	160.653	175.787	174.798	114.551	86.7361	97.1096	10.5614	10.823	9.27146	8.55549	7.11096	1.02558	1.30086	27.4722	0.56443	38.5256
SC5D	531.734	441.814	589.783	559.717	417.033	415.1	149.602	159.3	158.135	143.923	96.6355	98.8642	139.25	152.831	131.433	336.219
RNASE4	611.281	522.556	613.959	651.929	588.297	684.018	222.225	338.446	378.584	284.751	328.83	285.165	246.645	307.066	306.617	454.518
MSX2	151.025	131.392	126.106	143.191	117.413	113.77	37.3487	27.7416	25.8287	26.4279	24.4717	60.0079	36.4443	42.6236	51.0148	90.2884
LOC100505812	34.0133	41.1346	27.7832	36.877	31.9407	47.3748	141.594	141.318	102.834	91.4256	123.989	124.97	132.983	144.559	123.91	82.1131
FABP5	1936.47	2631.16	1909.01	2328.29	1213.87	1609.68	625.789	247.161	234.72	252.804	485.009	330.767	270.238	518.111	246.327	741.797
HTATSF1	274.153	298.472	273.966	267.31	292.25	245.027	204.778	202.672	178.153	186.834	196.323	187.883	206.718	193.995	200.016	233.018
KIF5C	91.0112	97.6787	107.036	110.79	59.9495	77.1404	21.6678	18.897	23.0137	13.1477	24.487	24.0606	16.7118	37.204	21.6715	49.1325
DENND4C	338.104	324.839	357.137	381.127	323.455	312.845	186.068	185.526	218.235	176.727	174.318	209.528	169.378	231.988	181.174	274.153
SEMA3E	89.9592	107.298	106.956	129.751	120.142	129.266	17.7129	19.2334	20.8739	48.0471	23.8565	29.665	16.0463	33.6846	10.823	78.0262
ZFYVE21	677.065	636.101	636.101	517.323	636.725	577.897	276.745	264.824	271.559	287.835	279.376	293.537	211.017	271.46	247.402	502.905
SPRED2	132.983	147.013	133.966	130.134	114.939	105.249	50.8438	55.5439	56.1662	59.0298	52.7466	60.4734	60.1161	48.7187	67.0795	99.3267
FAM19A2	110.518	99.723	73.1545	93.2027	113.461	167.92	15.4126	7.06757	8.56659	4.35416	8.57678	1.22526	11.9539	24.9254	1.12921	41.431
BTBD7	194.974	193.08	185.956	192.029	207.582	197.449	135.755	127.204	143.889	135.596	128.983	139.855	132.777	141.232	131.22	177.452
SULT2A1	61.9563	68.4193	71.6898	17.647	64.4707	63.6942	6.66125	0.884463	4.29117	2.11647	2.1853	3.22653	2.83246	1.32391	1.88384	6.8636
PPM1H	52.9829	55.7473	40.5364	45.9526	41.2151	45.879	16.2738	11.2304	12.1371	9.29443	19.9002	10.01	17.4817	28.7163	15.8908	27.45
TTC8	199.133	241.296	219.587	220.483	222.357	223.266	133.966	128.007	140.107	170.941	130.206	116.646	120.278	132.983	124.201	178.967
SATB1	330.339	375.904	337.978	410.049	353.141	322.206	219.459	188.59	164.679	164.351	235.505	219.689	182.18	186.894	152.717	266.227
ZNF667	52.4491	70.0899	82.7674	66.3183	67.4713	67.3985	22.0978	28.6404	32.3251	33.0846	42.8752	37.3591	33.8527	29.4619	37.2758	39.5344
ZFYVE9	91.367	82.5396	113.77	99.1968	91.4597	83.5599	36.7261	51.6007	47.3748	35.7725	47.8252	55.6227	52.2593	32.7076	42.3917	64.1977
CYB5A	1057.32	1428.7	1513.39	1530.63	1127.64	1045.67	387.98	322.859	346.06	272.449	204.448	222.655	215.295	519.832	243.395	840.275
ACVR1B	76.8209	75.5619	79.1923	85.5085	60.5429	72.6031	39.9174	41.1484	42.8616	35.0068	42.4535	39.2044	40.2263	38.992	38.8426	60.1022
BMP3	41.5233	42.4249	50.2327	37.7384	36.8622	30.3089	4.61659	8.92329	21.3567	7.1061	0.948596	6.78426	9.9368	9.90483	3.86178	20.9144
NDUFS4	221.003	255.543	262.686	240.741	262.903	264.423	171.156	154.468	170.349	190.372	175.787	187.316	171.883	184.801	175.258	212.843
RP11-247L20.4	88.1045	153.984	135.35	119.487	130.635	125.25	51.5638	56.5307	47.589	59.0409	41.6942	46.3762	53.0293	38.4483	37.4926	82.8835
HSP90AB1	3008.56	2878.2	2912.97	2718.16	2563.01	2747.88	1464.32	1545.93	1560.91	1233.43	1713.43	1609.68	1447.77	1991.93	1708.36	2306.89
TMEM246	111.741	114.852	120.778	138.762	96.7427	86.8825	30.4814	45.6974	48.6544	38.8339	34.301	46.5616	32.6098	27.3244	27.0756	76.0378
AKR1C1	1084.8	1129.59	1833.3	1568.59	1194.96	1254.64	431.79	515.888	252.006	470.619	300.514	312.472	253.094	433.221	457.871	735.534
TMEM30B	424.048	415.506	418.379	461.89	239.115	276.263	69.1068	49.0805	100.938	39.2541	22.8257	12.0555	17.2545	85.7939	25.047	198.183
FAHD2CP	42.9148	40.6447	45.4725	58.6786	35.3871	34.343	16.2638	17.731	14.4318	13.3134	14.7425	21.0354	16.8154	16.6502	11.2608	22.1756
PACRG	42.9959	40.6257	54.1677	66.7978	39.3163	45.0324	9.47279	7.82454	18.7391	6.59547	12.6769	5.05881	6.66125	16.3482	10.263	25.75
NIPAL4	161.482	216.614	195.692	164.057	118.695	102.272	21.6757	5.0226	5.20337	12.1118	3.70197	2.40919	3.2703	24.8393	8.82037	83.7879
ADAM22	23.7231	22.3286	25.5797	21.7296	28.753	22.9336	10.1927	8.60428	7.49606	7.05418	6.27801	5.5521	6.27995	12.1465	9.03868	17.2586
PHPT1	251.394	221.623	221.836	172.163	186.456	260.496	339.364	366.816	345.088	356.235	361.185	312.128	360.567	314.958	362.77	301.025
MACROD2	36.499	55.9826	62.9512	58.8747	61.1516	66.1762	19.3758	15.1719	19.9065	20.1717	12.05	18.7391	14.3789	23.0018	15.4942	37.6821
ARMC10	260.221	245.707	278.923	275.192	254.319	256.383	191.475	158.242	174.318	186.456	165.374	167.293	141.594	191.115	175.389	223.553
TSPYL5	315.053	242.369	311.673	243.182	267.514	286.978	156.894	180.469	133.598	146.175	193.912	201.419	148.245	152.144	169.958	172.065
TFCP2L1	105.128	112.474	73.4756	54.9878	67.5034	50.8127	6.08682	7.14123	7.36943	3.59656	6.00201	6.66312	3.95467	8.34909	8.09349	23.7451
TLE3	53.9424	52.4085	43.5718	56.4177	46.3306	48.5148	85.4342	77.4867	74.818	61.8029	82.1273	74.5049	76.3521	77.4338	72.3804	74.6575
WDFY3-AS2	44.3117	56.2459	50.0298	41.7319	54.1419	63.2527	22.6662	26.5112	24.9426	26.6824	28.0334	27.527	24.7446	28.347	27.7672	35.7725
ZNF486	53.5323	65.1334	65.1334	83.6269	63.2124	56.8194	30.9964	18.0908	20.0511	22.2431	24.1249	34.3831	37.856	18.4355	18.8101	35.7553
THRB	77.187	100.381	114.952	104.652	77.8675	84.6947	23.6284	28.1841	25.0312	26.3477	21.4103	16.5739	12.1438	25.4861	21.5604	68.2574
FBXO21	376.063	325.246	364.869	437.14	352.287	381.845	216.681	224.342	221.732	220.811	233.64	225.256	213.181	222.716	245.103	313.544
KLHL8	177.848	193.553	181.357	164.679	198.008	161.143	134.514	122.202	110.673	133.867	114.416	125.158	116.481	133.966	113.02	144.099
UPK1B	1268.3	1925.47	1893.1	2034.3	939.63	1526.25	207.704	131.828	19.6249	183.412	9.39923	11.4189	20.3947	557.18	156.521	736.575
VDAC2	1428.7	1545.93	1390.45	1487.19	1516.29	1439.37	1181.95	1216.43	1093.08	1157.33	1146.41	955.331	1069.18	1121.77	1071.78	1275.31
ZNF440	67.3225	52.1732	67.3894	73.3869	46.9029	47.4674	27.0211	17.2876	15.9684	15.2923	15.4051	16.0955	20.2231	20.4987	23.4892	37.232
IMPDH2	1475.34	1588.77	1601.4	1422.39	1265.92	1422.39	851.985	793.884	676.362	663.204	911.683	836.112	726.784	820.334	771.035	1233.43
SMURF1	76.5468	76.6439	75.6812	77.5953	76.8707	64.6171	47.4128	50.308	53.7958	53.1045	50.196	58.806	57.8806	53.7958	59.118	60.1474
ARHGEF3	195.946	238.433	244.383	253.445	275.672	254.115	384.253	363.607	395.181	399.428	372.914	426.442	376.547	419.457	320.413	328.432
MAOA	846.451	858.831	894.936	1033.03	609.761	636.101	194.601	173.615	164.461	119.526	93.9663	100.466	65.3847	210.522	90.1278	565.758
BRAF	118.512	135.72	157.065	143.652	134.116	113.841	88.9247	74.5713	80.5206	70.8217	70.5788	74.6048	91.3452	85.3002	72.7939	100.507
KBTBD11	75.5819	75.1954	78.5459	72.3804	61.2889	62.5869	26.3288	38.8988	33.4311	44.9102	37.5205	49.868	25.396	37.4022	43.9898	43.8261
ZFHX3	130.063	130.374	115.377	138.059	119.727	110.939	40.1532	69.4013	50.6265	68.9771	76.5075	74.5859	56.459	62.3089	68.8903	95.9664
FAM102B	222.528	208.477	270.942	226.481	257.021	276.581	152.763	146.71	153.074	165.791	170.757	162.749	188.239	140.742	157.84	163.647
NPTXR	28.596	44.1092	39.6599	36.0042	50.4619	36.8622	15.6204	12.7327	14.9383	10.5849	14.9219	13.2077	15.1397	8.80409	12.3648	26.1715
ASCL2	37.9657	32.9662	31.2084	30.8843	27.2757	22.1399	12.4409	7.06253	17.0824	7.97193	8.74722	8.74722	5.99869	15.0503	5.67602	15.1742
SPATS2L	365.309	403.742	395.353	400.371	373.277	306.157	254.686	224.432	247.161	246.71	243.601	240.373	211.945	212.244	237.631	311.673
TLE1	135.35	149.724	138.141	171.731	138.762	125.821	80.7768	95.1997	104.635	76.7529	90.9686	99.6616	91.4256	95.7498	104.725	94.6431
HHEX	56.6772	36.5817	37.3107	53.6371	71.2238	68.3267	159.129	176.555	126.866	139.746	178.562	186.516	144.022	187.432	181.461	100.167
EPB41L4A-AS1	494.517	439.52	404.126	502.905	375.425	451.959	270.86	180.202	146.175	134.188	218.931	176.727	170.835	227.124	189.984	341.337
WEE1	310.571	384.845	451.048	482.489	337.267	382.734	114.298	110.645	159.075	120.878	62.9326	111.138	99.3031	153.884	117.261	289.868
FBP1	821.166	1258.42	1021	975.854	652.768	628.795	190.429	130.635	287.139	126.866	51.0551	50.3497	57.5425	291.098	67.8352	424.219
ALDH1L1-AS2	34.5644	36.4351	29.6523	35.486	39.1013	30.6256	20.2874	18.7055	14.9342	11.2918	18.5274	18.9496	15.1174	12.9517	6.99076	22.0134
F2RL1	162.276	173.615	235.366	247.518	134.188	164.542	45.0752	34.7713	43.2911	67.8914	38.4391	18.9992	29.8777	36.9148	61.2142	108.201
RBPJ	1208.01	973.96	798.942	973.96	760.345	833.568	550.684	482.929	531.121	535.074	517.768	484.765	484.091	509.796	497.748	538.273
PRUNE	118.436	112.589	108.282	108.087	98.5278	104.695	76.7729	56.7801	65.7239	62.1634	65.4565	89.2878	58.4229	66.0957	52.4491	79.653
CETN2	363.444	435.376	429.187	405.349	492.965	449.536	290.195	296.222	269.073	296.157	267.036	291.219	274.764	243.319	267.389	356.092
MS4A4A	103.182	134.08	107.988	133.51	122.224	148.793	377.823	305.343	287.469	413.323	344.724	312.06	360.083	343.68	313.368	192.247
KCNJ15	157.812	163.802	174.453	242.155	132.371	143.269	57.8005	53.5052	42.2336	30.8513	25.602	20.4487	60.413	41.9044	37.7748	102.376
NIPSNAP1	170.208	162.571	168.367	152.468	159.685	136.496	123.881	96.2696	101.088	111.741	99.9061	108.419	98.4147	119.426	106.226	130.346
ST13	1211.08	1299.19	1379.21	1277.8	1302.1	1431.59	844.269	886.472	872.267	843.191	923.731	781.805	730.746	985.202	872.267	1159.6
CXorf57	41.4963	47.6709	67.3462	47.9163	46.1347	40.0607	17.9502	12.842	16.0139	11.4069	9.67126	2.46232	8.52894	13.7295	9.19855	31.7675
C12orf5	56.5235	56.6655	50.5538	73.4047	99.6616	101.807	201.261	179.898	217.58	215.926	192.519	130.082	172.514	261.653	196.692	221.782
TUSC3	320.957	316.769	322.761	258.739	269.504	290.379	106.255	127.424	95.9081	110.203	140.68	118.104	108.547	128.406	168.621	249.405
PLBD1	1121.77	1441.59	1154.4	1317.68	908.619	774.58	533.385	519.582	386.331	374.325	243.763	324.945	226.618	453.514	268.419	591.266
RAP1GAP	55.1299	55.1878	44.0449	36.7074	61.2749	45.4564	21.1675	9.81481	14.6585	16.3787	16.8735	19.2997	7.55566	24.0023	15.8583	32.0837
HHIP	200.357	166.156	115.657	130.485	186.195	122.317	26.6255	15.8066	35.9397	18.2747	2.69792	10.6206	5.72874	26.3288	10.3026	104.097
C17orf62	131.433	106.839	83.9099	117.261	95.2232	100.78	259.789	238.637	276.014	271.559	205.547	200.236	262.248	251.806	221.836	157.351
ATP6V0D1	436.902	401.329	396.111	320.288	402.801	444.159	560.372	648.801	629.574	657.251	642.389	583.93	595.832	662.864	634.113	481.298
FAM213A	1162.39	1552.99	1678.05	1290.21	1007.31	1286.31	429.045	516.995	351.533	384.845	444.38	793.884	446.16	478.64	441.814	869.239
HOXA1	120.344	167.614	125.56	175.837	118.001	86.0092	35.8011	40.5146	46.0512	55.3714	26.5242	26.9187	30.3323	26.0507	26.1912	69.7502
PCBD1	331.534	433.985	380.718	359.837	270.772	286.125	143.269	107.988	104.055	115.233	104.032	117.71	74.5049	167.096	106.033	249.825
PYGL	394.992	510.454	677.656	614.274	440.078	472.644	195.299	197.357	151.431	191.24	178.111	127.534	169.684	163.847	164.679	360.567
IL17RA	102.899	96.2132	74.7748	93.8849	82.1899	84.9386	132.004	140.348	134.847	140.484	158.135	131.618	123.636	140.538	144.624	112.675
SRGN	471.171	463.57	355.416	422.286	644.349	651.329	1953.7	1916.1	2273.76	1824.84	1824.84	1284.7	2026.19	1403.27	1653.52	1067.06
PAQR8	292.103	271.162	274.874	365.309	228.837	226.164	142.532	127.534	132.879	91.5949	104.008	128.074	89.6934	171.765	98.2178	159.58
EMX2	15.1397	35.4347	37.8924	38.2505	32.2022	43.8514	4.83292	4.00327	6.97634	11.0046	5.33312	1.62116	0.314826	5.90243	4.63492	15.0445
CTSC	290.084	292.93	249.496	243.698	353.252	320.957	730.079	609.761	790.887	754.365	679.834	657.826	580.971	836.112	745.299	432.356
CARD8	67.3573	65.8468	62.3382	83.7879	59.077	77.2541	168.423	152.681	139.279	118.184	143.859	157.094	171.292	159.526	142.052	98.1941
SIX2	44.1661	55.8922	59.8382	25.132	55.3399	30.7213	12.6465	7.06614	12.4193	10.21	9.84206	5.64163	1.81664	5.69567	6.117	13.3011
C11orf92	166.753	234.656	258.384	217.728	160.859	136.038	19.2002	12.8207	28.0183	18.8774	4.09714	5.29735	9.27846	39.3063	7.25389	133.712
RSPH3	91.3127	85.8732	98.6302	110.068	93.624	87.0236	39.6374	48.5369	58.4917	52.2236	50.3788	55.1878	46.0606	60.9348	51.6882	79.0356
EFNA5	75.631	95.1533	73.7937	73.922	57.1893	66.9912	32.017	28.6708	34.8135	24.3044	27.2413	21.9534	15.5267	36.3888	21.5274	52.2468
ARID3A	31.1619	27.5087	30.9176	29.3644	30.4375	24.463	49.4222	47.2812	58.2336	59.1964	48.6147	47.5057	50.5132	39.4841	47.5758	44.3825
ERBB4	14.247	14.6979	16.0688	16.1108	13.2219	11.1421	7.02071	5.69729	4.48181	3.9509	4.87943	5.50042	6.69091	5.83617	8.39294	7.90191
CSF2RB	147.478	79.5617	62.4339	74.124	81.8323	145.834	821.166	768.821	768.821	656.791	660.575	559.955	759.296	525.313	656.223	241.168
LPPR4	739.516	527.002	628.049	890.802	462.545	637.861	87.6547	55.4211	39.2823	35.4773	28.0794	61.5825	52.9314	70.8535	62.269	471.428
ADAM17	109.116	87.6547	83.5768	102.875	86.359	79.284	127.534	124.738	137.12	131.074	140.446	143.592	130.789	117.846	122.624	123.426
MARK1	72.9038	71.6477	105.381	81.7289	77.2698	75.2101	28.6252	25.0734	27.0064	29.5319	46.3306	45.8237	38.198	30.5424	32.0515	57.2727
ZNF395	174.007	166.753	138.173	152.079	130.437	133.44	73.7414	66.467	57.6885	63.1666	77.3182	68.5115	58.4639	86.6002	65.2635	124.345
SPTLC3	44.8198	63.657	52.5717	71.3171	55.7202	58.1218	27.71	20.7238	25.5723	18.6785	17.1976	16.8954	17.8513	34.301	19.7355	41.0795
SAP18	702.436	721.573	781.805	757.671	764.829	763.88	538.273	558.527	542.396	499.572	571.391	497.495	474.733	560.372	495.845	692.299
DENND3	42.6295	35.6942	32.4976	35.4491	50.7226	31.0496	89.979	83.9739	93.6801	80.8112	69.0622	90.0377	94.2458	75.3939	78.5613	54.0847
PANK3	261.865	300.02	265.329	308.702	262.978	273.512	180.409	205.647	197.064	223.116	217.265	200.94	237.93	201.471	202.952	222.841
BHMT	261.269	364.478	524.172	516.285	223.553	227.323	19.8504	8.59975	13.5794	2.58481	8.44606	2.53939	2.90371	14.6152	6.49213	99.0399
PLEKHA6	40.5146	52.3014	53.1155	56.6937	36.5459	51.575	18.083	15.1273	19.8716	19.165	21.024	14.517	9.37203	17.2586	16.5016	37.4501
ATP2A3	36.3709	24.3482	11.5739	21.3047	6.204	22.165	95.9664	84.662	100.358	70.1905	79.3248	75.0512	86.8983	94.1037	70.4737	40.0537
PRRG4	438.281	431.309	367.503	420.291	224.342	310.096	97.9147	71.1471	159.58	63.7821	34.5115	44.3117	44.6872	145.288	41.5577	217.672
PATZ1	74.0126	82.4716	62.5288	67.0921	61.4934	59.2109	39.9535	40.0537	39.0512	31.6103	39.1013	40.8153	32.7228	45.2894	31.0674	51.464
FYN	186.516	159.266	139.855	125.45	159.906	219.201	514.418	409.378	395.837	402.025	533.799	431.79	483.763	419.274	498.052	244.312
TBC1D1	117.619	127.204	125.591	128.92	132.623	117.359	71.1121	93.7875	74.9877	88.9895	96.1892	105.041	87.7258	93.5517	72.0868	88.7251
TANGO2	66.4361	60.2736	47.2663	67.2987	48.5751	61.0628	106.956	115.377	107.589	99.6241	94.7007	95.177	90.7644	110.79	108.602	75.4151
FOSL2	234.264	220.706	231.914	208.001	209.597	190.868	79.2278	107.884	94.468	127.566	113.4	168.205	111.66	80.9122	134.116	155.623
CDC14B	99.6893	112.729	117.14	152.977	109.094	105.513	44.4555	53.768	63.3884	64.9827	67.1173	62.3918	59.8546	52.7337	54.733	85.3002
VPS35	559.717	690.444	613.286	657.251	542.931	539.889	389.498	423.817	434.895	426.442	405.598	372.731	400.55	395.353	335.369	491.267
EIF4EBP2	243.924	225.483	251.394	259.576	258.695	241.168	147.442	158.52	164.262	129.01	148.215	135.165	150.466	159.003	148.948	229.424
HOXA11-AS	32.5912	37.204	29.8534	36.8672	23.4421	26.0732	10.0709	15.1639	14.168	19.193	11.8025	11.8395	13.1812	8.61648	9.94562	18.8845
EFS	143.982	146.39	123.728	132.082	148.684	110.126	56.2149	61.7149	64.6011	68.211	85.1617	94.8327	51.495	64.2969	48.0471	99.3031
GIMAP1	93.4799	74.4377	62.6446	85.3688	68.4193	106.975	169.684	200.087	152.717	157.453	228.837	184.285	180.409	153.226	155.587	140.653
PLA2G12A	151.629	160.246	189.665	165.791	174.453	168.507	108.822	124.398	111.341	121.843	114.097	88.9247	101.488	111.888	116.356	144.624
ABCC1	109.683	101.22	116.646	92.0717	86.4961	83.6774	141.531	160.155	171.961	143.294	137.861	148.76	144.469	154.383	155.472	125.158
ORAI2	66.0957	64.5065	64.2425	66.6782	66.8565	61.865	124.371	125.948	127.359	101.864	93.8651	98.4147	128.149	113.346	112.81	88.0833
CISD3	99.723	113.441	91.4597	111.165	86.9745	78.1661	46.2272	50.9084	54.0022	47.13	60.812	54.629	56.3848	61.728	52.3723	74.758
SLC5A7	30.2924	40.6054	61.2244	62.8479	39.4956	43.769	7.08999	5.82565	1.88915	5.63274	2.49338	5.00736	0.938194	8.53136	1.97362	29.8705
ECI1	158.815	178.662	155.472	174.122	150.862	146.837	102.763	114.206	100.815	90.6405	94.7264	113.972	105.428	131.618	110.771	130.611
SPIRE1	118.716	128.53	117.789	158.083	140.538	151.629	61.0628	73.9429	62.7019	81.8579	81.2277	99.2151	76.5468	95.1302	93.3915	81.3056
FREM2	49.0498	76.6287	65.5663	77.3628	35.227	83.1375	4.74923	5.51453	0.244957	1.3094	5.15416	7.26384	4.01484	6.34728	6.3315	41.6404
LZTS3	113.985	131.618	135.798	173.527	129.318	141.907	58.806	46.2492	55.7986	58.9415	73.2793	74.4569	89.5274	55.2493	48.7187	101.468
EPHX2	134.704	88.4975	119.597	90.3541	128.111	136.566	58.7696	42.1034	51.239	48.8326	67.1244	41.6667	38.8615	43.5233	47.1514	81.4671
REPS2	58.7696	72.6256	74.8942	92.3235	55.083	49.7443	22.491	21.3522	18.6986	18.917	28.7231	11.5465	23.6869	19.9916	18.6828	43.5108
FOLR2	40.3231	61.3143	37.3888	33.7654	42.2003	53.9288	132.848	132.204	98.9766	152.598	131.433	154.553	159.343	118.184	106.512	81.0018
ENTPD3	235.863	386.085	369.242	391.556	191.376	190.273	50.32	40.4066	70.6444	46.0712	31.5413	13.4446	24.9132	52.1617	38.8745	131.553
COL4A6	229.846	182.579	206.049	241.383	252.55	170.349	81.185	90.5985	80.7606	112.81	41.1572	64.9963	31.4108	86.9991	70.0782	158.083
RP11-44F21.5	213.087	266.632	284.48	197.449	158.976	173.083	33.8467	7.84096	30.4495	17.1638	6.68208	3.10139	4.43383	30.8923	9.70916	162.682
ILDR1	59.6828	75.3785	59.4845	61.3037	40.3869	41.5955	21.3973	17.3925	24.7858	14.6914	5.03216	14.8376	13.2147	22.3965	13.6717	32.7228
JAK1	456.863	380.116	396.69	421.619	411.601	437.478	568.737	587.499	574.498	517.768	612.862	570.782	586.723	611.734	661.409	488.138
TRAK1	271.559	392.926	294.539	325.36	237.302	228.593	122.756	113.933	109.683	124.398	95.9081	115.465	95.5267	135.532	104.917	206.28
CRTAC1	74.717	189.793	213.609	186.894	94.6431	179.365	13.2708	6.25041	15.2719	12.6191	19.6121	15.6682	14.9023	8.92329	14.1258	62.6101
DNMBP	356.961	415.73	410.851	301.764	325.246	297.545	135.565	165.988	164.542	153.64	114.13	174.318	96.1663	169.12	151.591	281.026
PRKX	52.9108	52.5249	39.1097	30.0892	26.8826	30.3323	92.6764	82.0802	82.1273	73.9	81.2076	77.1219	57.6992	85.8732	73.1707	72.2142
USP31	227.822	321.92	266.801	354.754	208.684	192.573	77.0879	59.7558	68.7945	67.0516	65.3719	79.1677	74.3868	82.3548	70.8886	179.044
PIGV	138.96	165.007	162.146	161.04	121.441	134.116	87.846	93.0313	88.7251	74.0629	67.8434	70.3187	66.9301	91.1034	68.6851	118.871
BAMBI	718.259	604.887	625.789	499.572	579.251	678.617	212.409	191.593	139.026	161.61	184.16	141.987	117.898	225.735	126.983	543.713
SNX7	577.897	591.266	662.864	687.864	672.891	610.454	232.671	306.263	312.845	313.368	345.088	319.651	242.6	285.876	335.22	578.922
SPINK1	3250.89	4547.17	5478.65	5138.97	3768.73	4633.62	282.977	223.266	1041.52	239.293	118.989	16.9238	83.2733	1031.29	198.925	3609.96
SH3KBP1	216.899	168.205	162.483	144.825	162.892	206.376	458.087	408.678	355.533	324.522	414.722	305.61	369.718	382.297	358.594	256.092
FZD5	68.0706	91.5949	106.882	103.91	74.0629	64.5065	30.4058	14.5306	42.588	24.7182	28.3585	12.0113	14.8173	34.3972	17.731	52.2941
ARSD	146.989	136.407	150.059	118.001	90.3164	105.708	54.6481	59.3295	56.2149	56.6135	54.4797	50.4185	37.2631	60.2155	48.7941	90.7644
FRMD4B	27.71	34.3972	37.204	45.8581	25.2715	40.8394	54.3755	67.0795	55.0119	65.5123	69.818	54.267	69.5566	58.2952	68.0158	58.2149
PHF13	252.006	284.48	234.72	230.113	297.803	231.914	148.76	159.38	162.449	145.759	176.168	195.299	185.238	150.416	152.628	196.433
GJB5	37.7565	51.167	49.8124	56.6135	17.9754	31.7451	2.19112	1.95801	2.97887	10.6166	0.736746	0.669742	3.8011	14.0823	2.0772	10.8044
TP63	144.53	110.698	164.305	193.827	111.455	89.3404	33.1851	8.27785	27.4827	15.3076	6.54954	8.09185	7.08513	33.4165	9.03205	83.1375
LOC100506119	119.36	128.007	188.019	140.348	105.27	126.266	38.5562	14.2956	40.2467	44.5272	31.2175	14.1093	16.473	41.9877	18.8871	98.5056
TFDP2	107.669	116.306	111.194	103.481	92.1757	118.989	53.2331	63.6752	70.8886	57.6135	65.674	57.3599	56.3266	67.6701	60.0338	96.7138
DOCK11	66.6112	57.9351	63.8984	60.3562	70.444	111.053	260.048	192.861	183.144	205.907	190.564	189.719	179.824	242.709	187.099	116.177
MRPS28	206.899	253.351	251.306	266.442	223.889	220.101	157.177	141.146	120.896	125.25	161.168	156.855	147.442	187.211	167.333	180.274
PFN2	1043.39	990.34	1286.31	1169.1	955.331	785.453	357.476	382.435	372.731	508.927	416.249	283.671	339.876	326.34	368.832	848.122
TPM3	252.202	253.278	246.817	264.616	236.805	229.644	433.985	387.276	439.748	353.816	404.923	412.782	403.329	421.768	446.16	278.923
XK	68.1378	80.6192	44.0251	61.047	57.5425	49.7207	20.658	23.8438	37.6303	25.4929	18.1244	9.11042	15.2499	17.3971	16.9297	31.9079
IPO5P1	41.1007	54.3755	72.8742	66.0024	48.7489	33.6572	21.1268	19.5645	18.5227	11.7196	10.3108	15.8638	17.5496	16.3882	13.6183	25.5426
IL13RA1	124.398	133.062	117.244	126.232	112.589	135.414	202.545	221.559	225.735	217.265	230.754	188.068	193.995	227.392	245.358	148.215
DLG5	319.504	335.369	321.045	384.116	296.301	277.212	132.511	117.193	138.829	172.599	158.686	175.498	130.172	141.531	163.032	283.109
CLIC2	129.2	129.588	110.698	137.088	162.612	199.577	376.933	412.22	343.987	357.476	356.961	322.428	365.676	362.615	369.006	177.063
METAP1	706.568	734.587	767.193	845.065	658.687	625.789	271.162	304.631	292.66	299.902	260.145	330.931	239.8	302.396	262.978	661.409
TMSB4X	5049.36	4884.03	5400.87	5303.97	5721.88	5643.22	7812.64	6964.28	6964.28	8159.39	7471.18	7106.19	7812.64	8413.69	7812.64	6135.43
SESTD1	224.512	230.589	207.257	308.771	318.562	259.211	123.546	118.775	99.2151	149.076	123.139	160.042	103.345	111.488	130.813	181.758
KLF3	251.46	244.234	255.075	316.769	230.113	236.878	150.762	154.241	155.046	174.798	149.289	185.75	150.495	122.379	162.993	201.661
ANO4	26.8526	29.9986	65.8882	66.5854	43.1251	43.6022	6.74574	4.30797	10.3108	7.80907	2.5642	7.00745	2.39204	7.69897	2.02909	14.0528
IFNAR2	124.201	131.886	127.566	162.185	109.956	123.728	263.44	261.786	290.379	239.038	236.878	206.591	255.906	211.754	213.715	178.507
SH2D4A	133.9	122.977	144.319	165.374	78.3891	93.7968	10.2714	24.1882	34.6948	30.9689	18.0948	33.2756	15.4758	30.9689	20.4086	83.0088
CCR1	41.0124	62.3918	23.3507	39.7533	49.576	34.9684	129.376	125.178	105.328	123.211	129.451	131.807	106.311	125.45	99.788	59.5559
ELF5	144.057	156.299	253.798	120.996	83.5599	164.351	29.5489	16.0279	3.76426	9.04764	0.612964	4.93168	0.789972	34.4072	2.41517	60.7458
SCNN1A	157.399	226.618	186.118	277.93	115.769	142.352	14.8636	14.9119	74.8606	23.7056	8.26699	1.99842	14.2265	29.6955	10.858	88.3101
GARNL3	40.5495	36.4142	53.6371	49.7343	57.1994	36.4221	17.3394	31.5518	23.0294	20.7168	21.3229	22.4153	20.5534	19.1214	17.3579	25.2522
CACNA1D	24.8854	27.7339	31.0306	35.4118	28.9324	20.9983	11.7415	9.25475	7.26834	10.9936	8.09185	7.17717	5.32923	8.95694	8.92466	22.2834
MBOAT2	111.032	127.424	121.441	165.338	133.396	141.531	73.7766	69.3407	62.283	74.6209	65.0986	76.951	60.1606	77.7462	78.3153	110.581
PVRL4	57.0021	69.6586	64.9827	93.2684	69.9116	59.7558	29.3724	13.1039	31.2454	18.7921	4.55168	3.21206	2.91446	37.3268	8.87167	37.9391
FAS	125.178	95.104	95.2232	106.154	127.157	147.629	269.816	235.366	282.638	223.183	201.617	175.448	233.896	257.29	229.386	182.376
SLC22A5	53.8758	71.5801	82.1899	91.9179	70.2697	58.0418	29.6291	37.0738	37.7329	28.8855	26.1068	25.8348	24.5469	30.3089	25.67	50.9619
OSR1	135.455	112.498	87.3445	141.291	93.7672	106.311	41.5898	36.3971	59.4426	61.99	39.1746	39.2541	11.9102	41.034	18.6927	68.7945
DCUN1D4	172.931	193.598	226.618	226.358	253.445	213.414	101.051	131.111	118.73	156.572	123.483	118.208	102.173	125.477	120.024	169.806
DDAH1	149.602	188.821	248.886	182.411	195.299	168.465	69.9776	78.3739	73.7937	83.4592	77.3331	126.128	81.4229	89.7143	98.2299	135.646
ZDHHC2	227.221	259.789	308.289	340.27	265.781	224.09	144.651	94.1511	148.724	97.1096	95.4668	92.6083	107.884	148.321	106.629	207.32
CD14	201.14	251.628	193.335	163.579	385.035	258.384	729.446	799.994	742.615	724.068	1106.19	867.616	853.322	774.58	932.999	398.489
EXOC6B	59.4426	68.2276	84.5247	68.2574	86.5158	69.9116	40.5908	43.5233	43.7533	38.814	42.048	41.2773	30.7555	44.483	42.3805	58.0187
ALCAM	482.929	459.618	487.44	556.372	305.243	412.22	138.829	154.719	174.746	159.906	193.269	98.2583	111.559	187.316	121.393	358.181
WNK3	24.5958	24.4788	28.5502	32.3462	26.4451	29.4619	14.6849	10.5849	9.3028	14.7021	15.1142	16.7209	10.3944	13.1637	17.4899	21.1675
HHIP-AS1	114.435	84.5914	94.6783	56.9845	111.681	104.82	26.6179	24.3384	18.3179	17.9918	3.58033	33.5985	17.5264	26.9258	13.3244	69.9116
ERLIN1	395.837	431.79	430.418	458.659	336.555	329.151	212.76	240.373	300.772	247.886	214.159	221.623	203.931	239.86	203.616	306.157
HS3ST5	37.0199	65.3268	82.5564	69.6949	51.591	48.1136	4.08208	13.0016	9.85893	9.29846	9.55101	1.95495	7.56036	23.9047	8.34728	36.5259
DLG2	19.439	27.3579	24.5298	16.5442	23.3183	30.4215	4.17364	7.9344	6.00394	5.62457	4.10203	2.64251	8.42715	11.4659	10.1342	14.6306
SLC19A2	145.335	180.563	215.192	202.071	138.104	166.12	66.6518	60.7164	85.5729	86.583	66.8076	86.2313	77.9664	89.8698	78.9844	138.363
KIAA1244	87.3445	115.432	113.045	133.273	58.8888	86.6002	20.8739	16.1165	33.0064	17.9381	12.3107	18.2402	15.3924	23.4955	13.7422	68.8278
SNX12	165.679	223.507	198.558	203.179	203.526	194.309	107.366	94.6004	112.453	107.741	120.205	140.826	122.224	133.373	136.778	168.809
DPP10-AS1	57.3599	106.903	80.0512	50.3497	50.6355	41.8913	0.919586	0.958129	0.888422	1.2151	1.15197	1.65581	8.57959	3.61146	12.2569	28.4823
RPRD1A	164.157	156.152	187.758	171.554	195.198	181.509	103.887	119.055	120.581	123.001	113.841	105.148	120.728	123.001	123.783	160.089
ARPC1B	427.083	361.36	313.003	343.208	326.767	302.302	1176.13	990.34	1151.84	993.212	986.784	880.715	830.9	1275.31	1110.05	493.76
LY96	173.549	166.855	139.479	219.82	209.799	238.269	782.611	827.072	917.761	869.239	794.95	656.791	994.291	706.568	762.584	277.36
ADNP	462.898	487.44	494.048	530.212	463.928	456.863	307.507	300.772	294.231	291.531	327.036	322.04	342.201	373.48	323.712	449.739
ST3GAL4	45.6693	41.386	28.1576	53.2233	33.3277	38.8234	24.9715	12.8935	16.4167	17.3865	21.5604	19.2651	16.9429	19.745	13.9665	17.3718
MCL1	292.375	269.972	190.512	200.165	277.497	236.805	516.995	424.219	538.273	533.385	444.984	505.555	547.561	386.903	486.813	330.767
PLCD1	339.675	335.104	242.901	228.915	228.523	167.333	103.345	74.8487	82.3414	118.654	79.967	92.3743	62.4622	92.1551	74.6575	155.046
SYT1	102.358	79.3691	42.333	75.456	91.3838	99.2622	12.4696	11.5764	23.9365	17.5544	24.686	18.3828	13.4808	18.6828	12.9001	56.4705
KANK1	285.445	294.12	280.455	273.416	454.772	298.744	71.6767	135.262	137.455	149.761	105.927	138.059	135.497	108.953	88.7387	214.678
SRGAP3	60.2627	87.3996	86.2052	83.4436	57.056	53.9424	21.7385	12.7485	24.7355	18.4014	11.6692	9.88572	10.3654	23.7385	11.8211	54.6732
TMEM261	302.169	315.053	285.352	307.066	266.801	243.507	210.768	201.261	179.967	174.371	183.654	189.839	139.663	200.016	209.597	235.915
TMSB10	3077.63	3303.72	2563.01	3401.41	3274.85	3340.69	5966.58	5565.04	6043.15	6135.43	5721.88	5966.58	5400.87	5478.65	5812.22	3374.71
TMEM159	174.983	169.12	173.615	262.598	221.836	215.994	80.3907	103.633	74.3531	90.3748	75.2652	81.8323	66.4484	71.6477	60.9195	164.381
FAM20B	253.963	233.64	280.649	267.224	238.139	250.09	159.72	200.94	166.12	161.216	193.335	203.243	160.907	153.286	170.397	217.49
PTAFR	71.6477	58.8535	53.6723	40.7209	53.3734	58.0551	116.067	110.819	139.25	141.987	154.034	162.839	133.788	136.902	139.326	74.4721
ST6GALNAC2	199.31	247.161	226.529	211.017	137.625	147.143	70.9628	63.8307	68.7264	64.6932	52.6235	86.1866	38.1029	64.4795	71.6344	143.019
PLEKHH1	90.5787	107.391	171.525	132.268	111.831	98.4862	39.1481	25.2255	33.1851	34.2402	15.9531	37.9111	19.5395	32.804	42.5987	83.5599
2021-03-08	86.0874	79.7855	59.5559	74.0394	71.8633	77.9967	121.858	120.024	126.365	116.544	102.664	110.518	126.365	121.579	103.803	90.4017
ZNF711	118.073	112.788	138.059	103.306	168.563	198.008	41.2312	30.8584	22.8124	27.2656	23.6765	19.1493	20.4649	50.2496	39.2779	97.0068
RHOA	1344.9	1281.31	1183.96	1223.79	1390.45	1390.45	1666.9	1657.7	1639.98	1601.4	1666.9	1558.16	1671.5	1630.75	1683.85	1386.86
BTBD16	152.598	432.098	580.971	524.514	360.683	285.165	84.151	42.0292	1.92015	52.4395	0.640712	0.705098	2.26284	39.677	0.552108	119.727
CYB5R1	412.782	574.91	545.779	353.816	382.002	355.092	179.576	189.572	208.477	162.409	179.762	182.658	172.848	166.23	158.765	316.638
ELOVL5	113.045	121.681	119.526	107.298	184.703	164.217	344.603	328.192	300.67	294.231	332.51	269.597	302.169	336.921	353.252	167.636
HADH	272.715	352.399	362.451	378.142	281.807	321.489	136.69	166.855	189.665	141.565	143.824	138.829	131.161	174.256	134.598	287.939
AF007147	36.664	57.4216	36.5259	47.5758	29.0023	44.4342	121.843	96.6118	112.856	107.816	87.6303	117.094	101.785	133.229	84.9386	65.0502
ZDHHC3	124.07	126.232	140.799	137.257	106.434	106.434	75.8026	67.8914	63.036	70.0586	73.0921	74.0629	70.1184	74.2774	73.333	110.518
ILVBL	113.37	121.393	114.714	104.917	82.3548	89.0794	58.6255	53.151	69.6949	65.3146	58.7553	70.0117	54.2178	57.8328	56.3848	81.7645
DAPL1	119.457	135.165	199.699	66.3624	77.3182	139.806	4.6028	14.7425	18.8774	2.64047	4.21037	11.1318	8.12148	5.46174	1.87631	52.6849
ZNF16	61.1064	59.0984	68.5791	64.8736	73.922	61.6006	44.6872	51.1739	41.9044	51.0318	45.6498	47.8449	45.8113	52.0458	54.0022	48.8986
PIR	413.585	525.761	821.166	595.832	406.729	399.966	131.136	150.718	110.087	90.2483	120.81	110.87	62.7132	155.774	92.4055	304.75
BAG1	497.748	466.841	484.436	440.364	289.733	296.301	164.736	160.352	211.945	166.156	123.397	189.484	136.129	175.448	150.197	281.807
GPD1L	710.305	681.275	648.036	696.436	665.081	842.255	246.878	280.104	273.82	232.612	220.328	277.36	172.361	282.767	190.868	667.811
PARD3	134.08	129.616	160.57	168.507	146.175	125.919	56.7177	51.2452	36.5877	68.0581	50.1883	63.9096	45.9695	55.7061	53.242	131.743
CYP4F22	74.7333	84.0707	51.9528	65.618	38.1029	33.5189	15.9059	22.9605	1.53149	0.954313	1.65201	2.27043	1.60028	9.55101	1.32734	22.3965
RASGRP3	24.0988	9.75271	16.1886	20.7168	23.4732	25.8712	77.2059	54.9141	70.9962	46.8455	54.4019	52.7101	55.9513	71.0438	55.9701	35.7202
BEX4	440.078	450.456	501.238	529.409	457.643	460.009	226.618	250.548	338.86	317.566	219.088	203.616	204.709	323.455	280.455	391.963
LRRC49	98.1941	103.286	120.024	130.789	128.625	152.651	48.3771	65.918	59.236	50.4124	57.3233	48.2225	43.1066	62.7928	56.8935	101.864
MRC1	179.708	289.974	212.653	266.227	359.837	314.465	747.286	672.891	716.966	1057.32	1010.79	788.714	727.87	630.971	715.07	505.555
FAM162A	943.333	1043.39	1093.08	1268.3	858.831	792.72	544.662	434.195	492.221	354.754	335.501	355.092	294.539	608.298	317.016	745.299
HSPB1	3401.41	3511.27	3543.03	3340.69	3869.21	3077.63	1534.29	1691.33	1838.75	2101.1	2101.1	2500.92	1243.15	2154.21	1625.54	2912.97
C16orf74	61.5179	68.7682	69.1406	58.3476	21.1937	60.4899	18.4134	12.1603	15.7803	2.47256	4.61305	2.7654	8.82319	10.7531	4.62629	31.292
FOXQ1	2912.97	2794.72	2285.98	3077.63	1691.33	1850.33	441.814	215.659	682.586	203.931	125.332	79.3073	140.826	560.721	255.252	1925.47
FMO5	37.8054	39.9742	53.3584	67.8352	38.6251	35.5395	12.9906	6.61749	13.5696	13.9032	16.8059	18.7921	9.2292	19.6473	11.808	24.6141
MPP7	69.6273	77.3508	96.4166	108.177	74.3868	76.8386	23.2547	23.585	48.8986	30.1521	21.1371	20.4555	13.9417	30.188	17.7432	64.6599
HEXIM1	251.806	284.676	247.934	229.322	225.408	233.787	145.641	182.889	166.959	183.608	201.089	169.263	175.258	167.719	180.527	207.257
MTX2	248.219	274.434	281.952	282.767	241.982	244.64	197.246	183.448	156.932	198.925	155.161	165.438	152.225	203.305	179.441	227.124
FARP1	203.036	191.648	183.933	186.352	164.157	121.99	96.2336	76.7336	78.4309	98.3905	101.22	103.757	75.8225	89.7959	94.0025	139.326
AP1S2	148.742	140.742	122.799	124.67	176.52	165.04	402.536	406.224	276.464	343.05	383.537	467.153	370.307	350.041	427.604	205.806
CIDEA	15.0591	12.8862	23.2831	14.3814	20.7081	13.9383	2.33452	3.25441	1.69585	2.33928	2.37027	2.71693	7.7503	2.28519	10.6106	2.49917
IGSF3	77.5134	85.7205	94.9297	96.906	66.8076	60.5176	20.9572	18.6031	18.9329	13.6603	16.8019	22.5841	16.289	28.5262	23.5749	69.9776
CHST11	47.0211	32.8225	30.5072	39.627	33.1547	52.0984	121.681	121.462	147.356	110.17	117.686	84.5577	130.813	107.969	94.5358	62.1173
DOK3	33.9806	18.7247	22.5156	13.7806	17.2786	17.2015	88.0602	71.6344	115.991	81.2596	65.8104	75.1011	97.6102	106.489	93.8989	40.4169
AEN	18.7111	18.3961	16.4018	5.84599	12.9364	21.724	45.3734	39.8424	54.4797	30.7637	45.9047	40.2179	51.6638	43.4112	54.9761	29.1424
GNG2	56.178	48.7069	44.1661	67.7953	51.0974	69.1729	142.352	173.754	107.969	122.554	164.461	195.198	187.516	155.623	179.667	98.7611
AQP3	1286.31	1173.33	1321.5	1428.7	732.404	1110.05	618.084	337.582	409.607	234.324	123.823	98.3489	148.177	286.978	112.701	850.335
PLEKHA5	363.296	363.296	414.452	390.975	413.914	422.629	162.938	219.768	164.101	241.823	205.598	218.235	188.481	173.386	228.426	370.895
NSUN7	21.9007	22.0978	25.9555	32.4332	26.8319	15.0067	9.40662	4.79417	7.88552	10.4915	2.99296	10.6071	9.01086	6.578	5.29346	14.1435
TMTC2	229.256	255.628	207.858	191.553	311.31	272.645	110.79	124.53	130.082	159.779	102.834	104.194	80.7768	117.686	106.008	181.32
LSM10	72.2423	91.5678	73.632	74.6048	117.953	97.9438	197.119	148.1	177.311	146.837	165.679	150.357	191.177	168.621	192.095	120.896
TOMM20	1453.76	1691.33	1766.68	1806.61	1399.42	1501.44	1001.6	1069.18	889.683	907.62	966.495	896.145	1028.38	1077	961.656	1447.77
DTL	8.06489	11.3954	10.2018	7.89454	26.0187	14.4035	59.6346	57.5106	53.2233	42.5127	54.805	42.5709	48.0764	46.0044	59.2885	21.1039
DIP2B	58.5413	62.4622	62.0787	58.4639	67.3724	60.1474	91.2125	84.7438	76.8209	80.7934	87.7485	79.264	76.0113	81.1002	79.4153	99.851
PGRMC1	936.014	1125.47	1367.83	1164.71	1121.77	1277.8	469.437	669.337	573.568	615.765	700.177	734.587	589.783	565.016	730.746	994.291
ID4	266.706	292.488	378.757	422.036	264.485	378.584	70.9359	135.565	170.397	140.416	202.545	152.831	145.527	118.954	165.617	218.97
AMT	222.776	164.217	167.636	182.376	171.04	150.899	100.027	68.7063	105.428	121.04	77.6969	106.839	71.4796	81.5832	69.4707	134.867
SNHG19	390.975	310.68	368.531	319.125	355.416	364.654	202.672	172.514	141.168	167.333	246.817	188.481	197.546	182.889	195.692	317.31
SLCO2B1	63.4508	56.1662	39.1877	46.408	53.7836	51.7944	178.738	150.306	170.208	203.077	161.008	225.028	154.383	228.837	193.437	77.9443
TXNDC17	458.087	530.212	583.93	547.205	461.683	393.262	312.845	295.545	292.103	288.711	242.709	251.394	265.881	333.298	272.797	413.155
2021-09-10	650.39	751.403	981.999	1018.05	816.89	855.694	352.612	454.308	390.173	502.905	402.378	551.129	432.544	396.69	492.691	659.981
SMC4	95.5744	104.215	117.53	115.595	146.442	123.662	265.946	183	193.624	216.736	200.737	173.386	225.483	212.316	196.433	169.461
TMEM97	804.2	1367.83	1422.39	1101.71	611.734	848.122	158.389	91.4597	124.898	70.8049	55.3471	58.8888	72.2423	228.523	49.0915	700.856
UGDH	598.858	454.772	481.592	535.812	477.686	501.538	251.094	371.618	304.096	327.036	353.252	250.122	340.089	207.32	386.085	344.724
ICA1	52.0001	70.4737	88.4536	98.0307	60.5055	53.3456	29.7625	22.0662	31.7188	21.6224	25.8656	25.602	19.9357	34.5303	22.7529	39.3726
SGK2	26.4553	29.055	46.7209	30.6657	34.7054	27.7832	5.06704	6.34728	15.2923	6.23828	2.48208	14.3667	6.72646	14.8229	9.49381	20.1407
AKR1C3	1776.35	1550.69	2667.42	2397.55	1351.85	1560.91	504.587	488.138	369.51	350.363	284.48	191.999	210.023	604.015	246.227	1334.62
FZD3	101.745	120.505	123.276	129.179	105.513	107.969	63.8571	59.8382	97.2745	59.7163	69.54	49.7443	68.2434	50.4619	49.3754	85.7205
MORC1	16.3219	27.4328	24.7552	16.3187	22.3466	24.4717	0.207057	0.180991	0.271589	0.349315	0.865913	0.231381	0.297204	1.51752	0.44308	19.3539
MAPK1IP1L	361.185	352.013	407.878	440.851	346.168	389.853	577.897	522.865	507.448	515.888	529.887	500.944	561.008	463.928	479.93	463.57
PPARG	433.053	591.896	525.761	601.253	353.671	408.303	158.17	96.9296	185.238	77.5134	42.0781	29.2694	21.1147	216.173	49.3253	358.707
TOM1L1	96.955	135.104	162.123	166.424	125.158	106.746	47.9082	63.3015	52.6112	53.1634	42.3805	34.4405	41.719	66.7856	52.3014	98.8642
LDHB	3651.41	3609.96	4343.56	3869.21	3697.73	3956.05	3038.75	2776.02	2631.16	2573.64	2794.72	2179.93	2446.6	3077.63	2878.2	3340.69
SLFN11	58.0418	63.5171	54.2849	61.2387	64.8736	75.7391	146.871	162.058	155.623	168.935	123.575	179.441	186.834	140.927	159.003	77.9664
UBLCP1	198.925	218.608	228.74	207.257	231.565	263.811	322.573	317.016	294.027	324.705	290.959	284.48	358.828	306.693	332.51	270.772
GPALPP1	126.528	122.715	137.145	137.713	125.477	137.257	95.3472	92.8697	90.0855	92.1757	94.5358	88.5259	104.695	97.746	85.9295	125.389
HOXA13	294.325	245.453	286.793	306.157	340.27	317.016	80.7115	81.6093	90.8552	91.0112	79.4828	95.7498	68.5483	130.374	68.1093	286.978
USP27X	49.7343	41.8426	43.3812	50.8788	46.7209	42.8752	33.1222	32.5707	28.8729	23.4199	34.0778	32.6098	32.0515	31.1978	37.9896	34.7405
AKAP1	218.155	225.028	177.311	168.423	214.507	178.38	93.7477	101.488	114.206	119.629	106.666	163.802	87.76	101.935	85.3484	143.355
AIG1	118.871	143.269	207.199	183.551	144.744	158.451	74.0029	74.6975	78.0262	85.6155	76.0113	59.5939	73.8856	69.4013	65.0846	125.225
PARD6G	81.2596	75.2228	83.1777	106.055	88.0403	67.613	40.169	33.1478	36.6957	38.3613	48.9556	41.3638	31.4304	42.2912	38.6251	71.6077
ZNF204P	88.6042	95.3472	94.355	95.7664	77.3508	78.5271	43.3031	34.3694	56.0868	49.5503	42.6037	35.5822	30.7876	40.209	27.0671	78.4923
WIPF1	98.2766	82.6765	81.566	104.008	133.643	138.234	322.761	301.139	337.582	240.834	292.25	197.901	319.001	354.254	277.71	167.219
ATP6V0E1	571.391	573.568	600.462	618.497	571.391	602.666	786.653	734.587	838.11	759.296	790.887	702.436	758.434	759.296	782.611	623.86
NRG2	69.54	45.7395	49.1325	40.0537	69.4867	43.7245	22.0662	9.43937	11.2414	14.9768	14.1317	16.9971	13.4559	22.4367	14.4127	37.978
DUOXA1	116.281	100.617	97.5678	105.47	59.0409	47.2196	22.2105	14.5628	15.2794	11.6553	2.91121	7.74469	2.17413	12.6402	7.36345	58.978
GIMAP6	373.48	272.103	193.5	287.139	224.267	329.266	543.319	585.003	472.103	536.581	677.656	752.172	563.351	531.734	530.627	442.013
TBX3	275.865	250.122	242.292	287.646	273.82	243.924	92.7805	87.9625	112.701	82.8711	73.333	69.6413	70.2697	106.373	83.8762	258.87
TUBG2	129.488	145.684	171.883	94.9775	103.326	118.073	42.6822	48.844	33.6968	68.7945	62.656	62.3511	30.8345	41.5955	29.8777	85.1617
SNCG	179.667	153.336	132.548	136.184	98.8257	77.6232	45.5725	24.852	45.2894	25.396	27.2366	21.4303	1.64791	31.4217	13.2473	85.741
MAST4	210.947	251.394	243.266	232.4	178.893	166.378	99.6893	103.016	107.648	114.619	94.9574	128.187	78.583	132.041	98.7825	173.083
DMKN	110.998	137.389	161.257	97.8583	86.1673	79.6877	23.6229	33.864	16.106	26.5771	20.5534	47.5953	26.0941	25.5797	60.3562	61.2244
MPHOSPH9	23.21	24.8454	30.2268	30.9222	31.5021	31.6204	66.0196	50.5006	56.3374	54.4797	45.6351	43.1413	52.5717	53.6899	47.9231	39.3971
SLC44A3	336.412	276.014	380.428	577.897	247.402	281.366	41.8225	25.763	96.5439	63.1954	26.4067	26.0941	37.0303	108.735	52.5137	188.642
DPY19L4	171.923	175.708	218.97	207.132	175.656	174.983	94.7898	100.617	79.8739	86.9991	114.474	113.806	112.922	96.8325	117.619	168.98
CAMK2N1	258.274	282.856	240.628	353.498	224.952	253.204	145.785	131.136	144.319	138.482	157.719	157.547	147.695	130.233	179.967	211.625
NINJ2	32.27	28.7089	27.1963	3.77838	16.9971	34.1185	63.8454	97.2242	78.1972	87.9257	82.0036	81.5197	74.3531	70.3536	75.2652	35.4412
WDR77	255.628	211.515	230.632	186.738	200.016	192.626	113.912	140.538	135.497	139.442	99.7649	124.345	88.4806	146.643	137.982	169.568
ACOX1	159.266	209.077	271.986	260.565	161.102	251.213	86.6138	64.5065	85.1617	73.5795	57.0829	51.2452	59.1394	99.0999	69.9874	169.02
UBE2E3	1399.42	1530.63	1445.51	1653.52	1169.1	1258.42	818.13	908.619	727.87	811.075	798.942	773.432	946.973	810.141	980.145	1223.79
FHIT	50.7226	61.6122	45.4659	53.911	52.2941	64.6791	38.1029	32.27	35.2649	26.392	28.596	24.1439	18.9035	29.2247	13.4893	37.6006
IQGAP2	68.4444	57.4503	58.8399	63.8454	56.195	76.4364	196.075	185.074	195.754	178.261	179.327	138.026	143.24	150.569	127.988	89.5124
SERHL2	22.8257	24.525	19.193	26.3477	20.943	22.0487	4.7188	12.3475	8.66521	5.08893	14.0441	17.2315	10.5397	11.5616	8.33552	9.74743
FMNL1	31.3387	24.7552	16.5739	22.6414	18.222	27.9703	77.388	61.0931	69.1729	55.925	65.7962	55.3005	73.5467	57.9955	54.4178	31.8561
PJA1	341.617	342.566	347.75	314.659	333.094	347.424	220.811	258.274	259.869	249.938	266.539	224.143	219.689	269.731	269.073	315.053
DDX39A	181.357	206.967	205.251	190.981	155.983	188.068	495.211	387.76	443.495	405.968	433.221	340.951	489.952	501.792	434.895	228.193
MGST1	1374.67	1739.19	1953.7	1931.33	1321.5	1403.27	531.734	628.795	503.848	534.77	410.851	409.378	323.712	886.472	621.587	1354.89
SMIM1	17.0866	23.7564	21.0831	19.183	8.92466	19.0853	1.35454	1.31244	1.056	5.64163	10.7767	4.88141	4.00834	2.74454	3.19543	7.6294
NEDD4L	198.784	223.353	239.729	228.837	147.779	174.158	51.7944	41.7105	54.1419	39.2351	33.4625	25.6841	30.0389	72.2423	36.1772	184.4
ACVR2B	88.8068	97.6266	94.6431	93.8411	83.5311	95.0513	38.7729	40.8729	41.8426	32.4479	44.3791	55.5334	44.3681	35.6555	37.8268	89.9239
MTMR3	83.4989	77.8504	79.9101	86.9338	93.5517	74.8487	64.6791	60.0338	52.5345	48.1743	56.0979	64.2969	50.0425	57.2613	56.4312	72.5213
LAD1	186.563	211.625	157.177	137.66	102.07	99.7649	49.6159	42.8177	64.3938	36.169	27.4328	20.0511	29.4746	51.3177	32.7966	86.6675
BLCAP	1095.98	1133.13	1164.71	1095.98	886.472	919.181	461.155	284.384	345.829	456.586	371.812	313.11	193.912	507.965	358.707	977.859
CCNG1	2328.29	2219.09	2586.32	2794.72	2246.78	2344.45	1588.77	1428.7	1374.67	1295.86	1284.7	1010.79	1186.3	1460.72	1167.52	2246.78
LONRF1	118.048	108.939	87.5856	104.389	133.598	111.455	70.8535	57.8544	77.5472	78.0106	73.2345	70.7081	68.1378	82.4557	62.8804	84.3106
SFMBT2	19.7159	16.8628	22.5671	24.7731	31.6532	29.1125	90.5455	71.6615	67.137	72.5213	67.5791	64.074	87.4498	62.0921	48.5369	39.9453
PERP	946.973	1045.67	1001.6	1112.99	685.536	707.916	323.109	245.216	387.98	310.571	165.007	198.008	194.917	305.455	314.958	783.487
RASSF2	145.046	182.411	127.117	80.4382	139.131	118.161	442.681	326.767	311.834	260.716	344.398	300.255	256.485	436.642	330.767	252.55
STK10	82.2456	69.7899	57.0021	73.9429	66.6782	66.8376	205.907	151.488	128.216	110.746	149.853	153.056	138.937	176.88	147.695	113.4
PCLO	21.9754	26.198	24.3615	29.5136	22.8638	23.6665	10.1062	6.9106	13.3157	10.2854	4.48005	7.16683	3.95193	11.3894	5.07259	20.8708
RAB27A	132.777	115.309	118.073	165.679	166.378	161.91	391.139	379.851	370.307	331.534	336.921	378.989	502.338	304.096	433.677	199.914
EPB41L5	44.151	51.1235	57.2727	61.8381	56.9085	52.8501	28.1935	32.3532	33.5985	38.9822	28.394	29.2071	26.8197	37.0449	31.2244	46.3947
SERPINA1	21.5335	31.1978	12.5	16.2846	33.1222	20.0882	208.156	146.871	174.983	144.399	126.07	89.3942	136.815	198.843	150.829	62.283
TMEM50B	289.561	320.288	348.526	353.252	347.329	341.86	255.792	245.103	284.331	221.336	220.811	197.975	212.843	254.686	228.523	285.074
TRIQK	106.882	135.69	169.263	194.37	117.789	146.482	64.3739	71.8797	67.702	59.7558	66.7185	52.429	59.4967	61.4682	74.2883	107.391
CYSLTR1	34.5798	31.7188	49.349	49.2667	52.2715	61.3425	176.972	149.761	159.951	122.379	101.102	113.441	121.725	168.205	120.328	82.6765
TRIM45	56.7424	58.9263	49.8781	55.216	74.1779	54.2849	32.6825	35.5395	28.5392	35.6293	23.9953	35.7447	24.463	34.7503	28.8373	47.8937
ERICH5	35.364	47.718	66.5499	62.729	42.6295	26.2871	9.72338	5.50042	2.98443	3.35831	2.58395	2.03592	3.28824	8.29361	6.37246	31.7573
SPATA6	48.692	45.0035	61.3513	53.3985	50.6265	60.9348	22.8257	27.4082	20.6126	26.4835	28.5262	27.5976	23.9669	23.4783	22.2294	49.5254
UQCRB	1327.1	1447.77	1487.19	1501.44	1598.55	1538.43	1299.19	1141.54	1054.33	1067.06	1007.31	1112.99	1090.25	1248.55	1133.13	1314.66
ZNF626	81.3056	113.32	116.154	141.531	100.915	93.2395	50.7125	41.5463	45.0577	44.6732	42.6641	35.7906	46.0348	49.4665	39.1013	91.2314
DGKH	95.7804	157.719	156.456	177.363	157.023	118.893	75.3225	61.0076	64.7649	80.6192	67.7378	78.5082	61.1516	62.241	63.3221	107.816
CTPS2	75.0197	83.86	111.633	109.034	92.1025	92.9868	67.0065	60.172	64.5065	61.9218	61.5062	64.6791	54.0985	60.8258	56.3695	72.5631
RALBP1	273.512	356.092	343.388	314.958	240.373	291.325	171.822	190.067	205.007	151.205	186.563	176.168	181.565	196.382	161.306	255.628
FAM49A	52.2715	43.4393	45.879	67.3985	59.6544	46.8656	111.271	91.9179	96.4018	80.3639	93.0313	79.6074	101.589	120.728	94.3125	76.3521
SERPINB9P1	10.7633	17.6778	14.6708	12.9295	12.3951	15.4051	55.5656	43.6594	37.0555	40.9864	32.6486	26.3587	40.528	28.8373	32.1263	35.7447
RNF39	46.2492	43.4687	36.1772	53.7013	31.263	20.1871	8.48711	13.6769	15.0362	13.5241	7.33466	4.14583	14.8636	14.1435	3.30338	17.1033
VSIG4	90.7888	157.491	100.637	83.6599	158.642	140.653	372.914	289.169	308.513	412.616	404.334	359.325	212.76	315.053	245.707	252.397
ZHX1	224.09	254.409	303.909	241.094	257.226	224.143	135.35	156.811	128.983	150.306	160.019	160.794	122.624	143.191	147.239	227.889
STK17A	69.4215	74.3868	50.4927	93.9663	74.8606	82.9284	277.497	200.88	226.993	141.784	235.28	148.505	245.216	278.57	237.93	151.84
STXBP6	65.618	68.1496	82.9697	80.2324	89.8295	117.763	15.4407	24.3434	18.0439	26.0895	14.559	32.9086	33.7829	30.4375	18.4468	67.702
TMEM25	39.2541	45.879	40.3497	28.4303	36.2349	33.6465	19.73	21.4425	20.117	17.6031	26.8526	28.3648	20.344	15.8066	18.4317	20.8818
SOX15	77.1028	83.8932	70.7926	60.5692	70.1717	49.0805	40.0912	35.364	45.3671	35.4655	26.6536	33.1275	30.4687	26.7096	31.0854	52.1732
MYCBP2	437.669	491.775	474.92	479.93	562.826	495.211	860.12	769.724	755.504	712.525	739.516	613.286	697.946	855.694	602.666	715.997
SUMF1	539.056	571.978	482.929	580.534	480.62	610.737	374.206	361.537	293.022	343.68	326.767	282.111	275.192	439.348	352.877	454.772
GNPDA1	405.349	475.209	371.05	523.198	379.151	384.845	253.278	269.731	295.212	288.298	224.576	237.93	203.817	272.35	169.49	314.958
TCF4	631.793	559.294	523.198	450.088	583.355	813.283	899.621	1041.52	799.994	803.081	957.683	991.911	928.157	1008.8	1013.79	860.12
LAMTOR3	360.205	397.317	408.303	409.607	323.109	430.587	236.714	241.714	257.226	274.764	244.462	228.344	242.709	290.649	261.865	353.671
ZNF222	69.6146	88.3842	99.4571	103.326	78.3332	75.0858	63.1001	49.2097	44.1593	46.9941	45.7622	36.1497	57.4719	61.2387	47.699	54.1921
LOC100287896	86.2313	97.0864	133.643	121.28	110.771	80.668	53.864	35.0322	42.1225	44.3334	46.5616	40.5644	46.4706	47.3427	50.4927	87.0236
ADAP2	62.283	75.4151	46.1347	65.159	59.5263	59.7933	153.452	145.684	133.788	176.594	147.52	120.778	107.211	166.959	96.7138	106.768
LOC101926907	31.4751	25.8348	33.3875	59.8212	32.7966	28.3363	9.6013	15.1397	8.84342	6.07134	3.44689	9.3028	7.19522	12.6191	4.08784	10.7047
CAPN8	170.241	243.097	261.473	179.708	158.052	80.3403	37.0555	34.4405	73.5929	49.1889	5.51854	11.4405	1.80109	47.0895	18.6211	78.281
TRIM2	162.839	149.911	198.183	206.718	159.3	171.435	55.2392	76.1271	71.6898	71.596	88.8068	68.671	69.9672	76.6439	64.074	166.12
CCNB1IP1	341.509	382.297	399.153	477.958	340.089	390.781	218.608	204.709	194.726	162.315	203.326	196.757	215.86	218.608	227.525	357.365
THEMIS2	56.2459	35.8104	24.1249	22.2649	32.6098	30.2268	156.855	123.106	198.717	167.293	140.927	103.123	163.032	153.18	139.529	55.8691
FAM181B	38.9563	38.9102	37.587	33.1851	28.3181	24.603	8.79011	7.98617	14.0287	9.41434	10.9786	12.5814	7.18335	12.1722	15.578	28.9073
TCEAL2	115.815	102.22	57.7391	60.29	81.185	88.5703	20.2231	19.745	30.2341	31.6532	36.762	20.2824	13.9152	28.1576	26.6255	57.822
IL17RC	53.7762	49.5436	42.8068	52.2236	51.3177	42.7184	31.7573	40.5064	27.8951	34.4879	32.6669	29.8447	34.657	29.7743	35.076	39.669
LRCH4	36.8672	40.3011	33.017	34.5518	40.3327	41.4644	95.9081	117.359	113.933	74.0227	96.7427	58.6102	84.8178	90.1658	93.5952	64.7385
HOXB5	65.159	63.3097	80.2324	72.5041	56.7625	46.2492	27.424	35.7906	39.0428	30.4965	24.3553	36.5817	30.4114	22.6897	31.5152	48.9673
PIFO	121.016	217.998	180.409	135.481	137.361	118.554	35.9199	34.7503	16.8579	37.8997	30.0083	43.4687	32.0264	25.434	20.7458	124.092
CAP1	1117.12	1317.68	1146.41	1154.4	1290.21	1229.19	1482.93	1475.34	1697.33	1501.44	1578.97	1560.91	1534.29	1639.98	1457.82	1327.1
POLR1D	458.886	667.811	585.003	682.586	616.264	493.76	388.413	313.68	361.924	313.68	324.126	360.205	330.931	318.264	256.678	482.929
SAMSN1	51.239	37.924	44.6872	48.7187	58.7071	58.9531	297.074	277.497	274.626	231.478	275.372	104.971	284.004	315.856	262.489	117.118
IFI16	514.684	439.11	441.814	644.349	425.146	510.454	797.791	863.59	829.244	706.568	703.599	695.753	719.151	853.322	807.493	628.049
CCM2	107.461	112.272	74.4377	98.5794	64.3938	90.663	179.618	135.414	155.548	136.184	171.961	166.959	188.59	190.799	161.81	126.961
AXIN2	75.5298	66.4765	60.3488	40.4459	65.9857	59.5813	23.5153	26.2054	21.3404	38.2505	24.2555	31.6369	15.8066	25.2995	17.7162	47.2348
SCNN1B	72.8742	105.128	59.4233	69.8437	51.7006	56.789	22.7031	17.911	12.2826	20.8135	17.8725	19.5139	19.4904	19.2888	13.572	51.7944
ICAM1	46.8734	31.2399	29.055	31.0674	28.8238	35.6362	111.609	84.5003	120.328	136.091	103.306	94.4366	95.3324	90.7021	95.9263	45.9047
TESC	95.3115	177.452	208.778	121.081	89.9945	96.1395	27.7487	40.4269	21.9007	34.1862	32.8893	45.7622	38.0528	20.9909	25.7249	30.0194
FCHSD2	73.649	78.105	64.9615	79.8244	116.689	92.1025	175.656	133.577	153.016	132.004	161.257	139.279	126.93	164.014	148.245	115.402
KIAA0226	30.3361	32.4397	29.4746	37.8924	33.7829	37.2554	65.5123	53.1045	58.0956	57.6992	56.8597	48.9832	57.5106	65.3268	54.0985	38.4391
NSG1	101.07	103.182	127.27	141.937	71.9437	123.305	29.7042	26.557	24.7029	31.0744	23.9624	12.2218	24.279	42.742	46.6191	93.0075
PGRMC2	377.366	417.289	456.863	468.327	439.348	477.686	205.598	275.192	232.849	293.452	283.495	309.165	319.504	222.563	357.765	351.038
POFUT1	42.132	41.8536	41.8313	41.804	41.0034	30.2657	7.92816	13.6476	14.2326	13.017	27.5976	25.1119	19.5905	22.1267	19.2248	28.9795
RNF128	591.266	752.172	1108.44	1192.17	619.161	690.444	152.405	107.669	145.88	60.857	16.0217	7.82682	14.0823	178.304	25.8055	619.161
GATA3	1451.32	1799.31	1395.63	1542.46	1031.29	903.028	351.378	177.452	310.802	147.971	92.9704	61.1064	85.1318	407.21	118.64	1146.41
CENPV	60.4426	53.7135	55.0268	58.3104	33.8258	40.1192	21.0615	23.1642	32.7819	23.5921	26.337	31.263	30.9585	18.5619	19.844	25.2208
LILRB2	28.9607	23.6491	15.1065	6.8636	13.8593	16.7985	78.7425	82.3888	65.159	90.7021	71.4506	95.5744	102.834	77.8675	58.3338	28.4082
ADIRF	2563.01	3457.71	3180.13	3303.72	2536.62	3482.82	907.62	921.296	1135.79	738.999	917.761	377.612	232.849	1281.31	522.865	2878.2
RASL11B	67.5034	76.1787	68.211	55.8922	60.375	76.7529	20.9983	18.4641	15.9531	13.117	20.6763	18.8374	13.7149	39.4096	24.5369	62.1703
MCCC1	420.866	650.894	639.612	561.62	477.414	360.683	224.772	154.627	220.706	177.259	108.335	127.749	123.028	287.469	128.829	386.085
POU2F2	18.1001	14.4286	11.0892	10.5658	14.4004	14.9257	49.7019	45.6693	49.9505	38.502	45.1273	28.4517	62.6101	55.9826	43.4948	25.2803
PHB2	2044.32	2109.51	2154.21	2005.17	1838.75	2013.67	1783.26	1776.35	1648.81	1439.37	1653.52	1639.98	1568.59	1625.54	1630.75	1838.75
DRG1	542.931	500.541	526.311	538.273	611.281	514.418	435.183	451.827	442.681	389.99	472.465	445.23	387.98	374.206	428.611	441.494
C1orf106	551.129	625.789	478.406	630.971	361.758	434.895	149.331	85.5288	291.098	138.234	42.7184	20.9823	42.8068	156.521	81.0796	395.353
C16orf80	471.711	442.959	474.342	485.518	377.823	393.053	266.325	227.758	204.046	216.681	282.977	231.075	214.587	319.983	257.868	399.153
ZNF510	66.2661	77.17	78.7609	62.5172	72.9684	81.1138	47.1087	62.2076	45.6856	53.3456	43.5233	48.0471	55.5921	58.3252	52.4793	52.1954
KIF13A	102.763	117.821	119.249	102.444	145.165	119.3	55.6019	80.2956	57.0714	68.3688	74.6209	96.1215	58.6414	67.2987	64.519	88.3764
FUT9	22.0061	42.3483	38.3421	67.812	36.0355	30.7555	4.08406	4.33929	3.29124	2.17181	1.14912	4.03026	0.5549	8.26476	0.893637	22.0061
ELMO3	114.261	112.74	99.6437	103.616	53.864	68.9972	43.5026	18.6531	43.3151	26.9685	25.9733	20.3773	30.0759	35.8011	21.4103	61.3922
CD163	79.1154	160.907	69.6413	74.5552	165.836	108.522	480.902	426.66	443.64	652.768	469.692	585.003	518.472	626.516	492.965	146.737
ZNHIT6	162.993	198.609	194.798	176.37	242.428	214.447	132.965	117.118	111.66	114.582	134.948	115.894	114.229	129.891	128.568	171.243
SELL	122.413	60.5055	32.6595	54.8845	46.165	76.1089	769.724	633.494	380.428	403.742	633.494	269.073	377.823	383.907	491.267	389.724
SSH3	272.797	311.937	216.681	206.21	152.651	153.706	65.599	66.2288	77.3331	57.3722	48.0214	67.0795	49.2788	65.522	48.1979	157.889
AKAP13	132.164	134.704	120.056	122.112	157.261	147.276	186.676	198.057	181.229	189.484	206.844	237.631	198.843	196.757	182.52	161.756
TMEM205	544.662	598.858	700.856	620.196	476.037	462.317	350.661	401.329	236.805	307.938	292.66	273.31	277.598	382.002	301.764	436.902
CBY1	93.0075	111.032	91.7137	77.6742	104.775	106.629	47.5394	58.0053	46.0606	56.0755	52.429	82.1131	43.6676	68.7682	68.5483	57.7791
GATA2	209.744	168.101	128.04	221.423	75.3785	160.199	46.9646	77.0394	47.8026	32.849	43.6118	54.0549	58.6255	45.4377	44.483	66.0554
FGFR3	452.439	516.285	296.728	604.484	211.817	292.488	44.8355	2.55733	42.5017	22.8695	16.2025	34.5921	13.4975	33.4625	10.9856	252.804
CARD16	125.948	148.025	84.9386	125.25	147.478	112.856	250.618	180.634	232.219	213.358	207.858	170.726	247.161	229.386	226.993	172.262
GLS	58.3252	64.2802	54.3373	65.2489	80.7934	73.333	112.648	110.998	116.154	104.16	119.09	96.9787	132.725	124.738	123.483	76.5075
COA3	325.246	344.88	366.046	402.183	345.261	338.269	265.446	294.776	279.376	246.227	282.32	271.037	262.383	255.075	277.212	325.36
REEP6	163.647	245.787	203.869	213.641	98.8045	132.623	39.5169	32.2559	26.6536	18.0487	3.59918	15.7721	7.30655	31.3102	13.8653	136.038
EPCAM	684.32	687.864	811.075	917.761	515.11	644.349	78.1972	148.605	391.139	211.694	21.0295	14.0471	58.5686	250.909	120.505	561.008
FAM83F	40.8249	52.6555	60.0079	44.1201	29.8118	28.852	18.2547	16.7919	13.9727	13.7206	4.20038	10.4944	10.1455	12.2304	15.7022	26.8102
CCBL1	36.8141	37.786	43.1715	56.2149	29.3972	26.3664	18.1711	17.0866	14.5205	12.9078	20.6178	16.6539	10.418	13.5181	19.3035	16.6291
BTF3	2601.73	2689.29	2856.26	2912.97	2306.89	2536.62	2026.19	1875.86	2013.67	1683.85	1838.75	1936.47	1644.37	1974.65	1799.31	2463.55
DEGS2	42.8177	66.3624	80.9122	51.7006	28.5502	33.864	3.02402	1.62644	14.2114	1.78085	7.91096	1.78085	1.09352	6.06066	7.15666	26.7604
RBP4	68.671	90.1993	127.323	37.6267	56.4459	53.6371	5.4332	2.42992	1.4999	2.17723	2.73739	1.36538	1.52641	7.68037	1.46315	32.9168
CHMP4B	875.729	741.797	687.331	731.4	697.946	692.299	482.203	502.905	531.734	476.616	468.553	617.382	408.303	516.285	522.245	636.725
PPP1R16B	56.3134	41.8706	31.9003	47.718	35.2518	44.9586	198.381	161.949	211.142	127.157	155.016	124.67	165.563	252.908	176.423	87.1068
NDUFA10	123.838	112.323	142.023	130.765	127.882	122.044	84.7609	76.951	86.7361	67.2388	61.5465	73.1105	74.1384	93.5952	72.1941	118.001
RPS16P5	41.201	43.2169	39.9827	50.6355	32.2854	36.9148	175.883	99.1241	119.888	106.768	116.324	102.081	143.494	151.953	122.468	66.4361
GJB6	84.2399	173.083	222.154	118.161	76.3082	161.561	55.7712	15.8415	13.8692	16.9748	0.504355	0.860956	1.79218	29.4793	7.14817	52.8658
PAK2	110.645	106.154	97.894	103.286	107.259	101.662	140.416	135.455	126.528	117.045	122.15	127.117	138.412	137.912	124.05	118.073
PIGZ	121.646	96.2985	76.2599	109.907	99.9514	77.1028	29.4055	51.184	23.2643	42.9894	41.5316	51.7806	26.5629	15.0952	22.8606	77.1404
XPNPEP1	127.204	126.5	105.883	134.244	109.353	121.24	139.364	159.003	167.096	159.633	150.197	168.144	161.008	153.472	162.892	136.658
MAPK13	136.184	160.57	145.88	177.583	107.669	131.392	84.0324	74.3382	90.2483	81.5197	56.8194	38.7174	75.0706	65.8882	50.2327	110.144
TPRG1L	549.124	529	445.23	386.331	418.899	450.456	295.212	320.646	341.937	328.62	333.968	307.848	286.793	350.661	330.339	369.718
DOK6	52.5877	53.1283	72.4285	49.0692	75.5115	87.87	17.6031	18.5486	15.1687	27.5673	28.7876	11.8211	18.1918	16.5246	18.3082	52.5717
ZBED9	23.1133	21.6108	28.0029	38.3684	21.2021	29.7289	6.15875	5.08568	9.73892	11.1591	7.2957	0.987562	1.56522	4.05562	0.786939	20.6685
ST6GAL1	91.7876	53.4714	41.0701	64.4795	66.2101	92.2279	357.765	385.229	361.758	247.402	348.101	234.864	525.313	335.104	294.443	159.779
ARG2	55.7314	60.0207	58.806	60.5864	38.8537	55.5553	21.5541	16.1645	28.4376	27.9339	44.1337	23.6544	28.5502	24.5469	34.7624	37.1342
TCEA3	140.416	163.139	177.493	235.586	118.104	128.87	38.8988	54.8845	72.7539	75.3006	56.4312	56.5307	55.5553	58.1385	43.7533	114.952
SMYD2	152.831	165.145	145.91	163.889	116.281	115.681	94.0653	88.6545	96.6935	80.6039	82.4151	75.1185	88.545	108.419	88.1045	111.511
SMIM22	59.4845	59.4967	54.8142	95.3472	91.0607	62.8214	35.5185	17.5816	18.4922	22.0061	2.47802	11.2686	2.79505	47.0211	16.5739	32.8796
TMEM41A	172.47	164.783	140.197	144.874	111.271	130.305	109.034	85.3484	106.454	90.5985	83.6407	89.9945	83.7213	98.7825	82.6999	105.907
GPRIN3	14.8376	15.0835	15.2141	18.6785	17.3265	20.5107	61.4682	45.6237	53.5323	35.38	55.5553	34.3119	59.9971	49.7662	46.7266	26.975
LYN	138.829	142.991	84.9965	119.809	115.489	112.824	486.622	391.556	357.476	351.842	316.379	292.25	353.671	552.124	370.112	205.172
CD163L1	51.7806	47.1978	33.6054	33.8355	45.3445	33.5928	98.6302	67.2257	112.186	102.376	99.0399	105.855	114.821	91.0112	86.6138	53.3172
ZMIZ2	79.3073	76.2336	78.0262	70.8049	70.257	61.757	121.393	104.097	120.388	109.707	108.897	107.792	90.016	104.334	89.4275	91.6194
THAP4	216.438	210.694	206.448	222.028	151.159	160.398	109.278	96.0361	111.138	95.3115	107.721	124.796	99.2797	117.562	84.9177	169.263
YBEY	121.488	155.983	150.644	142.913	140.742	108.58	95.5973	85.7548	93.2188	91.4057	79.5175	104.097	86.7942	111.741	95.4211	102.04
P2RY8	52.0586	32.9168	25.168	27.0064	37.7384	54.2075	288.459	209.012	184.653	154.034	320.413	109.929	248.427	244.383	148.37	175.837
CIRH1A	287.469	363.607	375.255	317.016	295.802	293.022	232.937	246.396	200.737	249.825	219.689	236.577	195.571	244.842	252.981	247.301
PAK6	122.82	111.138	98.9329	114.582	61.9563	55.3158	25.9555	10.7479	22.8355	16.1012	11.1153	5.81144	13.0668	26.4553	11.4156	71.8797
ENTPD5	255.906	237.93	273.416	233.381	114.952	188.376	78.7609	59.7041	103.41	77.1219	29.5791	32.8696	39.3577	74.8797	33.1404	157.453
MIR34A	53.151	43.9592	44.899	54.6825	63.6086	55.9826	78.2111	72.814	74.6774	82.5396	80.2729	62.283	89.3241	69.0767	83.9327	80.3403
VSIG2	291.531	340.089	229.95	302.63	119.487	165.338	66.0024	28.6967	63.3434	25.5187	11.4718	14.0219	2.08895	45.6123	12.4272	156.126
CERK	141.883	98.2766	108.522	106.729	149.724	161.102	233.787	200.016	231.639	211.4	267.76	185.999	268.608	212.908	218.155	175.708
TRNP1	82.2269	201.372	136.129	131.192	124.738	84.1743	26.9828	31.6204	47.2566	48.5416	45.211	44.899	29.9246	30.9222	31.9407	60.7026
ZNF662	59.2109	58.9415	61.078	74.4569	71.7333	65.2635	36.4045	32.849	23.7277	35.0986	37.837	31.292	12.7578	18.9329	27.2294	57.7116
ACOT7	50.4292	37.0039	29.3972	40.6054	38.6074	42.2129	68.5285	82.6999	83.7343	77.2906	69.7502	93.2684	67.8798	81.3056	89.9065	47.3332
MRPS9	183.349	186.834	153.424	169.847	163.168	187.651	134.676	113.231	128.797	99.9061	115.752	118.26	105.828	130.206	107.547	160.794
TMEM237	67.3985	71.0301	83.0088	70.461	60.2736	70.6276	30.4215	40.939	37.4849	40.528	43.074	38.7253	30.7637	43.0463	49.1433	64.5591
ALKBH2	90.3164	92.7805	79.264	89.6272	61.3775	90.8552	57.6885	56.1245	52.5249	39.9742	58.1895	43.4112	46.0927	49.868	48.3229	69.7799
THEM6	136.158	125.645	104.989	97.6266	69.1957	72.8276	47.4822	35.0068	30.8584	36.5633	18.7964	7.60773	19.2293	35.6808	5.99065	69.5566
AGBL5	46.7092	49.8781	50.5745	45.8935	54.1921	43.1715	26.9258	29.3972	38.0025	35.5661	36.2505	42.4426	28.5736	29.8055	34.6116	33.5928
LRRC3B	266.632	136.129	262.151	162.083	244.559	298.998	12.9055	12.9055	57.893	26.1068	16.034	11.1521	4.82225	57.7546	4.48828	192.573
GIT2	86.7178	80.8795	73.0436	86.4961	98.8446	83.9883	129.347	127.645	117.261	124.738	128.429	145.88	127.359	129.849	115.936	91.6428
ZNF677	76.6287	69.6146	75.631	94.0266	61.865	74.4878	42.1225	46.7598	38.2397	43.8126	40.6745	40.6324	34.3169	18.7734	25.75	62.3817
GRTP1	70.779	74.0629	59.8885	71.2988	48.908	41.2068	16.1817	14.0342	30.7096	17.4855	20.5926	12.169	9.56142	26.491	9.79049	49.902
DHX40	389.724	402.183	422.445	463.928	438.916	406.729	285.165	304.75	264.028	282.767	293.452	280.01	281.366	280.649	322.04	414.894
RPS6KA6	25.9307	19.8278	23.392	32.3381	18.8182	23.2398	8.62125	8.94153	8.71871	10.7019	6.8254	6.67283	6.87184	14.6306	9.98497	18.5871
RTN4	2747.88	3154.01	3274.85	3154.01	3101.2	2878.2	1856.13	2034.3	2328.29	2219.09	1925.47	2430.2	1909.01	2101.1	2344.45	2856.26
ALDOA	1678.05	1410.08	1337.73	1435.19	1453.76	1237.15	1074.73	1133.13	1178.43	1181.95	1162.39	1162.39	1121.77	1097.41	1077	1135.79
DUSP9	13.7644	12.9608	16.2068	10.2988	22.8898	12.2468	1.24315	9.3077	2.08112	7.30153	1.67199	1.11672	1.59785	1.58174	0.856557	2.30658
RAB14	373.277	385.68	396.297	389.99	345.088	347.75	283.815	272.645	284.751	284.331	274.153	284.676	251.514	320.526	280.649	356.235
JAK3	24.4392	19.955	12.7264	19.7492	19.5043	20.6685	93.6801	62.1905	60.954	56.1397	71.7163	79.3832	58.8747	61.0628	60.7458	27.3917
GBAS	657.251	686.328	846.451	736.575	881.941	799.994	439.348	500.944	525.061	587.499	425.146	420.119	422.286	465.746	508.927	681.886
TNFRSF1B	68.2276	67.5463	43.7144	38.8537	36.8541	52.8041	145.487	175.157	133.373	160.974	166.855	204.855	132.041	181.962	129.616	67.812
ANG	93.608	126.365	93.9388	133.643	87.3996	114.714	37.1597	46.8455	82.205	63.2638	61.9563	56.3848	52.3014	32.6207	50.1554	72.5881
IER5	295.802	358.409	319.887	324.126	302.63	356.657	596.81	540.22	662.864	540.22	590.29	495.845	600.839	903.028	655.807	563.887
STEAP2	390.496	305.243	408.109	386.903	306.477	265.329	113.985	113.841	87.2273	122.505	176.972	265.881	232.149	105.446	162.749	200.236
LGR4	42.5987	54.2178	71.4796	78.8086	64.3739	46.2123	15.9581	27.1064	31.9003	25.1981	24.279	22.3347	17.6811	16.2292	27.516	44.1337
FLJ32255	41.2957	34.8373	27.3518	40.13	13.0763	32.1159	72.0868	58.5969	81.9271	58.3779	57.4719	57.0021	72.814	72.2287	62.1033	47.5244
GSTO2	110.17	120.205	139.407	152.831	72.7793	79.9101	28.1275	17.5757	20.8632	14.7115	7.4517	9.72184	15.2318	24.852	14.4738	95.9469
PIK3CD	65.739	52.4865	40.4372	53.9288	41.8313	48.2377	217.391	138.899	140.278	150.601	201.372	122.169	159.994	226.727	134.747	96.5217
PCP4L1	222.403	170.879	415.1	265.329	251.906	151.237	53.0833	27.7048	44.2041	13.0567	11.6644	8.38039	13.1903	52.2107	14.439	154.211
HDDC2	289.298	314.103	284.212	277.422	304.198	293.259	220.29	268.283	187.758	235.422	213.609	171.292	186.936	194.197	238.372	166.655
BLM	24.6507	23.8726	24.686	44.2192	29.3272	22.8355	80.4117	54.8251	70.5109	51.2899	72.6541	52.2941	84.0916	70.7425	57.7391	48.0214
C10orf99	351.842	654.366	546.41	807.493	269.152	328.62	36.6167	24.8073	71.3344	18.4682	16.735	9.34005	2.03373	39.3971	8.60626	271.863
SLC7A6	33.9468	39.1877	42.7621	42.5987	47.0974	40.0292	114.493	82.7202	103.633	94.468	89.8148	79.103	83.8762	117.278	97.4528	48.5283
FAM174B	222.357	393.855	294.443	322.321	172.262	146.175	36.3971	51.214	91.7543	21.8183	16.9064	26.8826	42.3601	49.2543	33.3875	157.547
MIPOL1	25.0163	23.9167	29.3724	38.1461	26.9828	29.8055	10.7409	11.7997	7.56384	15.8162	8.15649	10.7182	10.3893	10.2018	12.8803	25.4861
CHMP4C	265.005	392.253	358.181	400.55	216.379	280.01	69.1729	47.1978	130.611	63.6086	29.6567	21.9425	29.8055	104.244	34.6194	276.014
MTCL1	219.088	283.647	318.264	237.93	215.731	185.113	69.5127	45.0444	66.7978	94.9775	45.8503	136.038	77.3034	72.8585	79.8244	210.318
ADAR	877.237	757.671	748.976	805.304	832.342	780.71	1358.14	1226.57	1131.36	1183.96	1075.84	1018.05	1060.98	1290.21	1010.79	973.96
VWA8	175.448	165.088	269.008	236.577	182.579	213.227	96.6935	83.5599	106.86	97.746	98.5548	65.9705	116.102	113.985	95.2232	172.724
SYNJ1	29.2413	35.7202	41.7836	45.1965	49.349	41.8822	65.9524	61.4323	70.8049	73.5356	77.1404	67.8693	86.0874	58.7553	65.8294	52.7668
TNFRSF4	11.0678	9.84757	8.05285	4.80528	6.23828	13.787	38.9822	30.1719	31.0854	23.2643	41.4822	20.0427	29.1679	27.8887	35.8346	18.0154
ARHGAP5	152.763	132.234	181.32	192.247	178.562	187.857	83.9327	100.124	107.848	106.311	106.454	85.741	98.0307	101.22	107.279	155.657
ITGAM	75.7182	78.4121	46.7266	31.494	79.844	67.103	164.351	181.037	116.125	153.602	195.299	119.068	165.307	118.539	145.128	109.07
KIAA1804	38.3421	42.5127	51.4378	68.7682	39.6105	45.0149	26.9084	15.2318	16.7312	17.7881	21.7124	19.8716	20.2454	18.2862	18.1244	36.3647
WDR48	202.141	192.773	203.472	186.4	173.428	177.493	164.057	148.134	152.333	132.661	132.819	130.03	122.554	152.541	128.311	168.205
PLIN5	25.8581	35.8011	35.486	41.4644	17.2083	26.796	10.1399	12.1175	13.4219	12.8621	13.1572	13.451	17.7462	11.758	11.5075	13.3852
LOC101927811	72.2142	77.6386	56.178	89.8295	55.2493	66.5499	28.6708	32.8421	22.6662	29.6955	23.9047	27.248	15.8673	21.5604	7.7483	60.7599
NUDC	266.442	259.306	235.586	223.026	263.884	242.709	153.917	157.453	171.202	158.765	208.608	213.935	149.373	193.118	188.997	201.983
HAS3	104.508	79.4629	134.116	100.97	146.482	74.1779	38.1257	29.9933	37.1405	35.0514	12.4347	7.58222	21.2872	53.8266	22.491	76.0908
LOC101927067	9.69741	23.4334	17.9329	20.683	9.1505	15.1742	2.13065	2.00041	0.658173	0.444646	1.18239	1.00221	6.32046	1.96886	7.54352	5.57946
CWH43	66.8207	64.7822	156.299	67.4828	59.1277	70.9161	2.40919	5.46174	4.86252	1.088	1.96342	3.11571	3.20422	8.31023	0.495879	38.3295
HN1L	286.125	208.944	196.323	237.157	162.483	196.127	95.5455	93.5198	119.188	80.736	91.9913	100.381	99.1968	129.969	97.5246	180.013
POGK	219.141	224.432	197.975	210.583	185.894	160.859	147.695	120.438	145.379	116.989	118.048	123.276	117.244	118.46	122.112	182.579
MTHFD2	54.0549	67.9661	53.8266	57.109	73.9611	90.6159	342.072	302.828	348.875	266.955	259.789	169.958	231.852	255.543	247.671	101.384
ELMO1	54.7681	40.0422	39.8355	43.9592	42.1685	66.1532	128.149	177.363	138.991	100.124	145.288	140.653	176.423	144.469	152.405	59.6129
KPNA2	184.478	221.003	233.787	211.515	243.763	195.534	401.329	403.512	468.049	482.929	442.959	409.159	478.894	469.692	623.065	259.211
NCF2	68.0158	56.6552	24.589	32.5096	26.5977	37.0738	230.113	304.503	140.742	222.841	251.394	186.774	289.298	212.146	137.501	102.501
KCNJ2	28.0183	23.4517	9.6768	7.53942	20.4327	22.5039	93.7343	64.6339	75.1395	94.424	99.788	67.6883	78.7187	47.5394	64.3868	35.1974
LOC646903	19.6288	17.4323	24.7622	21.1039	18.9217	21.146	8.69174	9.1453	4.0993	10.5409	4.62972	8.44606	4.28891	12.6707	12.3626	15.7181
PGR	134.116	111.488	221.49	124.02	168.309	201.781	44.7443	33.8772	38.5751	34.4695	35.3134	53.0138	33.864	51.5051	32.0461	133.098
SORL1	1251.56	1439.37	1568.59	1783.26	872.267	1069.18	554.11	425.783	477.069	312.27	312.128	211.207	290.959	454.308	302.941	1119.28
ADSSL1	64.4211	58.3598	47.0439	45.0957	49.5254	42.8265	24.2319	29.5259	25.1981	32.6284	23.5964	22.4691	21.6377	29.9453	13.5322	42.1914
ARNTL2	9.77919	14.1621	12.2954	20.5341	12.0052	20.4147	41.3159	47.8135	60.2388	48.1243	40.9633	51.7944	59.8885	40.8249	56.4705	18.6147
IL18R1	27.7672	22.8124	8.14034	14.834	13.1412	26.0024	99.5716	68.9354	79.8979	70.7926	83.3692	34.5798	66.3365	80.3639	82.6205	38.9486
RFTN1	122.977	147.143	112.589	88.9517	131.513	140.742	385.68	377.366	268.608	352.612	437.865	499.572	409.159	358.409	391.352	149.153
PPFIBP2	412.994	531.121	612.497	478.894	325.36	363.607	111.945	132.132	196.007	85.6994	75.5819	68.4444	83.0249	214.886	96.3693	380.966
HOXA11	128.75	111.945	104.775	68.2792	128.247	136.44	36.8235	45.0035	47.2348	37.4022	47.6364	56.3557	45.9047	51.167	47.2348	96.6658
RNF166	56.2039	61.0931	33.2214	41.2068	29.2929	46.9029	119.756	91.7306	91.9437	108.757	106.729	72.2949	94.4869	100.048	93.5198	58.7696
PXMP4	62.8705	68.6851	77.2219	86.9135	66.1655	66.7978	53.5449	49.5436	51.6638	43.8383	48.0471	43.3733	45.1507	53.1921	45.2285	61.6734
PRKG2	22.0906	16.6342	35.4655	23.1182	25.7195	25.6922	6.84126	12.7205	4.08784	4.64546	3.8967	16.2738	4.16181	6.13555	10.6375	13.5751
PTPLAD1	1464.32	1909.01	1985.1	2259.79	1379.21	1572.75	715.997	665.73	627.542	590.864	684.622	671.613	658.687	715.07	724.89	1653.52
ORAI3	307.066	319.001	234.864	205.172	253.204	261.786	152.468	162.244	165.587	141.232	152.057	196.268	141.232	164.057	142.175	217.326
PLCG2	37.3041	29.8613	44.4426	30.7637	29.4343	50.7905	146.679	130.841	147.204	125.281	121.99	87.5006	210.768	198.381	116.598	91.3838
ALDH6A1	184.4	262.151	227.046	261.653	176.594	227.701	100.233	126.866	115.206	107.615	139.407	111.888	106.956	124.05	90.0636	200.481
NPAS2	73.0139	84.1113	115.595	89.5274	59.0665	61.0931	30.5714	31.1619	34.4512	29.5409	18.1822	27.6572	25.126	31.109	27.1254	63.6003
DUSP4	191.376	231.565	188.338	194.45	130.662	207.704	79.8604	94.0025	130.305	108.379	58.552	78.129	124.921	112.897	118.695	133.026
GPRC5C	81.6093	91.8873	64.3134	80.7115	66.1933	73.0249	49.7662	47.032	49.6764	36.3334	58.6255	40.2467	35.9673	40.852	56.2599	58.5852
ICAM3	174.051	122.917	103.91	129.891	98.4147	122.781	598.858	424.937	552.483	400.55	429.187	241.823	550.05	525.761	381.127	243.395
VAMP7	346.953	391.714	439.11	398.489	426.66	419.948	591.896	662.864	527.002	548.276	696.436	595.202	717.483	559.717	648.036	477.958
TSPAN6	1243.15	1308.85	1399.42	1739.19	818.13	1078.87	421.364	360.567	364.654	296.392	246.396	218.375	229.322	534.476	373.277	1101.71
RAB40B	95.847	98.0077	97.5246	123.838	78.9468	90.7888	48.6416	46.1347	57.4984	64.2699	54.6624	48.5005	57.3874	43.0046	39.9264	86.9559
C1orf54	150.381	172.647	115.894	174.408	183.774	181.134	451.301	429.772	314.958	409.793	426.66	464.57	321.602	416.56	482.929	184.528
RNF43	53.2163	61.9218	56.8788	45.2673	31.17	31.2311	8.26699	21.3479	9.88754	20.3342	1.5757	14.7196	4.06107	17.248	4.83477	31.263
FRMD6	897.486	679.834	744.583	839.205	923.731	881.941	317.685	422.445	341.509	489.952	458.459	313.254	393.381	440.851	408.109	807.493
IL10RA	115.072	115.206	64.1295	89.2446	96.0774	103.57	496.286	267.31	314.659	332.671	468.049	385.928	411.601	537.175	353.995	163.727
RPS27L	529.409	597.795	531.433	527.461	632.282	574.014	750.884	732.404	783.487	768.821	755.504	828.11	772.126	618.084	659.019	699.483
ABCC5	135.949	150.197	160.089	178.562	139.279	98.7825	75.5115	75.0858	58.1093	80.2729	60.4308	60.3488	67.2575	103.757	56.4459	113.933
SCAMP1	195.571	176.133	244.559	256.304	233.3	242.975	141.021	143.528	148.025	137.228	152.506	132.661	153.767	145.641	167.427	196.17
C11orf1	147.204	210.144	181.851	174.699	119.249	132.416	100.466	73.8509	101.051	82.3548	65.522	62.6101	72.5213	70.4183	65.3847	123.783
ARHGEF5	73.8856	92.9405	92.6083	110.939	63.3221	71.3896	37.856	37.5777	61.2945	41.2312	19.17	10.8782	32.6024	35.4571	24.0093	52.9314
MAST3	48.8734	54.0022	45.3014	28.916	37.2631	50.4292	119.888	97.8227	86.2052	69.7899	73.3148	75.5819	92.8075	95.104	87.1567	68.1254
ENGASE	287.24	300.123	307.717	252.097	219.141	200.88	192.247	137.257	163.647	156.351	131.281	83.1539	80.896	165.836	140.68	167.096
ARPC5L	195.845	195.845	172.47	205.701	169.64	180.935	302.396	266.632	328.038	269.313	252.756	232.219	311.834	323.951	289.298	225.137
LINC00900	24.9815	41.7532	27.71	26.1068	34.0393	24.2555	10.0543	15.7398	10.1894	9.92708	14.8662	6.20857	7.62556	13.7251	6.3131	22.8257
LINC00675	71.6898	102.358	116.575	109.665	43.4833	67.8798	17.3363	12.8313	34.9684	24.0791	15.2821	19.3204	15.192	12.3164	17.6854	58.5413
FCGR1B	27.4328	26.2551	6.18877	24.7858	34.4946	32.8561	121.462	161.008	175.085	188.642	124.53	82.7857	148.948	132.371	146.737	43.0046
PSMB8-AS1	62.3689	50.7226	31.7114	69.0919	77.0394	62.567	308.887	225.483	243.097	167.92	173.963	152.914	211.817	240.148	180.056	105.21
CLCN3	331.117	343.208	347.599	451.827	280.553	352.013	170.556	190.512	199.805	173.835	150.718	150.15	156.299	179.441	165.87	330.931
ST8SIA4	35.6207	36.6865	32.1392	40.9321	36.7261	58.0956	150.685	117.066	119.915	86.2933	100.398	82.5753	160.352	109.929	110.479	71.7163
ZNF91	486.253	486.253	584.639	553.088	302.489	408.109	172.883	190.94	259.703	162.749	179.186	92.307	205.647	208.23	151.84	392.781
IRAK3	32.2995	34.6014	34.2736	47.032	26.9002	41.7734	59.9495	61.1375	46.7714	64.5317	53.6371	52.9489	53.6371	51.3933	66.6518	54.7681
TMEM245	666.612	656.223	642.026	679.834	539.889	537.175	309.956	415.73	422.036	357.257	387.98	506.666	322.573	359.51	306.157	541.088
OVOL1	64.8865	85.6017	71.7333	93.8989	59.8382	63.5005	35.2067	25.2995	38.3684	25.1011	15.0067	14.9475	16.2225	26.2939	25.5251	65.6382
HIGD2A	551.577	382.593	456.096	514.418	357.548	369.006	303.226	281.276	240.628	219.876	227.449	275.192	188.376	290.379	256.439	319.504
MSI2	183.292	157.84	178.784	194.257	155.587	160.974	102.501	87.9257	121.24	104.754	79.8739	62.1282	113.32	102.315	80.896	157.65
TIMM23B	114.668	97.5484	106.975	101.807	117.389	109.207	76.1787	97.2501	88.1441	85.4342	86.9559	88.6042	90.8029	79.5617	94.0266	84.6453
ANKFN1	22.9454	27.371	26.3747	29.6212	31.5356	32.001	5.69729	8.74273	11.1938	4.84305	11.3008	2.56906	2.87179	14.8527	4.45518	26.2939
WARS2	74.5049	75.8026	89.0424	102.332	75.9616	72.021	52.3837	41.0586	48.7591	42.0905	47.3526	48.2691	57.0714	56.0347	40.9149	70.9507
GAREM	131.22	198.843	222.655	233.3	152.831	144.497	57.289	60.866	57.4883	55.2889	68.6851	41.7319	79.3832	76.7193	105.47	142.207
KLHDC9	98.8856	87.5615	101.384	126.571	97.2501	78.8585	57.7644	50.5841	72.3438	43.4112	50.2027	47.8937	37.3268	51.8838	35.495	80.9727
EXD2	66.6238	63.0216	74.2774	74.818	65.4688	74.3382	39.967	54.5696	60.4308	51.6417	49.3413	56.3266	46.3081	44.3246	40.13	55.2493
ST3GAL5	612.862	763.199	643.041	740.509	480.902	650.39	330.186	242.6	321.92	261.653	154.585	246.138	216.814	388.62	297.211	592.447
MAB21L3	60.9723	44.7085	95.2789	76.8386	28.5392	40.3431	5.56955	0.710369	11.1662	6.82865	0.501546	0.413164	1.92763	8.93309	5.92065	31.6103
LOC729680	105.198	155.26	114.298	74.7934	75.3522	111.866	28.8114	45.6123	19.9514	39.7533	32.689	52.0246	45.939	23.1922	39.0914	74.1993
DNAJC10	118.23	121.609	147.56	118.382	144.603	172.22	188.068	198.29	195.894	208.367	216.736	170.805	205.907	215.414	221.913	163.369
MCU	128.568	124.345	145.165	126.896	129.158	129.2	84.4396	90.5455	88.1603	108.953	106.956	116.901	104.194	78.129	82.4716	100.111
TRIM32	108.58	123.179	97.4323	103.265	115.27	111.66	67.9959	84.6223	69.7502	70.779	91.3127	69.7899	88.3101	89.0424	87.5471	89.0794
TMED4	305.073	279.913	272.536	281.276	262.804	253.278	186.774	168.621	199.914	165.007	206.21	171.525	175.202	190.512	193.598	273.82
CHD1	199.643	175.448	181.174	236.642	193.995	205.007	308.513	244.64	246.878	258.87	263.617	241.296	275.672	278.377	261.653	244.234
IGKC	942.129	106.882	52.4674	443.932	599.884	846.451	3250.89	3008.56	2259.79	2747.88	2718.16	1604.92	3101.2	1653.52	2005.17	1180.05
TMEM64	200.597	260.809	287.329	261.786	263.339	289.169	146.442	148.245	131.618	144.744	165.04	115.815	145.216	167.394	224.665	211.571
SPTLC1	510.152	408.484	464.57	457.871	392.781	456.356	325.5	334.139	372.502	321.92	310.482	292.93	336.412	301.631	358.409	405.349
NEBL-AS1	9.10458	7.28393	16.7605	10.4443	8.66033	8.14832	1.16699	1.26252	2.55733	2.31742	1.24265	0.740353	1.56324	1.10622	0.872042	5.84599
CCDC34	47.8135	52.5482	58.7071	71.5801	62.7794	52.3416	35.5556	27.1358	37.1476	24.5704	32.6367	18.3236	27.415	36.8928	27.3088	48.8734
TJP2	200.301	255.075	283.815	316.638	196.981	197.357	108.282	105.128	126.458	133.643	79.449	107.211	76.951	128.007	81.5197	199.445
TOB1	1003.3	899.621	965.325	1129.59	925.188	894.936	388.62	480.219	428.075	539.889	408.944	290.649	360.851	606.622	425.146	961.656
RBP5	19.8828	18.3495	14.7998	1.96769	4.2125	8.03763	71.2105	89.3678	57.4503	32.8421	76.6088	52.3723	67.6572	70.0117	62.1173	24.8212
IRF6	282.111	334.291	295.045	351.533	182.225	164.642	74.6048	44.0711	88.0259	47.8658	22.8956	13.185	22.5103	78.4121	28.7089	224
CCDC134	26.0801	23.2003	25.0035	27.9948	23.8202	22.3819	39.5726	39.7715	43.6837	46.6495	41.4523	30.0484	37.3888	32.1807	36.6957	34.4313
PIGP	596.22	834.484	578.346	747.286	572.49	580.971	448.688	421.364	382.734	432.544	392.926	404.655	466.082	386.331	336.219	514.684
CDC7	21.9534	19.294	26.0572	35.5758	34.8825	25.4502	57.164	50.2207	68.6851	71.2607	80.9404	73.9429	70.5109	38.0276	63.657	47.1695
UPK1A	3566.56	5565.04	4983.26	4633.62	2067.89	4047.59	407.637	93.3915	532.204	105.408	30.98	18.4515	15.0362	862.194	104.107	3797
ANKMY2	712.525	523.198	875.729	797.791	727.87	828.11	453.744	395.837	474.094	457.643	353.029	309.311	386.331	409.793	288.459	641.588
FOXA1	249.496	185.238	221.336	230.754	140.826	99.1717	59.1394	19.549	84.6947	43.5108	4.73636	4.10905	11.7796	55.5553	15.8066	134.804
GLIPR1	302.026	184.749	203.526	204.627	189.624	258.481	498.789	469.437	390.496	607.861	714.277	455.368	660.575	480.219	704.914	378.584
NIPA2	234.125	213.855	225.979	242.6	199.369	255.457	330	349.73	360.567	293.095	317.566	257.956	370.696	388.219	374.776	302.941
ATAD1	279.029	288.459	355.533	341.937	326.92	361.758	181.615	204.212	245.103	224.267	209.852	174.699	234.058	224.432	260.809	282.507
ASAP1	238.008	212.244	164.783	170.111	214.447	192.817	330.456	308.771	279.257	332.345	339.784	401.798	380.966	306.477	348.101	230.817
PTGR1	878.879	728.421	1071.78	1582.39	659.981	670.105	307.418	269.008	212.908	236.292	216.51	205.421	209.012	407.878	238.433	412.616
SLK	385.391	454.308	529.887	589.783	539.335	457.871	251.712	326.92	288.37	316.769	322.984	348.35	282.32	294.776	332.972	427.083
RERE	116.403	111.831	79.844	90.2207	95.9081	100.143	62.4339	59.9131	67.4301	68.671	72.0407	75.2391	59.5559	78.281	50.2898	74.6376
TUB	44.6732	30.0654	40.6945	24.852	40.1976	43.6933	14.3524	17.7745	17.3363	16.7717	22.6717	22.5972	19.3927	19.31	19.1361	28.4376
SELPLG	52.8139	47.9373	28.4989	50.1369	26.1807	40.4169	181.229	114.754	127.157	110.068	132.164	126.458	128.75	141.474	82.8835	62.2937
LRR1	29.9564	34.0393	34.9329	33.3779	34.3694	44.6079	66.9803	71.2433	66.3183	61.4828	58.3252	44.6516	51.4378	59.1394	59.4742	45.7722
LRRC57	64.6339	73.1707	78.7842	78.0106	69.6273	65.1968	46.5616	44.1337	48.8734	47.2348	49.2097	49.2887	46.7358	51.7622	64.8865	62.9512
AADAT	58.5192	43.4833	67.9661	66.073	45.1042	43.5826	28.1355	41.6261	17.8513	33.1997	17.9458	21.4472	16.3958	24.279	30.1449	28.5335
STK39	285.876	421.619	451.301	422.629	362.77	300.123	194.45	178.111	173.754	167.195	209.012	156.192	213.482	197.064	200.165	334.954
TTC13	67.103	49.3413	58.794	73.6842	84.3795	74.3868	187.574	176.846	170.441	172.514	145.454	97.0068	135.861	176.24	143.281	94.8476
HOMEZ	35.9814	31.9581	43.6837	45.211	38.7729	27.9016	24.2904	12.1652	22.0738	16.9064	26.3288	13.1936	17.831	23.0509	11.4809	23.7991
DLG3	64.7822	64.4904	60.7273	74.6575	64.074	57.6035	31.695	40.3645	54.8532	45.8397	45.9526	48.9292	41.5577	39.726	38.3613	53.7013
EMP2	417.289	406.729	397.656	454.772	305.343	316.379	153.64	209.744	163.505	137.66	178.261	218.32	141.843	182.658	170.757	367.002
N6AMT1	21.3276	23.0875	32.2188	27.9799	23.8065	23.9047	17.9458	13.3993	16.1317	12.2402	19.56	14.1845	16.1012	15.3775	12.9659	17.4276
CD300A	18.5161	21.3343	13.572	16.9971	11.4697	23.8782	82.1899	59.4321	46.1768	49.9228	70.4296	53.3734	67.1723	49.1824	48.7489	26.6455
PHLPP1	58.8399	66.8878	43.0046	42.7905	46.6495	34.7503	13.3387	9.82259	9.6013	13.1412	22.165	18.1777	8.14832	24.6624	16.6817	40.0607
FAM219B	149.875	135.532	141.393	151.082	117.317	97.3133	80.3817	48.0066	63.1144	64.1124	55.8293	70.1338	56.9568	73.1545	57.8449	123.375
ANKRD46	244.077	297.46	305.343	242.238	290.959	291.984	226.358	184.703	177.897	170.111	177.259	143.269	177.363	183.412	164.511	258.384
VOPP1	370.696	384.637	369.006	357.365	374.206	438.544	1133.13	779.713	1176.13	820.334	936.014	628.049	1047.42	1164.71	806.239	574.014
SLC2A3	40.4269	23.246	35.7109	23.7825	35.1221	43.1251	100.617	109.451	92.0342	105.328	135.077	143.355	187.474	90.6405	146.482	68.7516
CR1	13.8786	12.0327	15.1719	7.1199	16.7529	12.8709	44.483	51.5051	35.9463	64.0564	53.4844	41.7105	45.5846	57.3141	76.4544	22.6352
SH3BGRL2	236.968	275.274	270.772	371.473	224	307.31	55.7816	113.461	122.379	77.9775	117.879	136.541	83.7879	136.343	102.376	257.021
TMC4	574.91	641.588	572.49	613.959	322.859	388.951	165.87	106.956	151.629	81.0523	41.6667	25.8055	30.1719	139.937	43.7419	476.366
SNX31	499.832	1057.32	973.96	727.567	629.574	638.803	197.708	37.4328	31.4022	25.0637	1.113	70.9628	46.6495	97.8583	1.78506	702.436
SNX10	45.0149	40.6203	39.4557	44.9102	54.629	47.589	282.507	249.179	310.233	220.396	213.288	140.416	203.98	360.995	285.272	91.4597
MLKL	112.517	117.449	112.383	128.451	85.0544	110.733	259.038	297.46	306.909	328.432	229.846	274.153	361.537	248.111	312.845	117.449
TM6SF1	41.1638	41.2312	43.7355	50.5615	60.0489	66.0196	113.199	103.067	98.0307	98.7825	150.357	86.5296	91.4995	131.469	122.554	75.7182
FERMT1	203.67	228.039	307.418	298.351	151.561	175.837	64.0407	36.6502	61.6603	52.9829	12.3417	4.72631	16.3812	75.0706	29.4619	195.946
HNF1B	64.0014	82.0639	66.1532	61.9441	41.8536	30.1364	13.8238	24.0177	32.8978	13.4331	16.4775	18.6927	19.8013	14.5959	19.0787	32.4144
ARHGAP12	173.658	202.2	267.224	239.115	186.163	201.617	99.4383	70.1905	136.613	99.723	106.975	70.2068	95.0513	155.431	121.131	167.148
ISL1	154.627	113.231	111.945	186.163	98.9329	141.021	13.8755	22.4367	60.1161	39.9349	9.48187	29.6388	15.1561	80.6039	20.2355	103.217
PLLP	257.483	301.349	179.544	246.396	125.425	137.538	65.739	78.4923	79.4153	32.9928	45.5075	47.4674	36.0355	65.739	40.9633	136.44
SH3GL2	202.865	206.21	286.125	155.7	130.407	182.118	15.4365	11.9619	30.8991	14.0612	6.63607	3.96126	0.52669	37.6821	8.28852	186.738
ADCY7	22.0588	34.1519	21.1039	22.8412	21.6166	30.8685	115.092	77.3508	93.8651	74.5049	64.7244	68.2434	74.8797	115.007	66.0554	44.8355
CAPS	293.675	293.259	214.886	211.945	111.945	118.716	53.6086	53.4461	38.2505	31.5518	16.3615	19.0498	19.5248	71.2607	33.34	126.05
C3orf52	41.8313	61.4239	75.4151	99.8931	46.4827	58.5969	7.5366	17.7246	18.1408	14.9986	14.4514	10.291	13.0109	18.4294	14.5799	48.4594
ZNF717	35.1682	37.3181	35.8253	33.6739	31.825	33.5767	27.6245	21.5015	24.9769	20.5642	23.585	22.0444	17.8152	27.9339	23.1456	30.7876
CIRBP	641.083	613.286	617.382	631.793	580.114	577.366	499.832	401.614	464.919	381.845	331.969	363.296	376.382	370.895	310.68	581.713
RAB40C	60.8506	78.4557	84.542	111.914	66.0427	70.779	44.1661	42.9403	33.1102	24.3384	37.4439	39.7799	39.8355	37.856	34.9843	60.6874
SLC1A5	414.144	398.489	232.4	322.761	229.424	160.352	114.648	57.289	132.041	101.26	84.3512	130.001	98.1508	84.542	90.5455	140.294
HS3ST1	52.0854	74.5207	89.2878	106.935	66.4361	73.6149	44.7876	43.1827	31.5152	35.364	30.9135	24.2106	33.3197	34.4695	37.5136	57.0384
ARHGEF10L	108.105	111.165	107.933	106.56	81.9402	65.0846	55.4502	68.4444	56.4811	57.0231	55.6366	68.9972	55.842	64.7244	58.1093	66.8878
AIF1	109.544	143.421	91.7306	120.278	140.774	132.755	624.579	452.768	448.688	536.114	424.688	333.849	305.073	586.252	327.875	234.324
PDIA3	541.919	486.813	533.799	591.266	590.864	604.484	720.638	778.566	893.298	844.269	814.233	613.959	937.184	788.714	767.792	729.446
COL4A5	349.902	371.618	396.53	435.183	425.299	305.243	166.919	148.83	164.351	242.428	121.579	199.369	107.933	181.671	183.292	365.676
TOMM70A	428.075	464.57	499.287	439.11	520.167	488.887	322.321	332.345	351.193	306.157	364.478	278.57	324.412	380.116	309.419	452.768
MED28	106.532	94.355	102.397	114.435	104.844	106.512	83.6407	85.6994	82.9005	67.1913	72.4285	72.6411	68.8769	93.5347	88.9895	85.7548
CCDC167	30.5349	69.2729	53.2627	33.8467	19.1074	49.4535	120.056	81.0018	105.792	83.9099	104.097	99.788	129.127	96.2132	107.913	61.3425
SIRPA	53.4714	43.9502	40.765	29.4999	46.1886	42.6822	68.2792	71.1121	82.7388	91.1034	97.8433	112.474	106.86	92.2421	111.053	58.453
LEAP2	549.611	1023.64	899.621	942.129	160.47	616.79	95.4668	65.8294	98.4862	54.9639	56.2599	48.5751	67.2987	96.7627	63.4116	328.983
PTPRC	173.428	137.982	88.1441	176.168	165.679	204.212	888.01	629.574	736.575	438.916	608.942	279.718	642.389	728.421	581.713	379.851
TMEM56	48.1979	78.4923	73.7414	89.3404	134.676	101.032	22.953	28.3046	30.8227	39.6374	30.4375	29.2325	42.3663	24.7355	25.9176	50.0425
FBXL21	17.6432	12.4314	23.3976	8.35999	24.8574	18.8428	5.5823	3.14988	1.97658	5.07903	6.34001	7.14586	3.53631	6.09617	1.95898	7.72088
URI1	205.342	177.797	229.386	217.58	196.65	186.834	154.553	152.079	161.143	145.565	153.956	110.068	146.3	149.632	136.994	178.456
HHAT	69.7502	67.0516	65.2224	63.074	67.7953	37.9896	41.1484	31.494	33.5102	40.169	39.4199	34.8464	25.1845	33.4226	29.6084	47.6364
MUC15	181.275	248.219	165.338	191.593	47.3922	76.6629	1.09909	0.322232	2.97565	0.658913	0.506905	1.30793	0.369356	16.3376	0.72353	70.8333
MRPS18C	121.176	118.799	108.846	126.818	114.668	120.675	98.6089	95.9081	107.433	84.8023	92.4275	90.016	83.9657	102.091	98.0307	106.629
GPCPD1	59.0665	50.0092	69.818	65.1691	91.4256	66.5702	209.012	150.001	163.22	149.875	140.065	145.834	133.577	184.614	154.383	77.8949
BMP2	304.968	541.088	493.76	739.516	291.531	268.8	75.4322	79.6074	69.857	57.9707	97.5837	63.4408	112.349	104.412	183.186	158.205
STAT3	353.995	262.598	273.712	228.039	287.24	296.728	410.496	553.61	539.056	575.237	530.212	532.626	563.887	418.899	532.957	316.022
BOD1	294.027	331.969	299.902	284.331	316.124	279.718	228.837	210.583	240.876	216.054	246.072	247.161	203.411	234.388	244.757	285.612
PCDHB5	43.8021	47.9976	42.2602	27.6953	46.8327	49.2097	9.5416	18.5573	12.3107	22.3901	26.543	29.9933	22.5972	9.37203	8.10996	27.6953
SH2B3	128.599	110.144	73.2243	63.6086	81.8579	95.1997	264.944	226.164	221.229	253.692	299.803	360.317	320.413	288.586	385.229	122.799
KSR2	22.0487	34.6261	39.5344	44.1092	20.8494	25.6841	9.99247	7.91457	3.97292	7.05049	8.03763	11.9431	5.9971	9.6013	6.53407	23.8394
HDAC2	245.526	260.496	287.835	302.396	282.977	261.082	171.923	214.07	204.932	207.257	215.536	165.145	222.933	216.736	211.694	244.172
ARHGAP30	57.0714	52.752	21.1521	37.232	35.016	43.6451	207.199	141.73	183.88	121.928	140.774	104.008	136.839	188.118	112.237	74.1384
ALDH3A2	264.824	244.383	236.968	177.415	208.23	254.753	135.861	163.94	183.507	167.57	162.146	173.527	138.762	157.399	140.065	183.774
DEGS1	447.483	372.914	423.517	335.501	534.476	580.114	745.299	850.335	787.76	942.129	991.911	968.864	939.63	772.126	1090.25	522.865
CREG2	4.75797	12.5317	13.7548	9.64555	10.1275	14.4771	4.0108	0.44308	0.426572	2.13356	2.43768	2.1253	0.804018	5.73435	4.0993	2.97887
PIK3R1	517.323	537.674	439.348	525.061	498.459	574.91	291.838	288.586	250.122	253.553	320.288	248.886	238.807	337.469	233.3	523.198
GIMAP7	98.8642	139.915	84.274	191.287	191.24	226.219	380.116	376.547	262.248	301.025	395.837	441.814	482.489	359.687	319.983	247.589
EXOC6	34.7054	44.4342	48.0066	48.5005	51.6882	49.5436	61.2945	84.0324	71.0878	79.5175	72.324	86.05	64.4358	77.0879	82.205	54.267
AKAP7	127.811	91.0839	108.356	128.723	92.4275	109.523	85.331	75.6509	57.1994	57.1893	57.7546	57.6035	66.2511	75.1525	51.8607	89.7545
MNAT1	66.8878	68.5791	65.5371	76.2474	73.0139	68.5791	57.2727	43.8574	55.7202	39.9219	45.879	41.3394	36.0981	62.7466	47.6364	52.6744
MSL3	55.7712	62.8971	65.2364	67.8914	56.7801	61.1865	128.983	118.954	91.2891	106.839	96.4613	99.2622	135.755	111.866	113.541	69.9672
TMPRSS4	265.329	360.083	232.219	291.838	199.011	200.357	120.252	56.0076	121.965	92.8697	1.53838	7.32398	18.2134	67.3573	7.35699	205.491
PPME1	138.412	160.398	125.281	134.357	109.179	141.594	79.284	86.0307	88.1839	102.22	96.4166	102.793	77.9134	82.0639	106.055	112.874
DIAPH3	4.14951	6.54447	3.3068	6.09818	4.62832	5.73291	11.5169	12.3858	9.60491	11.0926	8.79736	10.8486	8.95852	9.46788	10.2376	9.6663
CAB39L	238.372	242.155	360.995	404.923	268.502	259.395	106.746	119.989	164.157	88.6692	81.8178	94.6783	77.0589	140.71	69.3264	250.548
IDH1	1702.96	1953.7	2294.23	2306.89	1783.26	1720.83	932.999	968.864	1071.78	839.205	433.985	416.828	525.061	1047.42	547.915	1824.84
MECOM	222.933	261.331	336.555	389.287	229.846	213.519	116.222	111.455	113.77	98.0307	93.7103	97.8066	64.9186	128.216	60.4426	227.323
CD46	1019.64	963.256	1293.1	1364.67	873.537	959.314	609.342	565.758	707.198	573.568	492.965	515.888	628.049	689.329	613.286	916.741
NR2F6	102.875	157.76	120.205	134.58	81.4449	78.583	34.1345	33.9315	54.9395	35.1307	33.4226	58.6923	19.0787	38.6655	23.8726	86.0092
ATG4A	82.0802	86.7942	83.7693	83.0249	69.818	95.0174	136.658	190.311	206.787	159.951	170.556	129.231	191.24	130.865	157.692	110.399
KLF5	688.587	718.259	565.016	836.112	420.119	388.783	165.679	79.1338	305.809	92.3235	23.8626	9.61523	22.6023	179.006	28.1514	473.465
LOC102659288	35.8729	68.9226	154.748	146.064	83.3891	103.016	4.11767	5.77724	2.79137	0.751621	2.89895	4.1875	5.23167	5.7877	3.84809	59.0409
FBL	1445.51	1330.52	1284.7	1311.15	1106.19	1265.92	1010.79	828.11	843.191	604.015	857.28	866.594	711.747	953.248	957.683	1167.52
CFDP1	182.7	216.173	258.87	223.353	229.783	234.656	156.432	175.708	163.764	166.031	169.49	171.883	166.753	138.059	162.793	201.419
GIMAP2	279.142	190.372	201.191	329.151	278.128	253.553	680.631	512.349	520.639	494.517	540.22	368.35	490.935	574.498	385.502	390.173
MYZAP	117.193	148.505	144.651	153.472	206.376	179.186	47.7899	53.7271	98.8257	116.403	53.6723	66.2288	45.3521	51.2579	64.0014	121.826
CLEC4A	21.0081	37.3107	34.0708	38.7925	27.9279	26.343	103.265	104.117	77.17	102.272	111.767	54.905	112.648	100.085	86.1268	40.8938
C1orf21	154.829	156.393	184.528	177.702	161.482	182.076	96.9296	122.82	87.76	120.142	118.695	104.598	90.8925	90.8552	94.8113	165.87
LINC00865	678.617	341.509	768.821	405.968	999.062	943.333	164.679	125.645	201.738	129.266	123.29	147.013	90.9533	183.349	89.2878	426.216
FAT3	36.4221	50.2624	74.8302	54.0847	32.1479	30.5349	8.9525	9.74633	6.11994	16.6502	4.42936	7.61281	6.47954	13.8786	7.42441	31.9003
HOXA10	183.821	187.391	208.415	205.251	264.349	202.345	89.7358	115.092	69.9116	126.783	132.268	86.4961	105.513	92.9704	123.276	194.37
STX11	9.50547	10.2193	8.64878	17.0923	14.6487	14.7506	45.879	34.1862	38.2983	30.2528	26.5629	29.068	40.3497	32.1263	26.7802	18.1738
GIMAP4	179.967	184.45	146.773	190.613	258.087	352.142	546.41	607.182	516.995	442.187	616.264	397.87	486.253	459.265	397.656	309.697
RAI1	225.256	249.282	186.456	245.526	176.783	163.081	95.847	92.5806	119.055	152.801	101.564	131.589	113.912	106.226	102.588	174.086
MAP4K5	148.283	155.935	165.184	200.542	182.469	177.94	117.789	129.616	109.313	143.222	128.568	130.134	129.289	126.394	140.446	144.469
CD9	864.985	767.792	880.715	995.696	810.141	749.669	330.339	391.352	341.617	286.59	335.587	478.64	357.365	443.64	436.902	872.267
H2AFJ	245.311	243.601	251.213	258.481	278.923	258.739	155.732	167.251	212.409	157.023	166.23	184.653	121.081	196.981	195.099	231.565
LANCL1	294.12	295.368	367.283	352.399	311.937	308.887	210.522	224.824	215.86	215.192	224.143	188.878	211.754	263.507	225.928	306
KLHDC7A	55.3842	70.4183	60.2263	47.0895	32.8561	61.4486	24.5561	18.6572	21.4303	13.4136	1.73211	10.1631	1.83113	21.6678	3.91888	45.2285
VILL	204.388	194.309	169.684	184.341	127.919	108.5	91.2471	81.962	102.419	82.3745	42.7764	42.2602	52.4865	89.0064	45.7867	114.523
THNSL1	50.0549	46.5814	72.4567	63.8166	46.6964	49.4665	29.5981	29.5981	26.8826	18.4835	32.834	17.8152	20.7238	27.6572	27.582	46.792
CYP2J2	123.447	142.563	284.331	229.082	133.44	130.172	23.9365	9.63547	29.4055	20.5291	1.98817	18.2453	2.64618	38.0207	12.729	132.311
ADAMTSL3	61.9012	73.2345	63.7821	31.0922	77.5953	74.124	9.55101	19.6548	42.6727	24.7731	12.5933	19.5295	13.8551	23.169	14.6432	45.4377
CYTH4	31.1787	26.9403	18.9887	26.5838	16.3852	16.8735	84.6773	61.4486	73.5467	63.5358	68.2574	45.7064	64.8983	74.3725	51.6417	28.6967
GTF2F1	181.037	164.913	131.828	156.932	113.985	138.026	100.167	89.4819	99.788	73.5236	109.094	114.952	93.8651	99.6241	98.0528	104.313
ATP6V0A2	32.0723	33.1222	30.3323	35.7323	37.3591	39.8169	47.6364	45.8503	49.3624	49.6919	51.464	44.8355	58.1385	51.0871	50.9393	38.1728
SMAD7	241.632	251.306	156.572	224.576	176.88	218.555	106.373	123.028	124.738	120.596	152.405	173.615	134.43	117.413	142.84	137.761
RHOBTB3	270.238	305.455	398.71	329.266	343.208	316.5	111.831	174.699	112.966	240.373	197.594	195.362	197.405	122.15	253.278	236.577
MMP24-AS1	164.736	145.335	129.376	118.989	97.6102	112.383	89.3053	85.5903	81.7867	75.6812	63.074	82.9887	75.5955	80.2102	82.2985	97.894
AGFG1	76.2599	85.1617	83.7526	89.9065	82.2783	88.4247	110.268	108.07	117.649	110.399	115.432	87.0906	105.538	117.14	121.646	99.9759
ZNF185	209.528	268.015	209.077	276.979	284.676	213.482	87.4498	87.87	189.422	110.479	62.4214	94.3752	79.844	120.205	67.2987	212.191
HAGLR	77.2698	62.8804	104.055	98.4591	45.8113	63.9259	20.4767	27.5749	12.2342	23.3183	34.3972	42.9012	32.7076	16.0139	21.4527	49.4412
ZADH2	121.151	107.741	127.424	136.815	162.524	143.222	89.185	76.8907	80.5076	70.5109	77.3628	75.8629	78.2587	94.6783	68.9226	123.853
TP53TG1	189.517	142.953	152.144	206.591	125.497	119.068	70.0117	53.2888	67.8558	51.9731	60.3335	74.2774	61.6321	69.2525	67.8798	141.291
ATP8B1	763.199	716.966	1047.42	966.495	645.097	629.574	284.212	324.945	359.325	303.082	272.35	228.426	275.086	394.992	278.692	739.516
ANO6	319.001	410.496	451.827	374.474	453.514	377.612	260.968	286.268	282.507	303.909	258.945	248.427	244.842	205.647	233.787	353.995
RP11-134G8.8	87.8048	98.3905	104.032	113.709	98.2299	90.8029	63.8166	56.4705	71.1614	75.2101	43.769	75.2838	47.13	49.3953	46.0805	84.5749
TPRN	62.9326	72.1425	55.5921	64.9289	37.232	57.3599	24.0265	24.4924	26.0666	28.4082	17.6149	16.106	14.7304	41.1409	25.1603	47.4201
PHTF1	29.3772	28.3585	29.6212	30.7555	39.677	30.2046	58.4229	53.3985	64.3421	58.5686	47.7752	53.4945	57.817	46.8656	61.788	33.4376
FLNB	443.495	448.688	354.936	376.547	288.842	319.771	168.894	178.507	246.645	227.449	180.634	239.115	109.782	193.624	158.731	311.834
RTN4RL1	38.5256	35.3431	33.1917	29.3724	36.479	36.629	16.0463	20.0328	10.4844	6.87937	14.8787	23.3545	20.1332	12.4078	17.6149	31.8296
KIAA1191	630.971	739.516	759.296	720.638	753.083	711.747	489.326	515.357	571.978	577.897	519.196	611.734	555.86	476.037	576.976	680.631
BRCA2	5.61759	10.6718	4.64395	7.46841	10.0007	12.1332	26.5838	27.8617	28.8557	28.4627	25.0867	15.1039	36.7261	24.6987	16.4291	18.335
RNF125	65.7962	71.6767	84.5577	78.0462	61.2641	82.8711	118.127	117.898	110.645	114.147	139.229	103.865	155.232	159.129	136.184	97.746
AZGP1	76.7193	72.9038	50.8127	117.017	34.9603	63.7501	3.94884	8.5901	16.1012	11.3698	12.1563	3.35159	24.2904	9.89015	5.95451	43.8021
DCDC2	15.7443	20.1959	29.3186	13.5609	14.14	19.3496	2.4276	3.20099	5.54443	2.43768	0.346799	0.878951	6.13115	8.59658	5.38579	13.1528
ERBB3	232.462	295.545	220.554	319.983	118.989	152.914	54.1276	58.1822	97.2501	31.4842	30.0194	61.9098	27.1593	75.9616	41.3747	153.706
CYHR1	59.9388	71.4368	51.8296	62.3817	47.5244	46.5694	37.786	37.4022	37.1342	44.2602	40.2883	39.5726	33.3119	34.1185	38.7881	39.3364
ZBTB41	154.383	157.907	167.067	196.127	160.713	170.208	116.324	126.625	124.02	108.419	123.106	93.2395	126.149	112.164	99.8662	158.86
LRRC8E	33.4453	49.602	40.4568	42.4924	20.5758	19.71	14.1965	8.00399	13.293	10.0609	8.12902	14.6509	13.2473	10.4132	13.8497	16.5714
HIST1H2BK	433.221	430.418	510.152	382.593	431.041	527.461	1192.17	1064.51	1095.98	1099.84	892.158	565.758	1010.79	860.12	698.669	768.821
MGAT2	178.338	132.777	193.624	205.996	174.206	198.505	338.86	319.771	370.112	304.503	329.151	233.381	352.612	248.219	299.479	231.729
GLIPR2	95.0174	79.9472	63.8004	53.1712	126.783	110.918	139.806	166.997	163.26	146.773	175.085	208.053	183	168.935	177.583	114.324
STAT5A	81.4028	73.7414	67.5644	85.6554	73.4568	88.2494	128.247	121.131	128.187	103.509	113.77	137.171	113.652	137.145	110.378	85.1726
AGTPBP1	63.0894	66.1762	76.0378	70.0899	79.1677	71.1804	117.879	135.381	99.7649	121.609	119.597	88.2861	131.392	104.868	104.971	86.5158
FAM69A	121.462	122.624	114.74	103.685	181.799	166.268	280.649	286.59	371.232	319.887	295.545	256.678	363.607	298.234	263.739	146.345
ATE1	71.7815	62.6738	100.085	92.1551	80.3639	85.3002	39.5603	56.7051	36.672	47.5057	40.8249	50.1257	48.0884	49.9608	55.7712	70.444
USP32	94.3284	112.763	95.4668	123.91	133.943	117.118	142.023	154.829	126.961	167.998	151.459	154.11	159.3	148.177	147.853	144.67
SHISA6	46.9104	53.4844	43.074	43.5826	48.9832	64.8098	7.04322	11.3639	8.18812	3.57913	7.50366	11.8103	7.72088	20.206	15.6163	52.7783
TNKS	63.2323	71.0878	86.5296	79.3691	81.6715	86.5553	52.0854	62.7132	44.4685	57.2301	50.6149	44.9586	47.4436	55.7986	47.9728	69.9308
OBFC1	120.728	139.407	168.465	148.76	111.291	135.165	96.4992	93.9194	91.2125	75.251	76.7029	79.7017	68.9594	84.8549	88.0259	123.757
NCOA7	218.838	268.194	333.298	264.944	227.889	271.246	380.718	347.599	449.116	396.297	394.065	436.642	430.587	391.139	370.498	294.325
OSBPL2	154.423	155.657	154.829	202.672	157.065	147.013	107.185	112.081	129.063	93.0861	99.1968	95.978	99.5923	107.527	87.9625	147.853
ZHX2	144.792	144.099	110.541	95.6889	137.145	113.4	174.051	171.731	197.246	156.126	186.456	181.851	201.471	196.127	223.428	154.241
MPP5	222.655	238.57	273.616	292.25	187.269	225.655	95.7168	136.815	119.131	124.713	145.88	134.188	123.001	171.883	118.893	218.155
B3GNT2	91.3452	64.0276	78.7729	90.5132	79.0716	97.8066	129.063	138.937	117.341	117.261	151.561	115.15	146.482	125.25	151.128	98.3722
KIAA1522	415.506	412.782	259.258	297.074	247.161	170.159	98.2456	68.8113	102.875	81.2937	28.1639	75.0355	12.2304	94.3752	42.588	235.077
CDC42EP5	1302.1	1457.82	1133.13	1260.97	655.179	623.065	366.046	360.851	466.841	334.817	232.075	580.971	244.312	382.435	273.966	672.891
NDRG2	429.772	357.548	296.392	245.611	232.72	289.41	140.653	119.784	143.592	79.1677	140.989	193.5	63.9259	169.517	98.8257	228.837
OSTM1	61.6006	68.3688	67.7573	62.9326	94.3752	80.4522	107.792	120.581	122.917	137.051	124.143	125.389	127.856	111.704	119.784	74.303
TOR1AIP1	277.36	260.145	276.745	264.249	339.784	321.602	202.345	237.93	186.297	213.482	230.589	233.085	220.842	220.554	219.02	247.402
SLC46A3	83.5311	87.9778	60.3009	51.3002	87.6957	75.3225	243.763	229	191.24	221.229	245.216	373.48	246.977	201.14	296.157	103.825
CCDC169	13.7907	16.9374	20.7602	21.2332	7.98617	12.8278	5.09113	2.63848	3.3976	3.46185	3.29861	4.56321	3.75699	5.51058	3.96126	11.1591
AR	172.015	153.706	191.475	159.129	192.352	162.892	39.2638	39.1995	85.2744	46.103	58.0956	50.949	30.9364	97.8227	43.3377	178.076
ZCCHC14	123.728	113.461	101.22	93.7477	104.799	124.201	44.0809	53.3584	35.4773	60.1316	70.1905	77.4867	70.222	50.4024	52.0458	102.272
VIPR1	190.664	241.823	166.855	139.883	107.298	84.7084	67.7803	34.105	71.0301	36.5259	21.1039	4.61157	5.33667	50.9393	2.23134	81.0796
GLTP	655.807	711.747	784.699	911.683	573.568	634.917	389.287	390.496	332.193	254.474	355.092	271.863	239.729	449.739	364.869	655.807
GSTZ1	57.6135	69.4215	70.9359	74.7333	64.1633	58.0187	43.9212	42.7984	35.1772	31.5258	11.1686	29.8705	40.209	56.4957	26.119	38.4483
PROSC	295.045	315.203	280.104	291.098	305.455	268.419	236.642	271.734	262.686	244.842	240.537	258.87	236.577	227.701	229.644	261.945
PLXNC1	39.1097	42.6131	41.0034	42.742	37.8924	44.5519	162.409	141.531	173.272	139.18	175.756	69.1729	207.648	206.049	131.346	78.3153
FOXO1	41.6404	57.7791	58.165	60.6445	59.6828	63.0615	87.8175	92.1025	87.0776	73.7319	103.73	77.4163	91.0455	95.7997	106.373	67.4914
SAMHD1	217.49	214.734	202.441	158.242	284.384	247.301	718.259	599.884	656.223	680.631	591.266	354.412	503.588	767.193	503.588	313.68
ANKRD50	328.62	290.959	305.243	308.034	398.71	276.64	127.27	147.204	94.7448	181.799	138.412	272.449	160.019	107.848	121.016	262.059
ADRB1	54.8142	44.8824	52.7101	61.4486	35.3431	38.7253	19.7355	17.7432	10.8983	8.30317	5.15625	9.97134	10.2042	19.3927	14.1519	46.593
FAR2	25.6169	21.9367	14.7425	22.0006	17.7881	24.3239	41.1007	54.4477	39.1746	55.4633	56.9462	58.1385	54.8383	33.9621	61.8247	28.7687
ELOVL6	88.9247	109.094	163.727	119.131	78.0262	109.179	47.8026	43.6022	33.7163	34.6116	34.4512	17.2164	26.8389	47.5674	25.5476	96.2132
CHST15	68.7774	58.1093	47.5057	53.3866	66.0024	64.8983	224.665	258.384	297.074	242.709	215.731	278.775	438.643	184.478	258.384	112.453
UBE2A	301.139	309.419	285.165	305.61	350.477	341.617	392.544	420.291	400.55	449.739	383.907	388.783	404.126	385.229	428.366	332.51
YTHDC1	175.389	176.94	198.057	194.974	201.14	191.177	174.122	135.825	147.891	145.335	144.369	126.106	137.389	157.76	140.175	175.448
KIAA0040	70.2068	45.8113	35.6555	59.155	58.3252	56.3557	93.5347	78.0827	89.4674	68.4633	82.9887	75.4322	95.9081	96.7427	100.332	79.0242
USP40	114.064	127.092	124.596	133.9	116.714	100.507	74.4721	70.9507	81.7289	82.8346	63.5702	81.4229	72.7257	84.8749	70.1184	117.979
TRIM33	215.86	203.346	221.278	216.968	188.176	180.153	178.784	141.054	136.231	152.956	136.231	168.851	152.681	144.825	114.206	176.727
HIST1H2AL	10.5539	9.16618	11.1662	5.70277	10.75	12.5606	1.4435	1.82655	5.11808	0.403164	5.13983	4.01988	2.67885	1.5596	4.58104	5.03216
BPHL	83.842	95.8619	90.9686	100.332	73.649	69.857	56.6772	48.2377	40.861	57.3599	61.99	52.4793	35.2709	41.7431	32.8225	73.4941
HOXD-AS2	34.8728	36.6957	37.4602	52.8501	44.922	22.2294	3.36273	18.8294	11.1189	10.9835	9.69502	22.8695	16.1965	13.2674	13.6212	26.8753
COX5B	1051.03	901.704	993.212	1037.87	897.486	896.145	780.71	694.683	754.365	700.856	713.366	677.065	615.765	745.975	663.204	939.63
LAMP3	39.9004	70.9507	54.3529	58.7439	61.3922	34.9421	536.114	319.253	582.741	554.578	524.514	341.937	290.084	424.937	339.977	92.8427
PTER	336.773	380.966	451.959	492.965	297.909	304.631	269.383	168.669	228.523	200.357	143.652	121.103	159.129	208.944	134.824	284.893
MYCL	286.682	387.47	273.82	418.379	186.516	203.616	90.1658	26.2636	49.2397	29.9616	30.9293	17.3524	25.4024	100.37	23.6346	254.223
FMO9P	298.472	257.226	501.958	763.199	228.662	507.448	32.2416	6.58852	12.8492	9.61714	7.13672	1.78257	0.786939	9.42217	0.396624	267.036
PGAM1	1159.6	1248.55	1218.85	1039.41	1403.27	1147.81	1521.21	1530.63	1457.82	1379.21	1386.86	1418.84	1588.77	1453.76	1513.39	1390.45
COTL1	135.01	138.204	77.9134	82.8346	142.378	96.6118	577.366	400.371	378.142	322.04	348.692	349.73	341.86	539.889	359.687	159.951
ACOT11	44.3246	39.7859	51.1525	63.8571	29.6883	27.6245	16.7605	9.64926	15.6826	14.8306	10.6166	10.5484	7.85453	21.4756	9.14739	30.6256
PVRL1	37.1836	33.5767	31.3175	35.4773	27.7416	20.0766	14.9383	14.4839	16.6732	14.6979	12.8313	15.5517	13.6077	15.7487	13.8623	28.0794
ARHGAP32	56.6937	86.0684	73.5592	84.3795	53.0553	66.2288	23.2047	20.7785	31.1619	24.9005	15.2288	19.5341	14.5471	31.9243	22.0326	69.3264
CLDN12	189.046	204.932	211.207	314.103	239.344	302.941	78.1661	91.0607	142.052	126.847	128.87	86.7942	106.008	90.4017	99.2622	214.886
PPP1R13L	172.599	179.044	129.426	178.38	80.9122	84.0916	41.9981	43.8651	52.6938	43.6594	30.3534	36.0682	31.9499	29.285	33.1782	104.635
SUOX	165.338	139.693	129.01	121.462	101.355	114.74	86.8648	81.5338	73.0249	74.8302	86.7942	88.5703	80.0877	65.7962	79.4007	109.854
EDARADD	85.0971	96.6355	109.982	122.185	62.6101	42.0905	21.0831	11.4265	24.3137	12.1309	1.08852	3.09334	16.1886	64.5591	10.9441	39.3163
PRDX5	961.656	735.534	983.58	1069.18	684.622	726.784	490.697	442.681	428.366	430.853	432.098	348.526	474.92	448.498	458.659	799.994
RP11-399O19.9	11.8908	14.9302	9.11612	15.2004	11.6186	14.559	22.136	22.1163	22.1218	18.5436	21.4756	16.8547	19.3605	19.0544	19.2431	17.9381
MAML3	56.7995	65.8714	71.2105	84.1889	56.9335	65.6988	27.1593	35.9199	25.2715	38.8745	45.7064	37.8155	35.2962	33.1357	36.9856	61.9218
BCAP31	827.072	881.941	851.985	798.942	662.031	689.329	460.009	413.155	486.622	358.707	409.159	477.958	339.524	624.579	476.616	730.746
ATF7IP2	152.292	146.643	222.303	137.912	92.5041	130.558	114.097	63.074	48.5369	50.32	44.5043	39.6175	51.4062	73.3019	51.7228	70.4023
ACOXL	49.3151	65.2133	81.0018	73.2127	34.5798	28.4989	23.7165	14.1435	11.2756	17.46	11.9877	4.85611	17.4021	10.761	9.81208	32.27
GDPD3	112.428	119.915	105.073	88.5703	63.8307	84.4583	41.6586	50.2126	42.742	38.7514	37.7195	41.4963	23.4732	67.0516	29.5894	77.7462
CMKLR1	26.5977	32.1043	14.3852	16.3279	25.8953	17.4988	61.9441	46.6605	70.1338	75.844	64.6932	58.4229	60.1316	86.8648	53.7135	27.6076
LYPD6	31.0496	37.1174	32.2069	37.978	27.5334	28.4903	15.0395	16.735	11.4578	5.51647	6.94649	4.79176	4.73333	26.4677	3.78584	24.0791
NGFRAP1	2586.32	3126.38	3250.89	2617.49	2794.72	2528.23	1653.52	1871.71	1538.43	2209.48	1946.06	2005.17	1418.84	1595.39	2135.7	2528.23
PTPRF	412.049	442.435	397.317	462.317	257.784	280.455	108.105	92.9868	154.553	95.4838	38.7729	34.2476	31.7867	121.899	44.7443	367.503
FKBP4	99.1968	178.153	123.081	114.686	95.7997	94.2458	64.8736	58.7071	70.5228	58.2515	65.3567	53.1812	42.1685	60.0676	57.3599	74.1616
TIGIT	8.02039	31.0033	2.90609	23.7515	9.97134	14.2667	103.123	58.2149	91.6428	69.0505	87.8946	54.8532	113.933	116.863	86.359	27.841
PPAP2C	203.98	161.306	140.246	218.97	112.601	105.59	84.7084	44.1593	87.5615	53.7958	16.9782	48.1979	46.593	66.6974	45.7622	103.648
SOWAHC	425.783	607.861	645.097	606.622	294.66	344.116	185.894	186.195	209.441	169.568	136.867	153.602	135.288	162.483	126.266	381.433
TLE2	274.316	297.36	175.708	207.465	179.762	109.353	45.8237	62.4339	56.1118	92.9704	84.5577	116.371	77.9967	61.6862	66.9301	121.131
HLF	299.334	198.444	92.015	144.53	182.18	246.817	76.9822	69.6586	71.3896	54.6825	36.7172	55.0551	31.9407	81.6331	42.0576	100.252
SYT8	138.059	229.386	141.843	115.301	126.961	88.4975	73.8121	24.637	28.0572	26.8589	0.993337	17.4661	1.03529	40.1362	7.25908	101.17
GPR126	142.802	167.832	189.938	229.256	156.521	122.135	41.5955	51.3177	74.4878	49.3253	28.7687	48.6544	26.3477	106.434	51.77	147.779
ECT2	9.9521	15.8006	13.7109	17.0788	8.74273	13.4559	26.8038	17.9329	23.6083	24.5775	23.8726	21.5604	24.8933	27.0421	26.2452	16.9782
LCP2	50.9869	57.893	32.689	48.1243	50.308	50.3788	227.323	142.407	174.086	139.963	154.869	103.57	177.583	183.551	103.306	80.7507
FCGR2A	39.991	50.5261	32.5254	57.056	61.9441	43.0637	128.406	169.418	141.318	191.899	232.219	205.806	267.224	124.839	221.229	83.5171
C3AR1	65.0663	134.948	66.4959	68.9771	69.3572	87.9431	272.103	269.313	324.705	265.625	270.772	183.096	239.344	415.1	231.478	127.882
LOC101928419	9.87619	17.7206	20.1959	16.8892	9.88754	20.6074	28.9607	33.3277	34.1691	40.209	47.1978	47.8357	44.8558	46.6605	39.4841	19.7492
SDCBP	1916.1	1916.1	2005.17	1985.1	1766.68	2219.09	2232.26	2551.53	2573.64	2631.16	2500.92	2563.01	2718.16	2794.72	2776.02	2067.89
DPP4	18.7168	21.5838	9.95792	11.4809	17.0989	18.7391	43.8383	40.3743	59.8713	43.5826	78.8425	37.1174	64.2699	48.1072	56.8788	29.2467
KLHL2	112.109	149.289	147.662	178.033	157.491	156.727	211.854	202.276	215.459	211.854	197.743	213.715	164.913	206.652	248.804	212.76
HCLS1	349.002	374.206	226.993	240.317	227.449	275.086	1189.57	773.432	926.697	651.929	707.916	688.587	724.89	1039.41	728.421	404.334
MTAP	27.5087	34.6347	36.0441	36.5817	36.3155	38.4877	22.6188	25.0312	21.0831	22.5604	27.4082	20.1921	18.8374	29.8613	27.7339	25.168
NCF4	76.2474	67.6701	54.6951	52.1235	49.7207	58.9017	204.448	167.943	216.736	178.562	155.232	102.315	161.91	213.087	106.255	102.929
NTAN1	460.804	565.401	511.941	480.62	345.398	335.369	278.57	261.082	229.524	260.048	264.156	293.962	266.955	287.646	248.427	367.986
SPAG16	91.0607	137.761	149.602	179.576	101.102	90.8259	35.2589	39.5042	30.6913	33.3197	39.726	26.1315	30.699	38.1461	25.904	113.522
UBE2F	103.91	131.281	132.102	107.648	113.933	119.989	176.783	168.367	211.571	177.848	176.24	175.923	207.465	153.805	203.411	128.625
SEC31B	15.0591	19.8165	12.1722	13.7517	4.9333	3.90019	64.4211	48.5643	37.3041	39.2823	53.7762	45.5725	20.0427	52.3188	32.8421	30.9135
CBL	75.3939	64.3868	57.0714	61.5657	92.9868	72.9228	101.17	101.198	116.778	94.6004	99.9759	98.5548	103.982	105.408	95.5455	82.316
PHKA1	43.2591	37.6821	44.3945	41.5955	38.198	39.8613	23.4848	23.4199	26.7329	38.9486	27.183	26.4451	18.1738	25.6564	17.0181	30.9406
SPICE1	31.0569	34.5386	40.8153	37.4177	27.6769	34.5115	23.0018	18.6785	17.8096	21.6715	21.6993	15.192	25.0927	19.7549	17.67	31.0388
CCDC50	163.369	142.45	143.953	140.197	200.301	195.299	250.909	240.834	243.319	265.446	298.611	229.644	243.841	310.935	302.828	193.74
UFD1L	405.598	399.966	413.323	401.329	394.516	419.72	495.845	530.627	549.611	546.873	606.622	542.931	556.372	546.873	551.129	391.556
OCLN	157.094	177.765	221.229	288.586	127.447	148.65	60.7599	32.5162	87.3608	55.3563	25.2936	31.2454	27.9703	74.9114	23.1182	145.684
2021-09-06	56.3695	42.2415	31.5356	40.6447	34.8282	47.4295	192.411	126.818	135.69	98.6302	135.165	89.0268	134.357	144.057	109.014	61.9012
CYP4F11	20.4147	29.3541	43.5826	20.9779	7.34622	27.8789	9.71159	0.650309	3.18678	1.334	0.612365	0.755875	0.709284	0.30938	0.391346	10.743
RUNX3	59.1964	56.0979	17.7881	34.4229	32.4144	40.6745	159.075	115.769	169.23	94.5525	135.861	104.82	164.057	158.306	93.7477	62.6219
SRP19	267.134	310.802	217.49	281.568	289.41	285.745	521.162	414.144	575.82	486.622	470.348	384.637	565.758	427.083	456.356	317.153
MYO6	211.439	219.876	324.522	360.683	245.216	245.707	85.3484	81.7474	152.181	131.657	78.8086	73.0139	100.915	159.951	109.179	228.252
PTPN3	84.0138	113.59	116.067	112.081	55.7599	83.4989	31.662	23.5577	30.2657	25.8055	42.8962	25.9733	24.319	50.4722	49.5575	79.1154
MS4A7	100.358	170.805	102.685	129.927	179.898	133.306	402.183	340.951	337.798	576.264	388.413	360.567	461.155	511.188	521.423	161.482
HSDL2	160.907	222.154	310.802	256.678	245.707	251.394	102.532	115.595	104.412	109.622	122.468	87.1567	93.4799	134.747	105.128	228.426
FAM98B	175.732	158.642	193.437	166.812	217.672	197.405	142.882	127.749	136.377	135.137	139.326	126.724	138.96	143.387	135.646	170.299
LAPTM5	803.081	584.639	354.098	486.813	534.77	566.453	2246.78	1806.61	2044.32	1192.17	1728.08	1447.77	1482.93	2836.67	1572.75	1078.87
MMP28	86.5296	140.856	120.65	87.3996	78.583	80.2102	60.4308	42.6446	55.0268	25.9733	27.6019	32.3743	13.5144	51.77	15.0445	67.137
NIPAL2	193.553	171.006	183.186	201.089	148.65	181.962	127.566	103.842	126.818	121.441	105.249	106.192	102.532	118.989	128.723	177.493
LIG3	59.9495	55.4753	68.7774	74.9356	65.5663	61.7448	46.6964	38.6251	47.7442	36.7356	45.4128	44.8094	54.0317	48.6544	41.8426	56.7177
AGAP11	32.9585	23.3103	43.8889	40.861	28.688	31.369	11.6135	3.55468	17.6225	10.6404	4.91962	15.9988	11.862	18.9927	4.48658	26.4352
INA	33.5416	59.4742	74.1102	44.8448	64.0407	39.6832	17.7881	4.41274	13.2674	11.0505	13.8786	7.66775	11.7549	3.38252	20.683	46.0512
TDRP	55.4887	64.3134	83.8078	76.5981	66.4216	67.8914	30.0484	41.8536	29.5894	36.9522	37.7918	49.3624	38.9424	38.1395	35.8515	65.6639
SFT2D2	170.757	176.846	208.843	199.871	212.244	195.946	263.739	263.211	277.71	271.863	287.761	243.266	253.553	262.978	293.537	195.623
S100A9	242.292	23.9096	57.1994	32.5431	39.3364	33.9731	475.875	540.851	366.51	334.449	276.464	270.465	438.916	224.267	212.059	373.773
PLEKHG6	80.3403	81.2937	62.2076	55.5656	34.1579	50.4024	34.3565	25.8055	14.6306	12.1748	9.34588	12.6191	14.9342	17.4546	26.158	44.922
CRISP3	505.185	446.413	561.008	415.305	69.5287	162.449	0.792821	0.915566	5.29075	30.0389	1.97007	0.539588	0.970764	8.79011	0.516885	141.565
RNGTT	58.4229	45.6237	58.2015	47.5674	51.0551	67.4713	86.3396	85.3958	118.539	87.1567	91.4057	74.0394	109.523	120.229	104.508	73.7414
CASZ1	31.0744	37.8831	38.4281	47.1695	43.9294	30.6913	19.5248	25.3096	30.6657	21.7877	20.339	25.3759	24.0345	23.392	17.2663	28.0623
RGL3	31.5413	28.0981	24.3044	28.4684	14.2232	18.3133	8.88537	7.42663	15.925	8.93004	10.8169	9.46118	9.16937	9.26013	9.50901	16.869
D2HGDH	150.685	154.829	164.381	127.566	93.8849	63.9096	45.6026	6.93743	64.9186	60.0079	36.2837	40.6745	46.4427	72.4567	22.0738	65.3719
IL15RA	59.7041	48.6661	52.2468	45.7177	89.6272	54.4311	115.27	145.993	166.753	187.802	172.989	172.304	205.491	114.206	166.073	71.4796
EZR	504.587	480.219	499.572	541.567	355.533	395.353	234.95	222.597	330	162.571	154.383	101.589	153.131	362.063	215.731	350.477
ZBTB7C	85.1617	110.918	121.766	118.871	48.6147	74.8606	20.358	15.8583	19.7969	16.0571	19.3321	15.4156	2.23872	32.6367	9.89015	84.9965
FAM35A	449.942	364.113	362.615	373.773	426.442	474.733	519.196	602.119	597.795	635.47	553.088	543.713	539.056	568.737	561.008	431.309
C8orf33	128.187	126.209	121.99	139.806	107.913	134.188	94.2886	103.096	85.0136	87.6547	87.1567	112.966	92.1375	103.217	108.282	104.598
SP1	233.97	241.168	235.778	223.791	209.077	239.86	166.268	156.351	193.912	160.611	174.158	202.441	152.628	196.802	173.272	214.507
MX2	74.2774	75.3006	42.7497	84.5247	84.274	63.8571	216.173	198.66	235.422	198.326	97.5246	160.713	217.077	192.184	183.096	97.6102
TXNL4A	159.24	171.383	178.622	171.292	164.736	158.642	286.59	263.111	229.913	226.912	215.365	208.156	238.139	230.589	232.773	183.144
SUDS3	150.15	110.429	180.202	173.021	155.507	171.156	103.633	88.2861	108.522	94.6783	95.7997	60.0489	95.7664	100.423	87.3608	136.74
TOMM34	241.296	328.432	225.838	297.909	167.219	216.567	86.7178	87.7707	117.172	67.6701	91.2729	71.4092	98.3489	118.405	124.97	222.776
MSN	389.853	308.034	250.548	229.386	341.094	387.276	637.468	774.58	532.626	691.276	929.72	854.488	932.999	699.483	1028.38	430.024
2021-03-01	86.1268	75.1185	63.8166	33.2665	49.7493	72.2796	20.2169	17.67	2.66482	4.16972	24.132	45.6578	26.3983	6.63607	33.0443	19.183
DUOX1	91.2471	85.9295	66.6112	56.846	44.2192	41.1223	15.1779	7.45662	11.045	10.9987	3.59506	3.1884	5.94449	15.3197	11.0972	59.118
SIGLEC15	74.1384	101.305	168.228	107.483	100.76	55.5196	24.9769	24.1439	41.1484	32.4695	21.6324	21.8701	10.3567	39.8424	20.2012	63.045
VPS16	74.7934	63.7501	65.3268	62.3261	63.9259	59.7849	81.7867	80.1252	81.0644	86.5296	90.0855	96.1663	86.0092	85.9499	78.2111	69.2254
IGLV1-44	1506.78	132.487	19.0261	893.298	618.497	1281.31	3180.13	2878.2	2005.17	2586.32	2617.49	2051.76	3250.89	1678.05	1974.65	1644.37
B3GALT2	78.4309	66.9499	82.3548	60.8	121.706	134.147	49.9806	26.033	33.6572	22.2578	21.6429	18.1408	13.8728	59.0192	17.2545	43.6022
IFFO1	122.15	88.8563	101.051	78.0669	125.526	126.983	221.278	217.87	246.396	282.507	237.559	201.191	227.963	169.02	188.429	121.441
ZBTB44	300.421	330.931	420.529	368.531	295.368	326.34	238.139	215.86	213.288	195.623	213.715	172.989	199.871	244.462	203.121	321.602
AOAH	32.1043	56.2755	33.8258	39.1481	39.7799	40.5495	134.48	104.353	93.5706	72.7133	99.6241	82.9561	104.16	130.437	78.4121	57.6135
GALNT12	119.915	180.527	148.605	159.81	79.6074	147.662	58.2515	55.6366	80.896	99.3476	49.3151	52.3587	40.6859	58.8272	36.664	98.9329
IL2RA	17.5544	12.5434	10.8044	9.29846	9.9111	14.0612	56.8327	43.4503	61.5286	63.9259	51.8296	32.9465	43.0862	38.3421	74.3531	20.093
EMB	76.2929	86.2771	39.0333	83.3428	74.6376	106.935	387.062	241.168	330.456	225.028	261.473	157.599	237.157	365.507	239.293	145.527
INTU	57.8328	52.3273	60.866	56.0979	56.574	63.5781	23.6491	21.4303	26.796	35.6104	25.2351	27.0354	20.0577	24.4097	18.582	62.656
C2	22.5039	30.2109	19.923	29.1589	26.9403	16.3279	100.815	87.481	76.2146	119.457	88.1603	144.134	114.147	85.6017	66.3741	34.8982
PRELID1	280.01	247.786	244.64	280.763	246.548	259.967	380.267	348.35	398.931	347.329	350.661	308.702	383.907	349.73	356.235	265.881
TRAPPC6A	126.266	147.356	110.355	137.353	111.549	95.8847	97.4323	75.631	84.8549	56.4811	76.9712	72.1941	59.9495	82.8711	77.4867	97.062
TOP1MT	40.5908	54.1921	47.2451	48.1979	42.0576	37.6708	25.0566	17.4431	31.8175	22.1582	28.6967	23.5307	15.4718	31.8561	26.1315	39.1481
EPB41L1	73.5236	56.8935	56.2263	47.8449	38.4877	43.0102	17.3207	22.1756	18.2046	18.6927	18.1738	34.2736	20.1524	15.276	16.2691	45.9695
ANKRD27	348.101	362.615	440.078	514.105	458.087	448.498	262.059	252.006	315.652	325.131	289.561	231.565	191.718	291.219	235.505	364.478
DNAJA3	198.326	227.046	259.576	223.428	236.968	245.526	171.685	198.784	173.162	173.428	164.305	186.254	174.699	199.251	180.409	212.316
SCMH1	180.202	149.035	168.281	139.052	152.717	142.882	46.6301	114.619	92.7584	93.9194	94.6004	113.425	98.8257	86.583	92.6764	138.412
LILRB3	20.4865	18.7055	4.78853	11.2811	6.4563	9.14739	35.5495	52.0112	71.4506	88.9017	78.1831	45.8113	78.3552	51.7006	59.077	24.249
TRIB2	149.761	87.8175	93.7672	150.862	106.532	114.041	278.128	183.412	293.452	190.311	190.716	201.93	224.09	202.672	233.896	172.808
ARHGEF2	75.2838	70.9802	65.4003	68.8769	55.9382	89.6506	125.31	134.903	111.373	136.815	159.24	151.296	166.23	133.677	158.889	72.4285
ALKBH7	127.323	126.571	137.861	158.52	100.815	98.1775	91.6997	72.8585	66.3528	69.2525	84.9773	86.7802	63.036	89.8491	66.3624	95.4468
PAK4	95.9081	102.07	87.7888	87.9778	68.6286	68.9354	36.8622	49.576	54.2429	45.2673	47.641	51.3177	45.0149	45.1133	44.2192	81.8838
MGST2	716.966	651.329	796.6	846.451	520.639	545.779	354.254	292.66	379.65	253.798	321.269	342.566	232.4	408.109	291.684	632.282
EIF4B	1337.73	1157.33	1351.85	1213.87	1229.19	1221.64	1005	956.302	946.973	720.638	1013.79	853.322	896.145	1015.62	988.547	1183.96
FAT2	83.9327	66.3741	64.7244	42.2415	50.8548	40.2385	19.1959	11.3472	21.8254	10.2553	3.09334	12.7388	3.15414	24.0093	11.972	51.0007
FBXW4	233.085	207.132	193.74	225.655	178.304	171.493	128.311	139.693	149.761	148.433	115.752	161.998	110.203	153.131	107.412	169.12
TBL1X	177.363	179.186	134.449	144.099	214.014	164.783	83.9657	88.8307	79.284	81.962	96.2696	136.274	83.7526	87.3608	83.4592	150.059
NOP14	116.102	156.192	136.74	130.374	106.975	97.5484	94.8759	90.4017	67.415	78.4728	75.5452	90.1658	73.4756	94.7898	76.9822	86.4807
ENPP6	40.1192	20.3242	33.871	44.6872	39.071	39.1796	18.2747	20.5838	3.57423	19.3965	5.43731	15.2499	10.9105	18.8573	21.1521	22.6068
RECQL	146.198	144.469	163.369	154.468	203.869	192.773	245.311	255.252	238.637	284.996	309.586	192.731	282.176	298.472	299.136	216.681
ANKRD65	94.424	86.4807	72.2142	81.4671	64.9963	57.9152	49.0805	45.0223	36.5187	47.5591	33.7347	44.922	37.0039	59.077	54.8532	56.6655
IL2RB	75.6154	65.3847	37.856	73.5592	50.366	67.0795	459.265	230.754	360.995	254.115	302.026	208.9	339.004	345.547	194.601	116.481
RAPGEFL1	151.799	141.883	90.428	146.938	70.2413	78.613	12.2675	1.92271	35.8104	13.0587	2.25399	2.75277	1.71424	20.9642	4.30281	105.828
DNAJC19	183.186	181.275	195.158	213.288	214.886	220.396	171.202	151.717	153.18	140.799	154.627	139.442	146.239	167.869	148.283	191.177
FCER1G	127.359	203.179	87.9431	109.956	173.272	109.907	487.704	427.083	501.958	504.244	397.656	375.099	348.526	514.418	291.531	148.058
CGN	94.9574	112.007	94.468	141.676	59.1964	76.4544	31.9499	15.4192	60.7354	27.9703	4.35297	7.53778	10.4969	48.9832	23.4955	64.3938
SAMD12	181.174	265.708	199.766	271.037	168.423	154.627	106.768	62.4622	129.83	62.2937	28.8959	43.9592	26.4279	75.9749	31.3387	169.753
CNTN3	348.35	478.406	484.765	505.185	667.384	499.572	81.0523	46.8201	58.1895	36.3155	19.8895	57.138	17.1465	167.457	22.3901	549.124
KCNAB2	22.7529	24.965	19.4869	17.4021	5.18053	19.3841	49.2887	44.7324	38.6479	41.1484	34.0254	49.168	44.969	40.1192	28.4585	25.5476
PVALB	33.5928	33.9384	44.3791	22.669	30.1449	64.2425	15.1848	20.4429	11.4864	1.3968	4.92793	7.15926	5.7256	8.58571	7.1691	20.2231
LPIN1	76.9712	84.0138	72.8276	62.3511	105.828	86.2771	157.719	117.094	132.983	116.863	132.725	156.778	160.713	149.812	121.549	96.955
GAB3	18.5227	27.2294	14.3757	20.1045	12.7675	19.3035	83.2733	50.7564	59.1797	52.2941	55.7986	48.7187	64.5317	70.7926	32.9855	30.5714
CEP135	23.0091	21.8781	32.4695	24.7783	35.6808	22.5156	52.3416	40.1192	42.132	37.2248	43.1168	37.2758	41.5955	49.1889	37.9657	38.3613
PAPSS2	125.477	203.74	196.692	131.974	148.006	215.105	272.35	396.974	235.28	302.302	374.867	281.807	340.738	354.936	425.524	256.887
CBX4	224.952	269.008	233.3	237.067	190.512	222.154	384.845	381.845	409.378	363.153	357.765	333.298	464.229	313.978	293.834	280.455
DGAT2	81.7289	130.592	103.326	86.0092	84.2177	70.7081	66.1762	34.4879	53.6086	32.2854	17.7129	25.8712	30.4495	53.9688	31.5518	66.4077
DPY30	499.287	547.205	456.586	513.097	456.863	440.851	379.971	348.875	426.442	299.479	336.555	370.112	291.531	376.933	375.425	432.098
SHH	133.643	54.7098	66.6654	78.0262	70.3536	77.17	28.952	15.846	27.4569	15.1397	11.4578	11.4659	11.3803	22.6761	8.33771	65.4688
ZNF827	105.855	120.896	148.177	155.091	152.079	113.425	89.9592	80.7606	87.9778	79.7204	85.741	76.0559	89.889	94.3917	83.3428	118.554
MAGIX	12.4881	16.4397	19.0388	17.8691	12.6126	12.7837	4.94959	8.09012	7.94369	10.1894	5.99065	7.73154	10.3964	9.21697	7.12416	9.30104
LOC158402	73.0921	79.5175	119.679	152.598	66.4765	84.6453	42.434	23.4476	29.2413	22.6414	9.80198	28.2001	26.1647	59.6444	36.0441	50.7226
ATP6V1D	221.49	326.419	306	301.491	297.36	275.451	191.553	183.88	219.82	224.216	198.236	177.797	175.656	211.142	207.132	262.978
TM7SF2	92.3531	114.582	80.1121	67.0795	48.5416	60.7273	27.183	31.3387	35.7026	9.32536	10.5224	3.3111	28.1514	21.8827	8.05285	59.9131
DENND1C	40.7735	35.0986	30.9689	36.6793	25.0255	36.3776	142.207	107.298	138.104	87.3608	87.5615	77.3751	83.9501	100.066	86.5158	48.5751
PTPRD	84.274	93.468	77.6386	59.2225	95.2604	82.5753	34.0393	48.6544	37.3888	54.6017	61.0628	32.7691	44.8355	62.4517	33.5767	63.3884
AKTIP	227.525	224.09	226.832	261.163	237.631	265.005	176.846	197.546	200.165	168.783	215.414	181.799	178.893	171.554	165.587	221.913
FDFT1	694.683	779.713	870.961	758.434	636.101	750.884	540.851	433.479	559.294	415.978	341.617	317.31	337.045	585.61	357.996	653.849
EVPL	155.26	136.184	82.6565	98.6089	50.949	56.7625	27.7227	4.17804	20.8194	5.31072	14.8527	4.0732	9.70471	26.2399	3.89533	61.3655
GPR65	45.0035	44.6382	42.5329	56.0347	64.6932	82.4716	233.896	161.04	160.274	126.549	189.422	72.1425	198.29	235.586	196.007	129.397
C6orf203	155.046	191.899	256.249	217.672	193.912	196.268	114.619	137.799	112.362	133.788	129.034	134.638	111.291	143.127	135.414	177.583
NFATC2	38.9424	35.5063	32.2854	36.7261	32.2995	35.0908	86.359	86.3145	85.741	50.7125	82.7857	67.982	111.741	109.431	78.6522	49.5436
SYT17	104.9	130.305	142.6	124.462	68.8113	72.4285	44.922	28.2941	27.7416	23.6935	13.5498	29.9754	17.6919	43.3812	21.024	96.8041
PLEK2	123.248	168.423	209.916	245.216	109.665	114.064	73.632	7.05747	54.2971	52.4982	5.22254	3.38252	8.40666	60.4899	40.6745	110.998
EIF2D	388.219	451.615	489.952	485.994	340.738	478.406	350.041	297.803	325.74	319.651	340.27	287.835	306.693	324.263	289.169	377.823
PCCA	49.2667	69.1146	88.6692	98.5278	77.8504	72.0868	35.8346	33.8258	45.6123	36.8141	38.3876	24.6679	35.7026	37.3705	32.2069	67.3337
TRAF3	72.4136	80.3403	71.0878	61.9714	77.2906	77.3182	116.714	97.176	152.225	141.054	111.831	99.723	122.845	120.416	97.5484	100.673
SCD	124.773	122.379	83.05	79.3832	66.8376	141.097	33.0529	52.108	47.4674	34.8066	32.4144	71.8442	40.0817	61.9714	50.0425	35.6555
PHYHD1	91.5949	83.5768	70.4023	58.4229	54.2763	58.794	23.9427	33.5985	18.8294	30.0083	36.3971	45.7722	26.3524	39.6105	48.306	50.6465
ITPRIPL2	408.109	426.442	385.502	394.828	402.183	359.837	188.642	236.504	197.778	249.686	297.074	307.066	316.124	213.785	290.084	363.444
CENPW	20.2627	37.6983	24.3239	39.8613	46.749	43.0463	100.007	91.6574	117.619	122.202	98.2766	169.568	136.377	110.963	119.727	38.686
DUSP2	83.2158	105.59	114.147	142.378	53.6638	94.3125	48.2691	3.80601	53.2888	24.8393	50.9002	30.0136	22.6414	55.1681	48.1859	42.9513
FAM57A	128.893	168.98	140.175	170.067	81.8838	108.027	52.9314	46.3865	37.978	51.5051	36.7729	88.3316	69.6816	55.8546	100.485	68.5115
TGFBR3	834.484	818.13	994.291	804.2	1154.4	1008.8	273.416	529	383.047	617.382	514.684	704.914	469.692	364.654	616.79	775.537
C10orf128	96.0361	70.2697	79.3691	75.1954	78.1972	75.7819	191.115	218.555	145.004	183.349	228.039	306.808	173.835	200.597	248.111	106.791
CCNYL1	58.7553	61.1621	63.2811	76.805	73.3695	80.2956	111.373	141.594	142.077	157.177	128.149	110.581	174.371	140.047	158.545	74.1102
DDX42	228.837	169.461	200.94	206.448	211.854	209.67	147.055	151.328	167.775	147.478	160.515	171.822	183.745	150.899	148.1	178.562
LILRB1	27.7339	18.2402	4.76467	16.6539	8.90842	11.7112	92.1966	52.1478	92.5041	53.7013	55.3158	64.8549	58.6786	96.3693	60.5864	25.0364
SLAMF1	21.1771	9.36736	9.42217	16.3852	15.546	15.8583	92.4055	71.5083	108.468	70.5918	64.0407	30.7483	66.0024	79.8979	43.5108	41.4209
POM121L9P	11.017	8.15857	4.81596	6.46922	5.52105	7.67586	20.8942	20.2824	11.8175	27.5334	26.1807	20.8335	19.0738	15.6342	14.7304	15.5147
HMGCR	125.896	164.014	167.394	175.034	124.53	164.381	103.943	84.1113	95.2789	90.7352	96.1663	77.4655	103.616	96.004	95.6889	147.356
NELFCD	391.352	436.902	454.308	432.098	364.346	354.754	342.443	281.366	335.104	267.389	303.909	287.329	306.157	343.208	287.761	355.884
GGT6	234.79	328.983	171.961	215.594	140.416	115.629	46.3653	42.5241	78.7046	42.6295	6.65663	13.4589	11.646	76.2336	16.1258	141.2
IGFBP2	1604.92	1482.93	1060.98	899.621	626.961	578.346	96.9787	114.324	157.023	149.289	157.094	448.088	138.991	219.876	426.87	608.298
ARHGAP9	88.3101	56.7801	36.2442	55.3714	54.3245	55.5013	360.205	227.124	205.907	167.68	194.862	187.516	213.715	336.555	206.787	111.539
RHOU	327.768	443.495	361.924	424.048	278.238	318.733	174.983	196.268	207.32	265.708	128.723	149.153	171.658	248.886	242.238	282.856
NGRN	634.917	635.47	645.887	585.61	601.253	603.566	393.526	480.62	442.013	467.427	490.36	486.253	439.11	425.919	464.229	635.47
DSG2	853.322	896.145	1056.18	1272.22	559.955	926.697	300.514	162.524	233.085	200.165	45.4491	23.9803	44.9487	405.349	132.777	907.62
VCP	335.104	322.859	340.6	319.651	327.227	334.139	477.069	448.851	504.587	484.091	408.303	357.765	493.76	437.865	446.64	363.951
C7orf55	172.262	189.88	173.33	215.048	171.731	175.085	126.323	113.949	152.628	120.278	115.991	115.377	93.7103	133.598	136.496	171.292
CCDC113	28.8373	66.6518	43.9212	38.4718	46.7092	52.0854	20.304	11.5113	10.4238	22.7452	19.7606	19.1214	17.4855	23.9624	12.3074	36.7261
COL9A2	39.4096	40.852	43.4238	47.2566	30.7783	21.7973	15.3814	15.8132	19.4904	16.392	10.9183	24.7552	22.0278	27.2537	14.9023	17.6432
GLB1L2	36.511	43.3151	42.9012	53.7349	52.3963	31.8561	29.4265	15.5681	17.3808	15.512	16.9189	30.1788	12.7235	10.9936	28.8438	31.6532
ENTPD1	76.951	74.3186	63.5932	63.4508	123.783	112.007	195.754	280.649	248.427	268.502	348.35	390.781	373.982	221.913	331.117	113.59
DEPDC1B	3.84355	0.936697	0.373997	3.68677	4.06982	0.532254	14.7383	10.6338	15.9229	10.2376	6.76653	9.99739	8.95449	15.6635	10.1087	6.37426
GAPVD1	116.177	110.048	109.179	117.953	124.166	122.554	143.824	129.179	130.789	142.283	150.059	122.355	138.308	134.58	138.059	139.575
PPP1R3B	102.685	108.735	115.072	102.763	131.861	117.317	47.9231	68.2027	69.0767	88.545	64.6489	100.736	73.0249	59.086	59.3559	93.8989
MRPS30	124.53	139.229	155.983	151.296	141.474	147.239	109.854	114.551	115.465	93.2188	102.967	102.875	110.857	118.26	115.072	137.66
INPP5D	67.6883	49.4535	42.322	40.3966	43.0046	58.6507	124.345	90.1278	102.685	86.9135	83.05	96.5217	83.1777	155.7	101.26	94.9297
SLC16A5	157.139	225.098	163.139	174.53	93.8989	112.922	71.0301	63.4646	66.9803	50.8316	28.1232	34.096	26.0096	73.4941	45.5921	120.537
PPM1K	91.8276	87.141	79.744	87.4498	83.5768	107.669	187.269	164.428	177.145	137.145	156.973	101.07	156.973	185.357	133.712	123.598
TMEM99	194.117	220.29	248.037	227.221	148.538	140.416	72.021	90.8552	89.7545	61.3037	93.5198	54.9141	78.9844	83.7879	57.8704	189.793
NIPSNAP3A	226.072	258.739	274.434	268.502	236.878	250.737	220.842	194.917	215.295	221.003	179.365	180.056	175.756	207.648	210.318	221.143
MDH2	576.976	650.39	586.252	533.799	536.114	522.245	462.898	470.013	437.865	497.495	443.495	453.744	439.348	436.263	428.075	539.335
FXYD3	807.493	1211.08	980.145	1180.05	643.041	728.421	451.048	256.092	636.101	254.409	25.4119	40.939	51.3933	414.452	75.8949	632.911
SUPT16H	252.945	212.468	262.903	234.95	228.915	237.559	145.993	167.333	212.944	162.244	188.821	156.681	163.505	194.408	197.298	209.799
APBB1IP	81.1458	61.3513	52.1235	63.4646	52.8978	74.0748	260.809	190.829	167.293	134.219	167.096	114.939	148.134	202.628	151.761	105.088
GATA3-AS1	33.3576	26.9084	25.9827	23.8505	6.87937	15.51	1.05429	6.13269	4.63311	1.51334	1.28584	1.0502	1.03114	1.91884	1.01169	15.9581
TMCC3	42.6037	60.5176	57.9707	38.6375	44.4136	51.821	80.1597	106.903	106.403	89.5274	108.547	99.5481	82.8711	95.3115	130.305	54.9761
UNC5B	266.325	277.276	213.288	191.475	151.296	163.369	62.656	80.8692	77.1562	80.192	108.735	103.326	114.523	73.333	108.201	181.799
DHRS13	132.879	192.861	152.651	148.245	112.74	92.1375	56.9568	57.6135	55.5778	39.7799	61.6603	55.789	46.8116	64.4487	84.3954	119.597
SSTR1	32.3109	32.6595	44.2505	36.4633	72.6031	70.257	2.97565	7.11096	20.9823	13.185	15.3236	6.64399	4.67701	7.21598	4.38841	33.7347
LEF1	45.7177	42.6926	49.2097	38.3537	23.3103	55.8922	101.916	105.446	74.4377	77.5307	132.204	109.451	68.9067	84.1299	113.972	66.8376
POMP	536.114	669.337	651.929	724.068	725.792	665.73	975.854	994.291	1026.87	1005	875.729	855.694	943.333	926.697	1026.87	656.223
NRBF2	100.593	90.5985	110.399	100.466	76.2474	109.595	169.753	146.773	135.532	137.171	161.143	116.509	182.411	165.338	173.527	122.112
GPR115	17.6305	34.7713	49.4222	39.6105	27.6245	24.3434	11.245	9.99739	12.9577	11.2534	4.7991	7.01163	7.00326	10.6953	11.46	22.5841
ZMYND11	330	334.139	425.299	413.323	467.153	461.683	274.058	282.507	233.146	280.553	307.066	279.589	289.561	266.706	278.238	362.77
TBC1D10C	44.0369	34.5676	6.93348	21.8955	10.3675	35.8104	194.798	102.253	110.295	76.0559	137.698	103.825	140.107	172.192	100.007	56.5594
AP3D1	165.438	179.576	190.981	167.92	184.581	158.765	231.914	227.525	272.103	245.707	217.49	201.14	235.28	212.691	215.459	198.925
NFS1	85.5729	95.6314	84.151	70.0586	57.6439	72.2142	51.0318	49.8379	57.6326	46.6403	60.6268	56.0627	38.3421	43.3315	48.908	57.138
IPO5	219.82	194.558	237.84	220.554	268.095	235.422	164.607	172.647	171.04	163.847	199.133	188.176	181.758	160.47	188.338	200.737
SCUBE2	1697.33	2409.59	1897.65	2419.41	812.428	1226.57	221.732	129.158	216.567	77.2698	111.681	78.2421	58.0418	527.461	130.713	1578.97
UFC1	1011.77	1110.05	1231.53	1231.53	936.014	929.72	869.239	823.195	818.943	703.599	692.299	703.599	630.118	786.653	729.446	956.302
DNMT1	128.648	127.157	143.592	139.229	172.808	125.854	227.963	182.849	251.806	230.113	260.716	193.392	211.439	234.264	203.67	154.11
ANKRD13A	223.026	219.141	219.381	251.628	372.041	256.439	453.074	414.722	467.427	424.048	376.719	390.642	390.642	499.287	357.476	310.935
ZNF320	156.025	169.847	222.597	196.382	110.355	120.17	87.3608	53.5848	71.5801	62.9326	50.2624	55.8087	56.574	76.521	63.2811	142.491
GRHL2	238.57	216.142	254.048	312.128	174.746	130.713	110.673	15.4893	104.508	52.6555	5.73923	14.2418	7.53942	91.1259	17.1792	177.979
SGPL1	283.109	365.507	414.722	386.758	237.157	224.512	213.609	124.371	154.068	132.234	113.32	115.301	116.222	197.975	129.034	245.027
EVI2A	115.629	90.5304	83.3428	129.83	146.198	169.418	603.048	472.465	524.717	406.224	421.619	183.186	413.323	577.366	390.496	218.464
ARHGDIB	695.753	698.669	615.765	768.821	529.409	606.183	1545.93	1275.31	1422.39	911.683	1178.43	863.59	1097.41	1521.21	1159.6	966.495
PIK3CG	44.9487	25.8656	27.5749	39.1339	16.7312	44.7205	167.636	117.261	133.229	104.032	107.792	63.8801	154.829	128.247	87.141	58.0053
HMGCS2	298.084	303.637	552.124	226.727	149.035	179.708	39.9099	58.806	37.0199	20.6284	7.65512	5.85265	3.67083	68.211	11.5359	132.819
C21orf33	389.287	326.767	337.582	351.193	286.889	374.325	261.163	182.118	192.184	246.45	262.903	257.565	206.141	281.705	248.037	299.334
SYNGR1	107.766	109.234	91.9437	62.4912	74.4051	68.8565	49.793	31.0138	43.8784	45.5725	41.8313	51.8607	27.4638	40.2715	34.8464	71.8021
IL1RN	130.744	201.191	193.598	177.197	93.4912	139.091	53.0138	61.4828	64.3538	58.0187	35.6362	12.2785	99.6893	59.118	33.4047	124.02
P2RY6	8.25963	26.158	17.6182	2.2715	10.6338	10.5224	54.3373	70.9161	80.0671	97.8433	55.2889	39.7356	89.3942	45.0149	50.5938	32.017
TANC2	46.6063	76.0113	79.1677	73.8121	57.6632	52.4982	21.4605	24.0345	16.2535	27.1358	29.2413	21.227	21.4425	27.2059	28.5502	64.4067
SHB	49.5079	53.4461	61.5465	54.0317	45.9695	44.7549	29.0023	24.3983	30.9887	21.724	24.5369	43.1715	27.3518	24.8016	32.6669	47.4987
GRAMD3	172.438	151.761	268.095	223.266	203.305	156.219	104.754	87.141	104.444	118.382	109.544	132.511	96.955	130.841	87.3789	148.878
ZFP36L2	521.423	440.851	334.817	342.072	354.547	505.885	585.61	625.201	527.797	532.626	566.956	618.497	635.47	617.382	602.119	510.152
ANXA2	1887.33	1936.47	2306.89	2192.41	1991.93	2397.55	2631.16	2809.98	3227.18	2836.67	2563.01	2294.23	2586.32	2878.2	2947.29	2776.02
EDEM3	196.433	234.125	200.597	216.51	211.625	242.789	327.454	354.254	352.877	380.267	333.849	277.844	409.607	272.797	284.48	267.514
NOG	27.2181	23.7324	31.6449	15.1223	24.7261	13.846	7.76922	0.889916	6.37622	1.56324	0.643744	10.7205	0.787449	6.87466	0.951093	18.8729
SMIM19	726.784	634.917	588.85	812.428	563.887	612.497	517.768	487.109	422.629	387.062	432.544	364.113	341.758	508.927	407.637	555.028
MCM3	212.374	234.95	258.945	259.869	212.468	214.014	179.898	162.146	160.515	123.931	153.917	180.982	130.263	187.099	177.848	207.019
HIF3A	37.0891	33.4527	22.1218	22.8257	29.2155	26.2939	13.9508	11.3414	14.9186	21.6166	14.2535	15.1779	5.26275	14.9872	7.79626	20.0106
KDM7A	49.1558	68.0361	48.3659	85.119	79.264	69.9308	145.128	103.803	114.551	107.061	99.3267	110.087	101.767	113.425	111.221	80.8795
CYTH1	67.5203	51.4062	44.1893	60.1886	45.5159	49.5254	156.811	120.142	136.933	95.5067	118.929	108.633	98.3722	170.159	92.0717	78.3552
MOAP1	420.119	380.267	471.171	357.765	385.229	417.033	339.524	344.398	337.469	309.165	300.891	314.465	343.865	283.671	337.045	348.875
RAPGEF2	151.264	141.676	160.019	137.583	148.177	176.201	199.508	217.58	192.901	192.519	219.281	179.082	208.556	169.34	176.783	193.392
GID4	65.674	63.9837	72.7404	75.8706	86.8825	78.3332	48.1859	46.0348	55.5196	46.1592	66.9175	52.6629	53.3015	57.2727	53.7836	61.2527
GPX2	832.342	903.028	955.331	1031.29	642.389	567.408	281.807	240.628	448.088	194.155	12.9608	23.4381	56.7292	318.851	41.7532	772.126
LUZP2	13.4559	12.6273	17.8096	29.3772	17.5264	20.93	6.50203	3.87078	1.05758	1.83113	13.084	3.13314	4.3926	3.78584	7.68231	10.0709
SRM	121.131	129.969	103.384	75.1833	96.2336	89.2597	238.57	210.144	253.912	227.822	242.789	237.157	327.768	164.262	208.729	121.706
CLYBL	33.7829	35.1221	34.0561	30.1719	31.0674	27.9553	24.8016	21.6224	19.4296	16.8954	17.5496	20.0262	26.4983	29.3724	16.7859	20.6126
ZNF101	49.902	44.0251	50.6579	51.5455	43.4948	45.8113	151.025	119.018	126.07	73.8856	97.4528	74.1993	122.593	135.613	113.231	69.2525
LRP8	13.6836	11.4284	10.8836	12.2785	13.359	13.8497	36.4633	24.0525	30.4884	31.0638	35.9935	26.4677	40.6324	24.686	30.7483	13.6836
NIN	52.6938	58.7553	57.7268	68.9972	73.7319	63.657	116.795	103.217	95.7168	75.5115	108.58	80.5076	105.298	117.193	90.8259	80.5594
SMARCC1	184.16	184.923	186.936	185.656	188.481	159.003	138.594	154.919	143.094	146.643	159.526	117.066	148.058	143.46	157.351	165.587
TEP1	50.1369	46.593	59.7041	64.3331	65.1334	56.4459	98.4591	96.4018	117.789	82.1899	86.5158	84.542	86.7178	104.194	91.6997	61.8029
KRTCAP3	128.625	139.806	156.855	239.293	98.8856	99.5716	45.4838	18.0154	66.467	17.911	10.4944	17.2948	22.11	49.8781	8.38628	110.203
TMEM104	31.2175	24.463	30.2046	29.4343	23.2643	28.602	45.1042	67.137	54.8697	45.4491	56.7292	73.3019	57.1211	41.7532	51.464	36.3334
NABP1	36.8442	66.1176	52.9829	55.3005	38.1875	52.2715	195.794	136.839	118.26	149.499	128.77	69.4416	101.702	170.757	118.577	104.286
MIEF1	149.236	145.086	134.58	129.397	121.826	132.574	160.974	159.24	164.783	155.26	148.724	158.52	167.394	149.724	154.892	149.468
RP11-258C19.7	80.1121	91.7678	118.161	111.794	99.4139	69.4416	62.1905	60.1886	50.0425	60.4734	56.1397	59.7558	69.954	63.9837	55.3158	76.5322
RP11-44F14.8	16.6244	13.6114	14.4713	23.3238	13.0567	17.8777	4.1875	5.59296	1.95495	3.66588	1.21372	2.13065	12.1284	2.63848	1.42256	13.3824
UBL3	890.802	816.89	764.829	905.59	585.003	816.89	450.088	538.701	602.666	376.063	527.461	386.576	614.855	533.385	494.048	677.065
NUP210	28.1935	22.9819	14.9713	28.7354	15.7181	20.482	96.1215	77.9664	76.8386	53.7135	57.6326	40.6945	63.657	87.76	50.5362	39.5918
EXPH5	62.6446	62.241	84.608	76.6898	67.2103	71.1013	34.7325	23.4783	42.2691	21.6678	14.8743	22.288	21.5888	33.5025	14.2005	74.2591
SIDT2	184.971	181.671	171.324	193.624	225.655	208.053	396.53	343.05	326.532	292.103	305.243	257.617	273.512	357.476	267.849	234.95
AK3	1075.84	988.547	1205.71	988.547	1097.41	1171.45	929.72	937.184	858.831	917.761	782.611	815.692	808.676	897.486	824.558	1010.79
MPPED2	164.262	158.52	202.725	262.383	118.184	97.4528	81.566	32.8978	41.9981	22.2834	21.9754	17.1081	14.5075	61.1375	14.7998	130.374
IWS1	128.111	113.738	112.74	138.141	129.969	133.396	165.721	140.175	158.477	142.023	144.497	147.239	159.413	155.384	151.561	144.319
C1orf162	66.4216	92.015	33.9109	49.2476	80.0671	79.8604	338.597	228.593	260.496	225.655	217.998	174.654	159.847	276.581	197.119	88.1603
ATP7B	50.6692	51.0551	42.039	41.0124	40.528	34.4512	20.8194	33.2427	25.0364	17.8777	11.1521	36.5633	21.0081	23.7122	24.4293	29.0439
PTCH1	359.687	243.182	324.412	218.555	290.81	266.539	116.968	94.0465	92.6223	67.5644	56.4957	69.4867	44.1593	190.225	61.2749	279.589
TACR3	54.8845	22.9025	49.5351	33.0443	16.237	50.0092	0.707621	3.70686	0.60293	16.2738	5.11627	5.95946	0.559403	11.8551	0.53303	24.2733
CASP10	9.99247	9.18019	13.4975	17.4115	11.0752	17.5193	32.1159	33.3875	33.6465	27.3579	27.3088	24.8393	37.3788	26.4746	21.6108	16.3701
HPSE	19.0035	13.3308	14.0725	23.2138	12.8589	17.4145	47.7752	31.4585	45.175	43.8651	27.2757	32.4479	37.8728	50.924	33.3119	23.8263
C12orf75	51.2579	68.7945	55.2045	62.9512	62.7132	45.2787	156.393	115.206	114.387	108.735	155.857	100.423	127.051	165.47	166.655	68.7364
ZCRB1	518.111	704.062	534.476	681.886	610.454	576.264	482.929	513.632	495.211	458.087	434.619	424.048	452.439	408.303	398.245	499.287
CRELD2	396.69	369.718	352.013	247.886	346.82	469.692	1028.38	1078.87	1183.96	1117.12	908.619	747.286	1311.15	671.023	745.975	482.489
TNFRSF10A	44.0142	45.175	47.1695	57.6135	45.2396	46.6191	95.4468	81.0523	80.6809	62.004	84.5749	61.3775	61.3922	101.335	75.5298	78.3739
KLF15	68.2792	77.1562	67.137	75.0355	53.9037	75.5619	20.1332	41.7627	60.0079	46.8573	40.9707	18.1366	43.7898	27.1963	35.4773	48.2691
VSTM2A	115.71	97.8753	71.8797	140.065	29.1424	114.821	6.07134	2.78978	5.20992	2.88392	4.15855	2.17181	1.51496	15.7899	1.76538	84.1743
PLA2G4A	291.428	307.717	474.733	460.413	374.776	353.029	106.226	192.817	157.307	208.729	166.268	176.201	160.089	169.461	331.409	276.153
IFITM10	22.8898	29.119	15.7225	19.0448	15.8877	21.5181	8.56771	11.6269	12.169	10.1837	8.57463	5.86125	10.3836	12.8521	5.627	14.5799
DMGDH	14.6347	9.72846	19.9916	23.0618	14.4803	15.7764	6.79268	7.36943	4.9641	5.32923	8.85255	2.03796	6.63982	4.9333	4.55872	11.9319
CYP2C19	16.1844	11.3758	17.4115	11.3779	16.6678	11.3184	5.08195	3.84661	2.02692	0.978229	3.9703	11.1875	0.895889	10.3591	0.953337	1.17485
PPARA	77.8504	62.3511	63.001	80.2102	67.3573	74.818	54.6825	57.3141	54.9141	57.289	52.8978	45.8671	59.3295	62.0467	47.1978	51.8393
RCOR3	180.469	166.7	190.613	176.555	210.1	179.898	160.118	120.369	131.245	136.038	125.281	129.347	125.821	151.264	110.355	174.122
LY9	26.0895	23.8202	13.6696	36.762	20.0882	38.0372	183.349	126.323	170.879	109.153	116.022	53.1155	144.134	121.609	85.9686	62.4033
C1orf210	38.8745	30.8345	42.6522	26.639	22.136	28.3753	8.17319	3.36736	17.0866	3.99855	0.855836	1.47361	2.72486	22.5343	2.03726	24.0422
NLRC4	6.43601	9.99487	8.94717	7.20918	10.7249	5.60376	13.7295	23.9235	20.2012	18.669	22.3965	11.6186	22.8765	27.1503	20.0175	14.7818
ZSCAN4	14.46	19.56	16.5671	16.3787	11.3041	13.964	2.06429	1.88798	1.4398	12.3951	3.02805	5.66915	1.93712	7.34414	5.12255	11.3571
RP11-389C8.2	85.1318	90.8925	78.613	67.5463	69.6146	81.164	202.2	115.657	126.29	142.913	158.17	192.817	174.938	169.568	167.832	90.9533
COX7C	2179.93	2379.31	2379.31	2344.45	2344.45	2246.78	2135.7	1582.39	1752.93	1565.38	1550.69	1526.25	1358.14	1925.47	1406.86	2154.21
FAM220A	438.074	400.972	406.729	420.529	412.049	424.937	383.257	374.776	346.168	329.266	386.085	309.812	358.409	329.673	316.124	383.047
ACADL	21.2468	26.958	24.4571	22.2988	9.54934	25.1603	4.01988	4.45312	3.19932	4.38498	1.34491	0.858631	0.959038	5.33471	5.63079	21.6039
KIF13B	307.418	296.222	225.928	252.804	151.082	172.438	141.291	95.8847	138.173	127.919	101.745	167.457	87.0776	99.2404	94.1274	138.308
DHRS2	4286.58	4983.26	4884.03	4983.26	4047.59	3926.97	3154.01	1299.19	600.462	186.936	16.6377	6.57317	4.7855	2563.01	227.124	4133.75
LAMP2	317.016	319.771	328.983	324.839	319.887	351.726	365.309	459.408	500.097	543.713	504.244	459.618	503.848	439.748	545.779	356.479
HMGXB4	176.133	189.341	186.676	213.358	193.74	186.456	167.998	163.419	166.424	160.653	150.241	146.017	136.623	157.692	158.477	179.272
NHP2	774.58	845.065	690.444	684.018	578.346	615.375	478.64	517.768	430.418	398.931	435.376	521.162	418.111	527.002	469.437	636.101
POU2F3	20.7567	20.8335	39.9264	19.481	22.8544	17.46	2.37794	6.37622	5.08195	0.525658	2.92896	0.282564	4.97943	8.76374	3.04327	20.2114
FDPS	257.712	281.568	297.68	276.745	283.361	295.545	385.502	397.656	376.547	300.891	375.557	306.157	361.924	359.14	350.363	331.723
ZC3H12D	20.1781	13.4106	10.3108	11.7549	0.667169	17.9918	166.031	98.9766	109.412	74.818	130.407	42.8177	79.7855	175.202	102.664	60.0676
GPKOW	137.538	146.267	157.65	157.351	157.907	159.413	123.106	108.468	126.026	98.2178	115.657	106.882	102.272	145.216	114.261	137.12
KLHL6	22.6717	14.1965	18.8916	17.9918	12.2026	24.7622	166.073	121.393	151.205	111.341	91.1992	50.308	135.077	113.674	79.1677	38.8615
PPP3CC	38.9171	38.9711	39.9742	43.8383	49.3021	40.3011	70.2413	61.411	74.0932	67.5937	61.2527	51.4533	80.6809	81.8838	71.5329	47.9831
CPE	672.166	501.792	575.82	473.137	762.584	805.304	274.434	430.587	182.889	278.923	367.986	430.024	319.37	172.015	340.951	474.094
MROH7	21.578	31.2977	33.3531	28.2815	27.3322	20.5926	2.52336	15.5878	8.84146	23.7231	2.85538	7.514	5.01433	15.3	2.15077	13.4483
ALDH4A1	196.802	177.616	132.879	79.0242	76.805	83.8762	35.3523	28.3753	34.8066	24.319	16.4018	24.525	16.2486	56.4177	8.99747	72.2287
MAP3K8	26.5629	38.4119	45.8671	55.9701	41.1775	41.201	111.587	81.1138	81.3213	117.485	77.2541	97.3888	134.188	106.154	101.994	47.2196
HES4	168.783	153.51	97.4049	149.468	76.4544	98.7611	45.539	52.791	50.1791	56.5307	37.6267	77.8675	42.1579	31.801	44.4939	92.2905
RASAL3	45.495	49.1889	33.5816	28.4627	27.7904	30.9406	160.611	127.092	104.244	58.1895	96.8783	124.02	91.7876	134.188	104.775	56.789
TSFM	44.8355	54.1276	63.7396	60.6163	60.316	59.1277	47.4295	44.9102	42.73	47.641	41.2369	48.1553	40.6447	39.655	46.5616	41.1638
BCAT2	331.723	282.176	278.238	270.551	190.799	190.981	113.441	87.3016	91.0455	54.0847	54.2763	44.1092	50.2378	184.971	63.6003	233.548
TMC8	40.6447	33.5189	23.6406	29.9754	20.5218	25.7409	134.43	87.76	86.2484	57.2423	84.4215	67.3573	70.1717	117.261	84.608	51.4533
KLHL7	128.92	132.204	146.239	159.951	159.779	159.526	96.056	124.201	95.1302	120.537	119.487	96.3693	110.222	112.362	122.917	129.088
GID8	309.419	291.098	286.01	304.335	234.72	269.597	199.088	164.461	134.312	144.174	175.56	146.198	117.045	201.191	169.806	285.876
TSHZ1	487.704	435.668	412.049	384.402	603.566	518.111	230.517	243.924	250.212	243.266	288.045	376.933	248.555	273.512	226.832	434.895
ZNF704	88.9729	104.389	140.68	132.965	106.346	108.735	42.7013	54.3446	54.267	48.3229	49.9608	34.105	30.8584	61.047	24.7622	117.261
LZTFL1	61.8247	62.0334	69.2254	72.3438	67.4301	80.896	57.6255	50.9869	43.3659	52.8139	53.4945	44.9487	53.0921	39.1568	56.6937	58.3252
ACOX3	55.2493	57.5523	64.3938	75.4999	46.0348	54.9238	42.6295	44.6516	35.8253	28.0623	39.5805	32.1923	36.0541	44.0983	35.9463	46.8201
ACTR3	660.575	657.826	806.239	800.982	928.157	858.831	1364.67	1248.55	1382.72	1197.54	1258.42	848.122	1117.12	1327.1	1251.56	938.471
SYPL1	1108.44	995.696	1290.21	1418.84	1013.79	1127.64	648.036	667.811	728.421	555.028	668.648	638.803	602.119	848.122	846.451	1108.44
GCNT1	24.8341	22.0358	22.2294	24.5181	22.2321	18.2081	58.1093	39.9742	24.0422	45.0957	46.8201	37.0039	46.1768	60.4014	45.996	41.1775
LST1	61.1375	50.4619	34.0842	58.6923	64.7385	48.3888	194.974	168.894	124.627	138.937	144.285	82.9005	165.587	165.721	103.887	77.4163
H2BFS	94.9775	90.9373	92.7584	89.6934	82.3888	143.699	355.092	312.27	283.815	278.238	268.095	139.131	295.95	221.003	161.561	185.526
SIL1	85.0544	78.7046	75.1525	69.818	71.1614	106.86	122.882	167.219	142.283	170.585	190.225	147.356	200.94	103.962	127.298	128.509
FBXO18	76.3521	60.9075	59.745	56.0223	70.8049	53.57	81.5968	92.7584	100.57	110.998	99.5481	97.1096	117.821	87.9431	109.982	68.9354
MIF4GD	99.4383	122.845	80.6809	82.8543	98.5794	85.2286	164.101	147.929	166.7	150.797	142.45	152.801	120.229	156.219	142.913	99.4829
LOC100131043	40.13	22.3819	13.6039	29.3541	42.2202	32.7887	293.537	207.465	327.582	263.111	169.847	132.487	340.6	142.84	136.129	111.087
DCAF16	91.175	102.484	89.5124	101.243	101.22	96.321	71.4222	77.021	62.1506	67.3894	75.7714	75.4151	86.9745	62.7794	66.3108	93.1714
PEG10	418.379	283.647	323.455	170.556	188.997	289.643	33.34	40.1362	30.7783	32.8978	34.3323	34.5644	43.3031	53.6638	40.4568	284.751
GPR34	171.493	243.924	150.495	243.601	202.013	220.182	527.797	474.733	420.119	547.205	436.263	260.329	339.364	561.008	407.21	306.909
AHCY	313.254	257.29	272.715	254.474	236.642	232.219	194.309	154.034	184.614	172.989	171.202	167.636	151.591	212.191	200.357	245.707
MS4A6A	152.333	180.982	118.405	168.205	194.257	183.257	563.887	388.219	405.598	478.64	420.652	296.864	307.848	489.693	339.225	209.67
CSK	155.774	167.57	111.053	172.931	137.66	142.052	410.22	277.276	322.859	275.558	272.204	218.555	307.164	479.93	355.416	248.978
NFKBIZ	143.824	125.158	160.542	185.477	128.216	98.3905	472.465	364.478	321.045	366.633	262.383	472.644	473.777	281.276	242.428	229.256
R3HDM1	80.1441	92.8427	105.59	105.953	111.138	95.1302	133.135	150.973	131.493	141.433	149.199	105.232	168.309	132.268	136.541	127.604
NDFIP1	521.162	534.476	535.074	489.952	444.159	515.11	357.365	428.075	441.136	411.02	431.79	405.349	386.576	412.994	421.364	484.765
DOCK10	32.017	37.3487	16.4167	51.6417	42.4747	28.8373	185.238	131.743	165.651	108.087	127.184	62.9683	102.991	199.805	132.004	76.7729
TATDN1	281.466	329.597	393.053	372.914	332.817	369.242	293.834	252.756	212.843	198.133	260.809	198.843	205.094	215.594	209.67	320.812
FAM169A	80.6039	84.0916	119.09	130.662	84.5003	103.326	38.6655	34.6261	44.0142	36.511	29.6955	14.8799	21.7914	45.8935	20.7567	103.784
CXXC5	304.096	258.087	166.031	256.383	142.882	210.318	437.865	368.531	386.758	351.038	437.669	455.795	302.63	445.23	391.139	270.655
STX6	101.916	109.207	125.425	112.601	101.608	95.7168	82.6088	82.9561	91.3452	73.7414	75.9616	73.4462	71.2763	95.177	85.3688	94.8113
PRKD2	178.033	160.611	104.9	122.715	111.866	115.028	233.458	205.751	244.559	188.289	191.593	240.741	237.559	192.773	189.484	159.075
NRAS	165.651	139.996	172.514	181.461	159.72	185.999	248.978	256.563	285.352	235.28	260.221	187.432	305.61	264.423	259.395	190.197
IL6ST	347.599	342.913	343.05	287.24	442.187	442.681	499.572	675.168	560.721	665.081	749.669	621.031	620.196	494.517	684.018	427.604
HPRT1	122.287	172.547	176.52	155.161	167.775	154.241	247.518	234.324	195.623	214.447	235.586	222.028	231.238	202.345	247.063	166.194
ZNF664	193.598	173.963	212.409	201.983	197.647	196.692	132.661	151.159	164.305	154.585	176.002	130.765	135.104	167.943	171.324	168.507
SERPINB9	41.5665	65.6859	23.9887	41.4059	47.2812	62.1506	196.981	145.834	281.466	189.793	206.967	83.842	141.251	162.993	197.546	94.0854
USP30	94.999	98.9956	95.104	91.6831	94.4366	108.146	54.6624	52.8501	53.9787	84.5577	67.982	63.1515	42.742	45.3903	48.4509	93.7921
SERINC2	52.6555	54.9395	39.5918	57.3599	34.1691	39.3853	25.3614	15.7528	23.0351	18.1001	9.82259	3.98597	7.63373	19.637	10.094	44.1092
APLP2	773.432	582.741	590.864	623.065	500.097	608.298	304.096	394.277	323.109	365.88	351.038	490.36	296.612	355.533	453.514	553.61
LINC00930	26.6761	34.1267	49.3754	32.8561	50.0425	17.8057	15.925	7.88943	14.8928	11.1038	3.52884	16.0217	21.2145	6.93348	11.7971	15.0545
ZNF823	100.048	152.405	143.561	175.56	112.817	113.142	51.5191	55.4327	67.7803	70.4296	40.5064	41.6034	36.5698	84.8409	61.9714	122.169
CHPT1	204.127	274.626	194.558	274.316	260.496	286.59	181.102	158.272	137.297	139.869	142.563	137.698	123.853	199.871	131.589	222.357
CELF2	180.852	235.915	161.561	155.623	235.366	268.67	506.666	399.966	397.518	384.253	317.153	357.996	336.921	464.229	307.418	267.134
RP11-757F18.5	29.9673	32.5912	55.4633	57.0829	36.1998	18.8242	12.1011	9.52543	12.762	8.33771	8.19974	7.07306	0.889916	9.0304	4.27615	29.068
CA12	230.632	329.673	468.856	183	245.358	215.414	94.0025	119.426	59.8546	137.912	100.332	132.697	98.7325	57.817	107.741	140.774
CDKL1	14.037	19.5645	38.8537	35.2067	27.6076	44.6516	10.0295	8.21435	5.74305	10.8921	8.08403	10.1894	15.6725	13.9727	7.28393	13.4808
LRP11	703.599	767.193	681.886	870.961	710.305	737.571	174.007	264.616	372.258	383.734	456.096	361.924	261.653	351.378	340.27	806.239
TERF2	65.0502	70.7604	70.3007	67.613	68.5637	71.9893	63.7112	64.8983	62.6101	60.375	61.1516	59.4845	55.6938	62.0597	62.2587	63.4247
ATP5B	1683.85	1460.72	1806.61	1441.59	1542.46	1550.69	1382.72	1243.15	1239.97	1125.47	1151.84	1080.63	1149.68	1361.93	1239.97	1464.32
HES1	201.738	208.156	198.008	253.278	137.799	137.501	69.4556	58.794	108.314	54.9761	25.6086	39.1201	42.5127	102.007	65.739	176.456
GPC3	43.074	59.6129	65.4266	26.9002	25.763	47.8535	19.4904	13.4363	16.6944	12.06	13.9124	10.3514	21.1315	20.6021	13.6114	27.9948
ERLIN2	147.853	174.007	238.958	188.878	163.322	174.487	101.838	110.355	112.81	123.248	102.532	95.6314	102.397	95.5973	110.295	174.371
BBS1	99.4571	110.355	90.1993	79.1923	97.4049	86.5296	59.4321	54.9532	60.6268	62.6101	60.0079	92.2698	45.6351	55.7314	50.6265	74.0394
TMEM50A	461.155	469.692	521.162	565.758	515.888	519.832	659.981	614.855	641.588	589.331	659.981	563.351	674.313	627.542	650.894	533.799
ZNF229	18.7636	17.9979	20.3088	11.4093	12.7781	15.8638	4.81596	11.4093	6.25379	7.75823	6.99422	5.04791	8.76563	4.50948	6.67817	13.0016
SPIN1	526.311	532.957	551.577	536.114	634.113	590.29	293.022	358.982	284.893	433.479	390.173	402.025	346.82	369.718	420.529	561.62
TENM2	24.9179	25.1063	31.44	36.6358	26.8889	23.9803	8.83235	7.13872	9.65341	10.2266	8.89873	3.84809	14.0612	13.9032	24.767	21.724
IGLC1	3303.72	772.126	85.8484	2166.73	1552.99	3008.56	4286.58	4343.56	3956.05	4090.49	4495.18	3651.41	4133.75	3697.73	3401.41	3274.85
ZNF436	230.161	191.999	218.608	241.02	146.345	149.447	97.4767	106.81	83.1691	83.4436	86.583	146.39	117.924	104.117	103.685	170.556
TMPRSS2	77.6386	93.5198	81.1138	155.347	52.0586	62.7466	14.4839	18.5227	24.6087	9.53014	3.63758	3.28824	2.00925	32.0461	8.39047	65.2133
LOC101928000	13.7989	13.8692	8.49028	8.47339	12.163	10.8169	28.5658	28.8317	28.3109	37.0794	17.7432	23.5964	36.2261	39.0428	20.5107	19.2739
STK17B	51.2899	50.1096	68.5115	65.8714	50.443	68.5637	276.336	165.145	260.968	132.164	224.824	89.6733	249.179	201.261	174.847	126.232
VGLL1	123.91	188.429	174.983	179.667	104.617	133.966	40.9516	23.6619	58.9415	20.0697	8.79011	4.51729	2.65717	61.8381	11.6774	159.81
C14orf159	215.659	153.767	187.316	156.572	149.632	122.505	108.897	92.4275	86.5553	111.488	89.0627	85.0335	101.527	107.615	75.251	143.387
CD53	172.115	146.938	102.61	123.081	159.075	164.736	728.421	474.342	750.884	393.526	461.458	295.368	488.887	738.339	485.009	276.581
HIVEP1	38.7802	53.3985	55.3399	52.1348	57.4621	47.0439	61.8247	74.758	64.2212	66.9175	84.2606	61.2142	82.9284	69.6273	82.7531	71.8633
ZFAS1	1138.12	1268.3	1069.18	1386.86	883.529	1151.84	983.58	627.542	649.914	427.369	602.666	593.333	465.746	905.59	649.914	896.145
FPR3	26.9403	43.9766	37.5398	43.4687	43.5108	50.9084	128.451	87.4498	172.065	120.024	169.297	105.769	154.677	187.269	130.063	47.7899
ADCY2	33.9168	34.5798	35.3871	32.1652	33.0064	41.9762	6.13269	17.9627	20.5926	15.9106	22.3753	26.3524	30.8765	17.8965	22.1461	21.4977
SENP8	34.1785	32.2631	46.8734	41.7033	47.1087	38.8339	27.4827	27.9441	25.993	21.7706	26.8319	26.8526	23.7122	25.8055	22.0061	37.3041
HS3ST6	72.0073	108.379	38.1535	49.889	34.9329	34.0659	9.5435	7.3179	7.68231	1.83473	2.73284	6.564	1.24718	9.58949	0.806249	30.3361
PIP4K2A	209.799	202.276	123.139	155.431	191.648	210.768	338.269	327.227	322.984	243.097	340.432	394.828	306.808	363.818	286.889	198.843
TMEM51	182.329	213.013	188.176	197.405	141.907	127.946	74.9877	71.8021	118.775	107.279	92.6764	135.137	76.2929	120.778	74.1384	137.501
TRIM7	15.1531	13.3892	20.1637	15.6555	9.64555	15.6481	8.13064	2.32355	5.26422	6.68869	10.642	7.03973	2.23997	4.84451	4.35602	10.4498
FERMT3	51.0871	37.4999	18.4066	13.2869	21.3721	36.0682	142.678	87.3789	95.6314	78.5613	79.923	68.7945	99.6241	155.046	75.0706	70.8217
RB1	127.604	132.102	163.553	168.98	127.323	151.523	170.397	218.464	204.561	231.181	194.155	162.244	227.822	208.367	239.8	194.309
GCLC	369.382	439.348	502.905	610.454	304.631	317.964	210.1	191.475	213.087	146.041	140.246	154.068	142.238	273.712	166.194	342.072
ZNF496	36.9391	29.4202	28.7354	36.9592	38.6375	40.9149	23.3507	24.1141	28.9073	23.3545	23.6229	27.0064	28.2042	26.6882	25.4024	27.4445
GPR85	34.3565	23.4252	36.0355	21.3276	28.0183	48.5005	10.3785	9.03205	9.51419	4.96876	15.433	6.98103	9.34455	17.2212	13.7206	25.0119
FAM134A	320.526	320.646	296.222	302.302	228.193	256.485	210.389	178.622	179.762	196.268	199.766	233.548	224.143	203.616	180.097	264.249
BRF2	75.2101	81.8323	84.3106	82.9887	90.8029	88.9017	56.0979	67.5791	48.2922	49.2397	68.5914	65.8714	70.1338	70.0369	68.8418	71.0878
HOXB7	192.626	248.886	220.811	277.844	150.059	200.597	110.939	119.188	114.74	97.9438	118.073	152.628	112.302	88.0259	131.047	190.829
CIPC	199.766	190.512	173.527	188.338	243.097	180.852	78.8086	97.8753	158.389	132.777	104.725	138.173	79.3691	112.788	77.9775	174.983
NR3C2	136.933	154.084	149.468	132.983	210.651	211.342	73.5467	116.371	33.5661	95.6889	112.824	93.624	42.9633	78.8293	66.1176	119.989
EPHA5	13.8401	14.7818	13.7839	16.9937	9.84757	19.7058	3.40113	2.92233	7.67586	7.02307	3.30019	4.65365	7.82682	3.13053	2.42495	13.1936
UBE3D	16.5442	18.9329	18.0203	17.761	17.8691	17.2282	11.184	8.4671	8.13818	12.7931	7.1166	11.1778	11.8445	13.1548	8.94717	16.3615
SHANK2	30.4602	36.4221	60.4734	38.0851	27.9553	31.8296	10.6996	7.56931	11.3063	11.1339	5.42853	5.74464	8.75292	18.1459	11.4551	33.6677
MAPK10	91.3838	95.0296	110.268	85.1411	112.123	81.0644	56.574	65.4266	50.5132	79.9101	67.613	69.3697	56.6937	60.7354	80.3817	77.4867
MAP4K1	23.6002	27.0064	14.8048	11.1272	11.4833	19.2124	118.871	57.8806	74.3868	46.4827	61.7448	56.7801	63.5601	100.485	68.5914	38.7881
AFG3L2	253.553	338.104	416.56	427.604	359.687	332.51	204.489	186.118	226.271	179.967	162.276	146.521	133.598	255.252	185.656	330
MRPS27	166.23	162.682	195.754	190.273	187.474	200.94	155.431	133.173	140.416	117.389	153.884	121.706	112.948	161.102	150.685	154.286
LMBRD1	587.081	608.298	707.198	788.714	586.252	698.669	401.798	495.211	467.81	474.342	510.793	422.286	559.717	490.36	481.592	596.81
LOC101927870	13.1637	19.8408	24.8739	40.7894	24.2167	5.01772	1.80245	2.85355	1.47484	3.45532	0.476204	0.519737	3.3976	0.783294	2.40919	5.00736
SRC	35.9199	28.0448	31.3319	28.4008	21.7647	24.9426	19.5839	16.3514	21.4756	14.6624	12.163	13.9124	9.3697	22.7253	13.4629	19.1264
SLC2A9	44.5157	36.0042	57.6035	41.9105	44.773	38.6308	26.1245	28.9273	25.0867	34.4512	31.4585	19.464	18.2506	31.5356	26.8639	32.8421
DCAKD	67.8434	39.7964	47.3628	48.7832	50.8438	46.8952	35.3327	40.1459	36.2145	23.5207	26.4021	20.0106	24.0915	26.6119	32.5254	35.6293
HPCAL1	173.33	160.859	93.0861	112.237	86.7022	133.062	274.764	230.817	172.848	198.236	298.863	276.336	340.432	281.466	320.957	184.215
GNGT2	12.3475	15.4156	16.1202	1.19538	3.90321	2.33004	37.4328	31.976	16.869	24.6305	25.6626	22.0134	27.4569	35.9463	29.1125	16.8302
KCNG1	18.7781	14.7223	18.0257	17.4467	22.0527	19.0101	1.58481	2.60434	10.3809	6.10621	8.24869	5.77887	2.56271	13.654	3.41551	15.9903
FGR	67.0634	69.9672	48.2469	38.4119	55.0679	46.534	151.128	135.481	111.848	105.109	86.9991	154.677	149.7	195.158	100.398	90.3541
IFI27	200.542	174.453	189.484	249.282	341.758	308.289	1354.89	1464.32	1330.52	1078.87	571.978	870.961	604.887	1104.17	913.19	453.514
PURA	318.264	307.848	313.368	300.514	370.895	323.951	237.7	300.255	258.274	237.067	275.761	274.316	259.703	244.172	238.958	291.428
ZNRF3	160.398	159.413	139.18	165.088	166.12	170.705	35.8879	77.6073	90.4538	98.0765	82.2456	113.59	68.6576	45.7395	104.16	156.811
ALAD	147.601	133.229	134.05	132.777	107.412	134.48	93.3338	91.6997	86.9338	109.207	117.513	103.44	77.5744	74.5552	91.8055	112.007
PEG3	135.104	132.459	166.753	141.2	218.787	211.817	30.8765	59.9495	47.8658	85.4477	108.122	70.0586	80.4649	60.866	58.4639	153.056
TOLLIP	77.4163	91.175	52.8373	63.3884	60.5864	40.0537	25.3096	33.0529	34.1972	23.9803	30.4114	35.3327	29.4442	43.0239	35.2199	44.239
MORN2	68.7063	93.7875	86.3145	89.3241	78.129	73.5097	36.7172	64.7108	58.7334	69.8855	50.2772	41.646	35.5395	31.4689	44.4045	63.5932
PIK3R5	23.4334	24.319	12.8356	16.289	10.1927	14.6952	53.1712	35.076	42.9513	43.3566	39.8169	31.9079	43.6263	41.9376	34.6675	17.5757
SORD	171.435	141.474	144.792	163.462	96.2696	94.355	82.8711	71.7695	71.7163	56.5906	47.1695	41.2861	44.8198	50.4124	47.3922	123.001
TMEM154	220.706	270.238	328.038	347.512	172.848	264.824	113.166	152.628	146.938	83.1997	61.9012	50.6579	113.166	182.754	126.866	209.376
C1orf233	46.7209	51.1434	32.9928	37.0738	45.0577	39.2823	20.206	23.4125	30.5884	28.1749	35.4491	32.689	28.0906	27.8525	27.6138	27.4042
KCTD3	155.857	172.688	200.087	221.229	180.013	203.869	87.0987	134.357	118.405	130.456	124.839	125.438	102.899	134.244	135.861	180.852
AB488780	89.3241	88.6042	78.297	81.7156	89.979	93.9823	73.7537	75.9253	64.0864	62.1173	72.6031	60.2155	56.6772	52.3014	49.3151	77.2698
FAHD1	105.357	135.798	149.555	145.128	114.648	120.478	80.0671	75.3006	78.1661	100.32	92.8427	92.6514	85.1726	88.8774	107.036	113.066
LINC00665	21.7647	22.3235	27.5023	25.1208	17.3925	16.9567	11.8025	10.1177	13.2103	11.3571	11.0477	14.1292	14.4369	13.6717	10.8891	18.9832
PDE4B	32.5431	22.2238	18.3708	29.7964	23.0137	27.8002	105.664	110.87	137.196	113.498	121.176	149.199	257.29	154.034	151.924	46.6715
MAPK14	165.47	124.53	146.643	137.051	147.204	153.805	122.317	108.822	105.513	91.3452	116.544	111.945	113.231	119.272	116.795	135.165
GRB2	171.961	162.083	130.346	124.427	159.413	143.323	230.632	228.426	210.389	202.628	238.888	206.899	231.342	285.745	201.14	162.449
GRB7	70.8333	70.9359	41.617	83.6993	49.3253	39.7001	9.89015	5.7687	42.7497	28.0572	25.8055	18.3133	20.1827	33.7984	16.9064	31.385
NEO1	101.243	93.2027	74.4721	62.1506	95.6314	102.967	41.0463	45.175	57.6632	50.1257	60.2155	60.954	48.7941	55.5112	57.289	78.4309
MKRN1	515.888	462.898	488.332	539.335	431.309	405.139	378.302	349.556	406.96	333.849	301.926	301.259	304.968	386.576	296.049	426.87
EVI2B	263.811	182.225	121.176	192.773	241.714	336.921	1258.42	966.495	1117.12	590.29	805.304	333.968	1026.87	1019.64	683.212	521.162
ERBB2	192.817	193.995	140.742	148.433	102.007	93.5706	57.3141	49.1558	90.4768	57.7791	34.0842	47.5674	28.0623	74.1993	47.4436	116.913
CDS1	104.353	130.456	147.055	168.03	82.1131	138.274	36.664	35.0616	62.8346	46.2492	21.2982	11.8908	14.7692	52.2715	21.9584	130.901
ANKS1A	430.853	510.793	535.418	515.357	448.498	431.309	295.95	284.676	252.307	330.649	251.712	351.378	274.235	287.329	232.549	501.238
CACUL1	61.2527	74.6376	71.6344	67.3225	73.3019	63.2811	50.0425	54.0847	59.2643	51.8838	54.629	55.5196	50.8127	63.6942	53.1921	62.0196
EIF1	1893.1	1974.65	1850.33	1962.97	1931.33	1916.1	1776.35	1702.96	1744.35	1702.96	1671.5	1931.33	1734.97	1720.83	1588.77	1744.35
MBNL1	294.443	306.617	318.851	315.203	489.326	429.045	613.959	520.639	510.793	506.184	501.538	495.513	521.423	579.251	476.037	439.11
TRERF1	97.5484	101.636	155.126	170.241	133.173	99.3476	81.0796	56.1118	71.1471	55.1681	69.2404	43.7533	62.3817	81.3844	47.2663	100.048
RP11-38P22.2	74.2883	66.4216	117.953	57.9831	53.1155	97.3473	22.354	35.9673	38.5104	45.1874	30.2268	28.0334	18.8609	43.8261	19.4115	51.2736
AIM1	1112.99	1200.05	1431.59	1482.93	822.216	905.59	536.581	396.111	686.328	369.006	351.726	228.593	231.181	873.537	354.412	951.511
SCIN	55.5196	115.27	134.638	133.306	33.9315	65.599	16.5974	9.88038	39.1097	14.3261	17.248	12.5636	16.8471	21.705	15.3564	41.0586
USP47	217.998	209.799	255.792	263.211	257.712	246.396	177.493	187.651	185.75	192.901	205.094	189.422	209.376	199.766	178.261	228.145
ANKRD6	83.3099	83.9501	78.105	85.6994	71.7695	74.9541	50.8691	64.4707	58.7553	69.6273	59.5631	55.1299	61.6006	67.812	57.5903	75.7819
PKHD1L1	2.55133	1.1499	1.32968	1.21131	9.11042	1.155	19.0919	40.5364	23.5262	33.3576	22.1326	20.6021	31.369	28.1841	17.9918	3.63403
CORO1A	181.905	149.875	52.0112	111.681	120.505	141.146	872.267	593.333	626.516	266.539	511.188	408.944	465.252	688.587	420.291	273.712
LCP1	363.818	303.082	163.605	234.125	238.888	275.192	1403.27	1036.11	1192.17	688.587	963.256	575.237	890.802	1439.37	777.597	460.009
C19orf33	929.72	1028.38	845.065	1087.75	478.64	392.781	215.594	114.91	165.721	132.204	35.38	29.1499	32.8893	191.718	66.8376	759.296
PRR15	135.928	236.009	135.646	168.669	92.452	102.197	36.5698	34.4229	99.929	39.6899	2.09508	3.7376	5.60549	48.8986	19.14	97.0425
SNAPC1	145.379	129.289	130.691	128.954	137.538	141.474	100.143	109.479	104.598	96.6658	110.493	77.6073	110.479	114.619	115.206	126.983
SLC30A7	159.003	155.7	189.2	213.519	166.509	158.389	247.301	256.249	280.455	276.745	248.886	208.001	286.125	209.744	260.496	197.187
BBS2	178.784	193.912	224.09	212.843	183.745	229.17	170.067	146.064	99.0999	119.401	145.736	122.202	122.044	144.174	111.559	194.197
IL3RA	5.92304	2.36048	2.81594	1.4931	1.21448	8.22268	26.4067	21.9879	14.8841	35.2649	30.6393	51.9528	48.34	20.5838	47.5591	18.377
ZNF132	32.5516	27.3023	29.012	21.705	44.6079	27.5673	19.2387	15.1742	16.9476	17.6432	17.6744	17.6269	13.7517	14.8969	15.9196	23.0958
ABCC3	97.5061	117.732	167.219	108.402	97.746	93.7672	46.8116	24.1684	62.3261	42.2415	25.4549	24.1735	47.3067	74.6209	41.646	100.876
ALDH1L1	230.274	185.526	190.799	176.273	138.482	137.228	81.7289	37.2758	91.4597	46.2385	11.1536	18.9094	17.3175	102.272	15.5517	171.006
TMEM70	127.566	111.888	120.705	119.629	113.912	143.094	191.287	194.309	191.999	193.08	185.609	181.102	213.414	161.04	218.555	114.435
MRPS26	165.261	141.146	116.222	91.4795	98.3044	101.07	78.7729	50.1096	58.7439	64.8983	56.5307	93.7477	53.4094	72.6937	51.239	81.3656
ARHGAP5-AS1	36.5259	37.7329	49.4768	54.805	49.7343	40.6556	26.3808	16.0021	15.4893	31.4022	31.1903	20.6638	26.033	27.2125	30.3482	37.8997
THAP10	97.0068	129.451	120.505	147.601	102.444	140.321	58.0053	71.7525	60.7742	68.3267	38.8339	61.865	39.3364	86.3832	61.2889	119.869
XPOT	206.487	184.4	225.408	221.836	238.637	177.702	294.66	351.726	305.923	335.99	324.263	228.523	358.594	272.204	301.491	250.309
MAP7	187.167	223.889	271.037	386.085	147.629	155.548	53.8266	48.7832	93.2027	63.074	53.2018	31.5983	37.8924	73.2793	40.2625	180.634
GPSM3	113.479	86.6675	39.6175	65.7829	54.2075	51.591	222.841	174.887	167.219	128.983	175.923	173.573	171.554	189.341	150.089	65.3567
LTB4R2	9.81481	4.22726	8.76767	7.63373	7.38578	8.50372	6.14094	2.82561	0.769224	1.16459	1.72893	3.08012	2.95478	1.47213	1.4817	1.71424
ARHGAP31	35.8104	30.2839	26.3288	27.3402	14.2507	34.105	45.211	62.5869	43.6118	46.0512	64.5853	79.533	56.7625	51.575	77.17	46.2492
FCGR2B	56.917	59.7041	59.6444	60.857	56.3557	87.6957	175.118	210.389	301.631	293.259	439.348	166.509	326.92	280.332	220.842	119.3
KCTD12	883.529	857.28	741.797	615.375	1178.43	1015.62	1351.85	1653.52	1229.19	1492.67	1776.35	1678.05	1258.42	1254.64	1178.43	1260.97
DENND2C	70.0369	52.2593	76.0559	78.9844	38.5562	43.056	24.0093	21.4231	34.8546	18.0637	23.4892	20.6178	25.9877	19.4354	14.1892	52.4216
PREX1	67.2257	66.0957	34.0318	50.308	54.1153	56.6135	221.623	128.274	108.146	116.356	150.271	177.027	136.038	232.549	149.289	89.8295
DQ570096	74.1616	66.2288	96.5646	87.1825	84.608	76.7896	48.0884	60.3009	47.718	64.7974	59.8546	57.7116	54.3373	52.8139	47.2451	75.1525
PLCE1	76.5981	99.0999	106.791	121.579	60.1886	70.9359	26.0096	31.3319	32.9465	31.3258	20.4555	24.6719	25.8522	35.6621	25.2351	91.8639
ZNF311	15.7571	23.2138	21.2707	22.0444	23.3834	21.0414	11.8706	11.7599	12.729	15.4863	13.1315	11.0082	6.99422	11.2686	12.2644	19.7745
FBXO34	300.514	277.71	281.026	396.53	304.503	257.483	216.142	167.497	193.19	158.424	190.799	187.758	170.018	231.342	218.375	275.558
NFATC3	96.1215	92.3531	84.8749	89.1377	77.5134	85.21	134.58	114.668	112.729	103.159	114.785	103.509	125.019	112.272	98.7078	102.238
VAV3	130.713	195.692	295.545	271.863	162.146	115.489	99.6616	54.4311	61.9563	54.0176	33.1917	26.6824	37.0375	86.5296	50.1696	138.204
PKNOX2	56.4177	57.2423	50.1883	38.2233	55.0551	53.911	30.7341	38.1029	27.424	34.1345	35.7802	40.3645	21.6715	33.6572	25.6742	46.2819
ESRRG	33.9731	38.0109	34.3972	54.1677	26.1013	52.108	15.7136	12.0438	17.9569	9.39649	7.03637	10.2217	11.8132	17.2753	7.33609	38.5751
ELP2	109.565	120.936	153.64	147.629	137.297	143.923	111.511	85.741	94.4366	85.8081	89.7817	86.4043	91.9179	103.616	85.8565	130.233
AP2S1	281.952	256.818	209.528	229.783	201.617	197.846	333.662	356.787	298.084	367.283	417.033	420.291	388.413	365.069	383.047	228.74
PTPRE	50.4619	49.5184	43.9129	33.8258	60.2627	44.3791	103.384	64.7974	103.123	76.0113	86.2771	85.5288	106.473	80.2729	103.016	52.4793
PIP5K1B	30.8923	25.2208	17.9381	16.7087	28.9795	36.1497	58.5413	72.8411	91.1542	64.7822	69.6586	35.8011	83.9883	55.4633	56.4811	40.4966
RAB15	185.283	259.106	149.174	225.098	136.158	100.617	79.4828	72.6256	64.1633	51.5294	61.411	90.2207	55.7473	60.0079	67.9292	138.443
ABCC4	205.726	233.458	373.982	206.141	175.118	228.193	93.3107	108.547	68.211	99.2622	100.278	91.6831	87.1825	146.71	168.03	160.042
TRIT1	220.182	203.931	315.203	302.941	216.142	210.694	165.088	151.84	130.967	128.568	126.847	93.2954	97.8433	177.363	119.131	210.827
KRT18	2013.67	2563.01	2689.29	2631.16	1648.81	1630.75	704.914	499.572	985.202	710.305	192.352	210.464	221.836	1468.55	547.561	2101.1
ADA	23.9803	25.6086	22.3633	21.0153	26.3863	30.3986	188.779	83.4033	89.5958	101.335	117.045	102.444	125.332	129.179	89.979	30.8923
GSTT1	103.757	218.464	226.219	245.103	232.549	104.971	61.6603	60.788	49.2266	43.2055	35.4773	68.5637	55.9932	133.712	123.345	73.7937
EMILIN2	27.424	35.0413	22.6352	27.5389	29.1999	33.4311	46.3762	45.2787	55.3714	57.5523	65.8714	65.7239	56.3557	45.7177	50.8884	30.1788
KLF12	34.105	27.1667	29.1499	29.176	34.2736	43.2798	69.8697	56.5235	57.6992	48.922	58.9017	34.5035	63.045	63.3015	54.589	45.2029
BHLHB9	51.7512	56.5307	57.9451	57.9707	68.432	65.3268	24.3704	36.9278	16.825	24.4097	36.3406	37.6501	24.9071	40.8828	35.8879	59.5939
MEF2C	251.712	179.824	234.324	179.044	304.968	327.768	430.853	493.321	380.718	383.537	604.887	457.871	517.323	378.757	394.726	323.712
GNPNAT1	174.699	245.103	213.181	195.692	174.122	194.487	147.52	139.746	123.397	165.988	155.26	168.98	147.276	135.72	167.68	145.91
PATL2	15.6725	17.0692	7.13872	14.3964	23.7894	3.69967	67.7573	62.3382	78.0827	59.8113	34.9965	34.7405	25.4686	68.4193	51.7006	33.8177
PEMT	84.7232	105.198	92.5806	95.5744	81.0523	77.2059	55.0966	55.5334	62.6892	68.7682	55.9595	61.5286	72.6729	74.818	71.1955	79.4153
KAT6B	159.075	144.67	135.262	133.44	188.289	176.312	86.6675	89.0627	107.816	108.873	119.679	108.5	112.675	116.281	105.148	143.699
ATG3	259.211	302.489	293.537	332.51	276.64	311.381	391.352	393.262	391.714	425.524	361.758	321.269	410.22	399.153	358.828	319.887
CD86	31.6103	35.6808	22.8956	35.144	46.8656	35.6555	158.922	113.77	134.43	118.321	141.565	79.0597	115.15	209.961	114.097	46.3865
ZNF396	14.069	9.48641	16.1258	19.3654	15.5517	17.4021	7.39636	8.36375	8.14682	7.76355	8.56933	8.27	6.09934	11.2756	6.89344	11.4551
PDZD11	378.302	471.171	505.885	467.153	449.336	481.298	398.931	391.139	384.845	363.951	353.816	384.116	357.996	381.641	352.612	425.146
C3orf58	190.067	170.835	262.489	244.757	249.179	217.265	102.685	115.465	85.8885	114.686	159.685	150.059	139.326	110.645	151.523	207.531
TMEM9	267.918	243.266	252.307	296.981	261.473	295.368	175.787	192.626	169.517	191.425	227.701	208.556	205.172	200.481	205.342	268.8
LOC727916	14.2507	19.6994	35.9814	21.227	22.2476	13.1637	0.987562	3.88262	1.46522	4.8711	1.00014	9.58551	10.2266	1.1782	0.982583	15.3147
NFKBID	23.3026	21.0153	12.3772	13.9279	9.17466	14.4286	37.2884	21.8046	36.4142	29.818	28.5392	31.1349	27.2413	44.0711	29.7698	25.7791
FTSJ1	114.387	125.616	112.272	118.208	113.093	114.116	143.323	161.333	184.003	149.602	140.107	147.389	162.315	126.128	143.724	137.297
PGAP2	126.682	99.1968	107.504	124.166	80.0877	81.2076	74.5049	68.7516	69.4707	52.283	55.7473	45.7511	49.8379	70.5655	46.0927	87.2059
SMAP2	219.689	201.738	181.615	171.923	188.779	196.607	500.097	448.688	470.959	412.994	314.813	234.058	389.138	551.129	411.02	260.809
HMOX1	39.4557	56.5594	24.5561	39.9004	43.1343	41.0034	108.939	200.301	116.89	184.703	148.321	164.642	173.162	238.433	207.918	36.7172
SPATA13	27.3917	28.1133	34.416	38.3799	31.3258	40.1362	94.7007	63.482	84.151	61.0076	61.9098	57.5722	91.4057	87.1068	56.4957	41.719
RBPMS-AS1	33.1478	30.6766	38.0276	37.2631	34.951	29.1331	14.6886	19.4904	16.2815	18.4294	20.7081	29.4442	24.9179	28.2042	16.9143	26.7034
SASH3	79.449	69.0381	30.7727	67.4914	47.7442	45.6578	318.562	206.376	163.369	110.857	182.849	188.642	223.553	265.881	146.837	106.666
RAB11A	704.914	824.558	823.195	854.488	580.971	692.946	446.16	505.885	508.429	487.704	438.643	624.579	447.272	529.887	548.276	687.864
LILRA6	20.1827	33.8177	14.1093	2.52149	11.8471	19.3539	43.8126	33.9958	46.165	32.383	49.0054	40.4372	44.922	54.2849	56.9335	24.1563
TRBC1	385.68	327.875	162.839	352.142	211.571	333.968	1936.47	1183.96	1205.71	667.811	1334.62	760.345	1251.56	1418.84	829.244	612.862
P2RX5	32.1652	30.0759	6.57317	37.6006	28.2042	56.1552	238.888	145.165	160.57	97.7645	127.676	79.744	121.488	275.086	245.971	165.955
USP53	74.6209	118.847	145.684	175.389	114.474	126.625	49.902	63.7501	73.3019	67.8798	51.2244	56.3049	63.959	57.6766	52.5345	110.719
REEP4	161.102	120.229	138.554	197.594	96.7853	112.81	89.58	64.8736	64.7822	66.3624	73.9752	55.5112	60.7164	92.2905	71.7815	106.255
AGPAT6	53.599	47.8937	51.4276	49.4412	44.9586	49.868	57.138	57.6439	58.6786	65.4984	58.7439	56.3374	53.3456	57.3874	62.656	55.8159
TRAPPC10	55.8293	40.2263	49.4412	63.657	54.7443	46.6605	148.37	92.015	98.3314	119.272	74.0502	96.8598	118.775	120.896	67.3724	86.2484
CRIP1	95.8619	116.154	49.9505	81.8579	53.7349	104.868	290.81	207.858	203.526	178.076	338.597	275.372	126.07	262.248	159.38	180.786
TMEM182	21.1039	31.1514	38.2343	29.1031	27.2537	29.5981	15.0626	14.6184	13.7295	15.3707	19.1493	14.2828	16.4567	17.801	17.5544	28.1639
HOXA5	597.381	520.639	317.016	537.674	359.325	217.326	119.018	143.019	179.898	145.004	108.049	141.883	72.1425	125.919	83.0249	370.498
SLC25A20	70.4889	65.8294	111.609	82.7531	105.198	131.136	160.437	143.421	137.389	161.143	167.293	139.663	172.599	135.262	122.693	124.238
GATM	74.3382	75.1395	171.123	113.32	108.201	118.321	42.8884	73.922	48.2225	42.0292	46.2272	40.3743	37.2554	55.5013	53.1634	73.922
SIT1	45.0841	32.2416	30.082	38.3094	35.6028	46.149	201.306	189.88	222.776	74.8942	183	85.1411	142.953	243.507	205.421	80.4117
DNAJA4	142.713	187.883	165.307	256.818	123.931	139.407	73.7319	66.3624	66.9175	61.1865	43.4112	52.5137	46.6191	78.3891	43.9294	162.938
ATP6V0B	362.063	394.277	303.082	381.845	287.646	346.168	544.179	487.44	623.065	481.592	496.6	417.807	638.269	558.527	501.792	394.828
MKNK1	101.355	103.887	99.1483	99.5923	98.7611	89.6934	165.651	119.131	105.088	142.882	143.355	145.216	130.305	164.101	121.516	138.876
BHLHE41	245.707	207.648	175.118	231.565	185.688	181.851	131.22	122.287	143.824	103.91	78.2587	50.732	125.043	163.889	85.7939	170.835
CDK6	72.6937	61.788	74.3725	77.7462	63.6448	74.4051	86.4807	98.2456	101.662	91.0607	81.5338	73.0598	91.5678	92.9541	88.6912	93.3107
PIGF	268.194	310.482	319.253	355.278	239.729	221.336	216.303	186.738	203.817	153.956	155.347	161.257	161.333	179.272	171.822	259.703
DPCD	114.324	114.983	123.426	135.262	136.902	144.319	83.0249	99.3476	93.8849	99.5716	104.754	81.7867	80.7934	83.3099	95.9469	125.948
GPR98	16.1165	20.4263	25.6994	21.8827	13.0886	20.0993	8.85454	2.55842	6.21676	3.2613	5.59093	5.1903	4.11527	11.0016	3.61038	19.6426
LOC643733	12.0795	16.4597	13.0921	17.4068	23.5103	19.4478	49.0054	36.9592	41.9877	27.0354	44.0449	25.651	40.0017	41.0701	35.1508	20.83
CMTM4	143.592	183.745	213.785	204.778	123.989	173.124	49.9505	67.1723	105.883	93.7875	90.2483	77.4338	79.1466	63.4508	67.1542	176.087
ZFAND1	299.803	269.313	379.971	341.094	421.768	411.02	286.125	249.599	223.742	229.17	238.008	184.923	220.328	200.88	209.012	311.499
GTF2H5	99.9759	136.541	137.912	143.889	144.925	119.939	102.899	94.9297	86.3832	103.531	98.1941	83.9099	91.9037	95.0296	98.0765	120.581
HVCN1	85.5903	74.5552	49.2788	46.2945	93.7103	73.9752	197.357	194.558	176.687	104.444	152.977	122.379	121.441	241.632	193.118	125.526
CMYA5	85.261	80.4872	97.8433	155.774	84.1299	54.4178	50.6049	27.3518	29.5601	42.8752	24.3615	30.2447	23.7056	38.7419	25.2077	66.0024
SNRPD2	2285.98	2246.78	2246.78	2379.31	2013.67	2005.17	2059.25	1720.83	1552.99	1460.72	1683.85	1568.59	1530.63	1953.7	1550.69	2000.24
MOB3A	161.008	165.261	93.8221	84.8409	130.558	119.188	239.527	222.933	197.357	175.034	212.244	265.005	208.729	221.623	192.688	145.785
YWHAH	51.2044	46.4427	50.0425	45.9801	86.2771	82.0449	101.662	124.97	84.2177	118.405	129.927	118.23	115.629	99.5097	111.97	68.2792
ACLY	177.197	187.984	216.968	172.547	191.718	221.65	243.097	241.982	214.274	256.439	280.213	238.008	276.263	251.157	282.176	221.003
ZC3H6	85.3688	54.805	63.8571	72.0557	60.393	78.2111	47.6528	45.1965	49.9608	49.5079	55.5013	37.6162	50.4361	51.6417	42.6037	55.6366
NFU1	308.702	397.87	389.99	433.677	395.353	397.656	312.472	321.269	280.01	307.418	332.345	317.408	301.139	352.287	270.071	305.073
LINC01260	10.6308	3.47004	6.47954	2.78134	9.75271	9.23197	13.1936	12.7907	15.2553	17.4184	18.3297	10.6972	14.3339	16.0059	12.9055	14.3139
HAPLN3	24.3239	27.8789	16.0238	26.2636	8.30838	25.2609	103.91	88.4806	75.4838	133.51	84.2177	138.363	84.8961	63.3604	74.8606	25.7567
ITPR2	39.2283	49.3953	47.8449	53.5848	54.6951	60.6268	100.278	84.3954	110.79	78.7842	98.8856	51.9385	95.7997	115.358	86.8825	73.7194
ANKRD44	37.4177	44.6166	41.8913	47.6528	59.2754	57.7915	181.134	133.474	138.412	101.807	125.896	61.788	124.796	180.274	114.493	81.6553
PLS1	408.303	570.194	592.942	648.036	358.181	456.096	175.389	116.403	246.327	87.1825	17.566	9.83678	36.2919	307.848	49.2887	494.517
CXADR	797.791	801.979	986.784	1327.1	557.18	694.683	217.326	134.312	386.903	117.924	25.7904	9.18019	28.6404	379.65	66.1933	830.317
SLC25A6	3274.85	3227.18	3227.18	3038.75	2328.29	2856.26	2360.5	2026.19	2083.28	1887.33	1871.71	2209.48	1814.26	2551.53	2109.51	2794.72
IL18BP	28.5197	26.0572	16.6886	21.7706	13.3434	16.7163	44.0564	42.9232	76.3521	54.589	45.2495	56.195	43.9502	67.6238	51.184	23.9669
GUSBP11	374.206	177.363	48.9673	311.31	328.432	287.835	807.493	746.751	486.813	1018.05	667.811	618.084	873.537	492.691	510.454	464.919
SCCPDH	506.184	546.41	611.281	747.936	408.678	485.994	301.259	250.909	352.013	214.678	124.596	131.047	124.427	319.37	157.023	511.535
SNX20	19.3321	23.1015	13.4106	24.0422	20.7127	15.4156	110.602	64.2425	94.8759	54.1419	88.1045	46.9319	53.2163	94.3284	55.1438	35.0514
ATP9A	185.157	264.706	376.382	362.941	224.143	229.707	83.5171	67.702	79.6074	115.489	99.2622	125.683	100.57	129.426	138.234	251.806
AGR2	1025.52	966.495	1354.89	1281.31	842.255	706.568	380.428	340.432	849.213	357.765	26.8102	10.418	73.1707	408.944	79.8739	787.76
TSG101	619.775	671.613	607.182	634.113	506.184	539.056	409.607	371.812	514.418	470.348	353.671	519.832	426.216	472.918	452.439	504.244
DEPTOR	169.958	121.899	138.026	185.855	102.501	102.315	71.1804	71.2763	91.9831	61.0171	55.4502	33.745	44.4426	80.8795	49.5351	112.824
FCN1	61.1621	20.0993	15.1959	15.578	54.179	9.59426	300.67	207.582	194.974	187.939	190.067	134.903	88.4247	138.876	84.8178	109.353
SPPL3	149.812	148.476	153.056	145.759	156.152	143.059	136.604	116.43	139.229	116.102	118.001	123.426	108.201	130.691	116.324	143.094
FAM149A	105.664	81.566	121.826	81.8697	115.028	105.21	48.475	59.3145	61.9012	65.5504	41.1888	48.1435	32.1263	33.236	21.9228	100.617
NLRC5	69.4707	63.6752	37.7565	106.768	105.708	64.4904	453.514	254.048	393.526	288.045	179.967	238.433	284.676	361.36	188.068	134.638
CSNK1G2	122.444	104.032	105.328	84.0138	111.888	86.1459	139.026	131.861	133.098	132.697	156.456	135.01	117.846	165.04	150.059	124.32
UXS1	297.803	329.266	348.35	249.405	291.428	304.198	177.363	180.982	203.179	194.117	191.425	146.442	161.61	222.357	201.261	315.652
PKP2	57.2301	36.3334	60.0863	52.0112	37.5312	36.7729	4.69835	9.92708	20.2415	13.8551	4.51729	6.11502	9.64926	34.0133	13.7548	43.4447
C16orf46	38.8988	52.4982	39.8532	54.2178	46.0927	38.258	32.7887	32.8893	19.9752	21.4825	30.6657	20.344	27.8887	30.1144	28.8664	39.5253
TMEM140	155.548	165.988	127.856	147.055	119.832	140.065	254.223	287.761	227.046	234.95	200.411	278.128	228.145	200.94	178.456	166.997
OVOL2	80.5594	75.1833	76.5075	131.024	49.7019	59.7306	16.0688	15.4758	38.5191	15.9944	9.90483	5.80177	9.74379	32.3743	7.24587	69.0284
CPPED1	64.4487	56.0491	65.0196	58.8172	62.0334	69.0106	91.4057	96.5217	79.6877	86.2313	103.096	130.263	107.298	98.3489	86.7942	73.0139
GRAMD1C	133.306	152.977	161.998	241.982	101.198	148.245	58.1218	47.8937	105.664	44.8355	51.7622	35.5395	62.004	44.5043	46.4275	135.755
ATXN10	690.444	763.88	767.792	743.531	683.212	676.362	525.061	583.93	586.252	520.167	527.797	481.964	511.188	605.476	571.978	738.339
SDC1	1135.79	1379.21	942.129	1019.64	681.886	733.553	415.73	426.442	666.612	458.659	269.152	160.155	650.894	326.92	207.648	745.975
TMEM167A	281.366	317.964	388.783	356.479	312.06	372.258	466.485	527.461	509.498	527.797	566.453	419.274	649.914	477.686	637.861	385.928
POF1B	60.413	59.8885	121.016	141.318	60.4583	82.3548	22.3689	19.2387	43.1066	12.2026	10.9755	6.59269	8.9045	28.753	9.89946	68.185
PHYHIP	47.8658	23.2602	30.8765	35.6942	26.8526	38.9171	11.9042	20.8335	10.08	20.8427	3.80272	5.54785	16.5333	9.34906	2.3075	27.1963
ECHDC2	438.544	372.731	342.913	278.238	416.828	254.409	217.58	150.53	202.071	220.706	137.196	276.153	143.155	180.469	143.191	292.755
ASCC2	226.993	232.671	191.287	139.279	109.034	132.268	80.3403	75.5298	56.7177	62.9873	55.8159	82.8148	61.728	84.274	62.3511	151.237
CMAHP	25.1981	24.0988	22.6837	25.2351	31.7361	33.2969	103.44	118.716	79.3832	84.274	67.1913	112.383	83.5467	52.3963	84.1299	28.027
SUCLG1	275.086	281.142	344.116	307.164	363.444	307.848	222.597	244.757	266.325	227.889	230.274	215.594	208.053	233.146	214.274	304.096
TCIRG1	177.145	133.943	123.823	122.135	102.813	108.402	333.298	216.303	278.128	248.638	208.23	222.403	237.84	229.783	202.013	146.39
ACADSB	85.4342	101.26	113.37	95.3929	94.7626	104.286	45.4725	67.4509	89.4819	49.6689	65.2133	48.4509	66.4077	89.3404	57.893	72.7539
ESRP1	321.92	378.584	415.305	557.18	277.276	297.211	211.207	75.8782	174.487	71.3753	6.84471	4.39035	17.1845	143.059	32.7691	349.556
SLC46A2	119.597	141.766	170.208	189.665	75.4322	85.6994	19.8769	29.3724	20.6021	15.6766	4.38026	3.34963	12.2423	35.076	13.4528	136.184
HDAC11	43.6263	54.7443	32.8696	40.3645	27.669	40.2467	22.2431	24.5775	23.295	22.278	29.3318	30.6657	18.0487	24.7113	19.5645	25.0867
GTF2I	180.634	102.834	179.441	162.892	113.189	136.474	79.6232	78.1488	80.6959	55.8087	90.7888	66.6518	86.2933	91.6997	110.963	114.147
RAB25	781.805	894.936	539.335	718.259	334.954	346.82	258.168	140.047	314.308	129.397	18.7247	9.08561	27.9279	243.097	55.2392	423.817
FAM162B	351.378	300.255	295.95	360.567	256.092	358.181	115.465	112.383	148.433	195.754	152.333	283.495	189.422	156.778	265.536	242.789
UBE2D1	69.2944	106.033	95.9469	105.198	103.306	97.5837	141.393	142.802	150.416	173.658	142.407	110.326	158.594	164.461	147.601	104.412
KCTD1	129.01	117.924	91.7678	89.1976	60.4014	67.415	42.9148	45.1414	51.6417	37.7498	38.1332	51.4814	31.5518	51.6638	36.1086	75.0197
CCL22	10.5815	19.2293	13.5352	12.2758	8.13456	2.2715	94.6205	76.4227	64.1124	95.6567	160.437	90.4918	60.6163	94.7626	86.1866	13.7367
ATXN7	114.368	129.784	135.198	150.197	151.523	132.349	207.858	180.409	205.172	212.468	171.923	146.938	193.624	189.793	155.81	172.163
LILRA2	15.4793	15.1894	7.57531	6.23695	14.0781	9.83871	22.0527	22.6761	15.0395	25.6626	22.9336	23.0618	27.6572	23.4667	14.9475	20.9085
PRMT5	158.389	161.482	178.893	154.168	139.052	163.764	127.501	135.69	138.141	120.416	129.488	112.874	140.799	116.022	142.802	140.726
TTYH3	68.3067	45.3862	41.6586	36.2145	40.5733	13.7644	92.1375	110.187	100.167	107.259	106.629	153.984	123.546	78.3332	126.29	44.0809
NDFIP2	258.739	248.427	352.142	365.069	184.16	246.71	125.976	113.296	159.129	109.179	88.1441	66.5702	101.102	110.602	119.679	270.551
IKZF1	41.9376	31.6257	22.8841	32.0723	34.8728	46.2385	166.545	134.015	141.291	81.6093	119.188	56.5594	117.485	190.273	108.22	68.8565
HCK	73.3019	64.4211	41.2369	31.7936	57.5903	34.68	243.395	170.757	187.984	130.94	145.785	134.393	134.276	271.246	134.015	85.4151
NEBL	82.9005	100.252	91.6574	149.911	69.7114	81.4879	39.2541	33.0277	63.2527	35.0322	19.0654	21.1147	15.3	47.5758	20.8588	80.2729
PTGDS	1129.59	643.769	126.149	282.32	144.285	143.387	1962.97	2536.62	1358.14	1909.01	3062.09	3797	2143.74	2209.48	2515.36	633.494
BEX2	173.754	237.43	192.411	206.487	105.883	163.847	137.088	86.7942	121.42	87.7485	71.9602	34.8728	56.8194	109.179	94.4869	111.848
GFI1	11.6996	16.4829	1.04817	3.39262	1.36538	3.13314	57.6135	40.4669	55.3399	42.0201	38.8426	22.8355	59.8113	45.3671	17.8647	14.9508
KLHL21	213.414	217.728	173.808	169.182	228.344	223.889	135.077	111.539	127.447	170.805	151.375	174.256	111.539	141.64	118.871	176.312
NAPRT	117.045	227.701	176.456	189.624	125.25	121.34	95.6314	56.0347	48.9292	22.5715	36.511	100.027	47.0759	90.4768	54.1419	124.13
POMGNT1	58.2015	58.7837	60.2479	48.0653	37.6339	46.8573	26.8589	21.4887	31.3915	24.0606	29.3272	42.7905	22.288	36.4633	35.8595	42.2003
FGF9	183.774	161.849	197.405	173.754	166.997	269.008	78.0827	49.6382	29.4265	30.1364	12.3821	17.0356	14.3852	61.771	19.3539	225.655
CCDC47	421.619	370.307	509.498	448.851	386.085	447.01	325.36	323.455	358.594	302.026	318.562	265.708	346.395	336.773	317.31	401.329
RP11-363E7.4	550.684	855.694	1019.64	1295.86	724.89	948.196	557.652	280.553	284.996	172.405	26.7255	22.2934	36.0287	467.427	102.644	780.71
IL20RA	35.076	62.8705	82.5753	62.7132	34.1862	46.1592	17.0963	13.3465	16.464	12.8115	3.97658	1.36091	2.80498	18.8664	4.17166	51.2452
GMCL1	186.068	200.737	191.899	246.645	142.64	173.658	147.173	123.375	131.828	112.763	113.933	116.403	132.848	127.988	126.5	169.07
CD5	25.168	28.8238	20.2515	13.2103	19.4354	10.5975	78.969	43.7533	60.788	46.6063	62.0787	39.1097	61.9098	43.5026	40.7209	28.3901
COMT	331.25	346.672	335.22	244.842	235.164	236.2	161.066	163.647	168.894	135.381	160.82	168.783	112.323	189.839	169.684	281.142
ZNF415	130.03	93.4093	141.474	152.114	108.757	144.399	58.665	87.1825	61.0931	77.8949	87.2059	72.4136	65.1138	66.74	77.2219	125.321
BCL2L13	67.1173	80.9404	87.846	87.5006	86.1459	71.3171	53.7836	68.5914	69.2404	58.5033	66.1176	59.9495	50.1257	64.0014	60.7273	67.2575
LETMD1	381.641	469.437	449.536	554.578	324.705	414.722	327.768	333.662	287.835	233.381	228.74	224.267	255.075	303.909	200.236	360.995
CAPN5	94.7264	89.58	91.3452	78.297	51.6417	83.0088	30.3323	46.0227	58.0551	32.8225	30.0309	47.8535	23.5799	50.0298	26.9187	75.0858
EIF3L	4133.75	4600.24	5138.97	4495.18	4448.12	4884.03	3768.73	3566.56	3340.69	3401.41	3836.48	3421.53	3401.41	3869.21	3457.71	4684.68
FAM13A	363.153	379.851	320.526	361.924	365.676	410.049	217.928	202.345	239.115	260.145	229.95	156.894	186.516	295.212	165.307	374.206
FMNL3	26.9828	16.8925	17.6778	15.6395	11.1733	21.6932	40.5064	43.0463	37.8642	34.5708	53.6638	58.552	39.6175	64.4707	65.142	24.4788
RXRA	408.484	529.887	288.37	358.828	328.281	229.913	103.067	149.724	218.97	206.448	118.405	224.576	189.109	125.645	163.505	256.678
PANK1	80.5839	98.5056	122.112	103.943	72.178	79.1154	30.2216	42.4007	33.5254	41.5126	49.4412	48.7069	36.1308	42.5987	49.1325	96.7627
ZNF281	130.485	120.778	132.371	117.389	147.276	139.693	226.164	223.742	178.934	202.141	311.673	234.79	323.109	188.932	239.729	181.509
NOD2	18.3441	22.1832	16.2141	21.4425	19.9411	15.2388	63.3097	42.7184	37.6909	48.6147	34.105	32.7819	42.6727	32.5516	46.1592	24.767
TUFT1	194.45	312.06	467.153	428.366	249.599	200.481	92.3743	98.2583	122.82	137.799	48.6022	41.1484	74.2591	94.8113	70.9628	251.094
GALNT10	49.7493	43.0102	38.2505	26.2348	69.5566	47.9373	90.428	109.338	75.1833	114.229	109.376	138.516	114.582	85.2477	107.391	48.2041
NDNF	685.536	590.29	380.267	704.062	594.65	1180.05	137.827	161.849	194.117	98.1359	69.4867	257.403	59.4426	202.725	190.512	604.015
ACSL5	623.86	745.299	923.731	949.82	592.447	580.534	416.828	297.545	580.534	236.577	151.082	161.168	181.799	465.252	206.487	579.585
SLC41A2	8.88015	13.3157	10.386	9.01793	13.0734	18.8573	39.7092	46.6191	56.5235	45.3671	42.5709	26.7329	54.9141	26.7469	31.1787	15.9818
MYO1G	67.5644	39.2351	23.1133	53.0418	47.6364	38.9102	315.652	157.399	221.093	161.384	148.83	103.345	150.001	219.281	120.416	117.218
ARMCX4	30.656	31.1019	39.0512	33.1478	34.6116	32.9855	18.0908	22.5343	18.0541	25.434	25.0416	33.871	19.0919	16.6377	22.3156	22.6761
ARF1	36.479	39.2044	56.9462	29.2929	34.0043	30.0083	126.29	73.0598	97.1368	107.933	66.6518	76.6439	117.359	84.8961	63.1824	56.1245
TACC3	3.53631	21.9007	13.9476	22.0419	3.96239	14.174	74.6575	37.9854	47.7303	23.4625	33.3277	40.3497	39.8169	48.26	47.5244	32.7311
PDHA1	262.489	246.817	289.169	244.312	281.276	257.021	229	207.199	226.434	203.121	202.952	210.023	210.464	249.686	212.944	248.886
CHI3L2	11.1465	6.74922	12.4769	11.8347	10.9313	19.9173	67.2575	63.7631	100.993	85.4938	95.8349	32.017	53.6638	71.3344	42.1136	23.0756
CFP	3.95928	15.0163	8.85703	3.28674	4.06784	9.17466	76.0908	47.1087	25.0797	44.4685	56.4177	32.5254	32.5808	67.4828	36.088	19.4904
FSTL4	19.0919	13.0542	13.6636	8.1958	9.50547	5.00736	1.25119	1.3323	6.04505	1.87289	1.1576	1.78157	2.05184	3.33137	2.99818	6.14879
MBD4	218.06	197.119	222.776	232.219	246.327	230.161	435.668	324.263	394.277	311.381	310.68	239.8	317.408	398.489	349.161	300.891
FAIM	139.407	180.056	195.794	231.478	150.089	123.91	113.522	102.501	82.8346	96.7427	86.258	119.426	104.947	102.04	102.272	136.604
ITK	81.0796	70.6638	36.996	84.151	66.0824	97.6102	449.336	238.57	272.715	158.731	287.646	168.669	250.983	296.981	190.716	158.545
AMPD2	102.007	82.2456	71.5801	63.1001	72.0073	86.4655	114.457	101.745	140.68	119.3	142.378	158.545	133.229	106.975	130.001	93.3338
DUSP16	116.43	124.627	120.596	119.832	86.258	95.7498	66.1933	51.8519	82.5753	58.7071	55.5196	50.4927	59.5939	81.7289	62.0196	110.326
GPR183	59.0075	111.43	46.7714	77.6232	82.0997	191.115	849.213	542.931	425.919	317.016	773.432	208.843	568.737	514.684	461.458	293.022
HOOK2	147.929	121.646	160.943	98.8642	98.2583	102.293	85.0676	61.1621	73.5236	68.0911	19.5395	56.0347	44.0251	65.8468	40.4857	102.146
SUSD4	56.9335	67.0795	68.9972	62.567	36.8831	26.2131	15.8715	10.8126	25.5187	9.32165	6.22146	4.08406	5.98247	17.9828	3.7386	51.4814
TRIB1	78.129	94.8327	92.7212	119.756	87.8048	139.663	294.325	302.302	304.198	311.31	253.553	359.687	460.804	170.805	265.106	126.528
SON	631.452	616.79	681.275	669.337	703.599	650.894	775.537	715.07	784.699	796.6	767.193	707.198	854.488	793.884	692.946	755.504
ZNF750	99.9514	161.102	160.82	193.19	57.15	95.4468	16.0571	10.1664	37.3362	13.2586	4.68051	0.369356	0.367121	43.3456	8.28291	120.344
TACC2	114.648	109.665	142.491	139.25	106.729	106.81	37.3362	66.5974	81.7474	101.965	72.5041	82.0997	58.9938	37.1597	62.7632	100.398
RAB38	135.328	174.256	274.316	256.092	81.5048	130.134	38.5976	36.35	30.98	34.4946	35.1596	28.394	21.7385	42.8752	48.8613	144.53
KCNA2	11.7631	7.53454	3.4907	3.97842	5.8323	13.0275	18.0785	15.1561	22.8765	18.1961	21.9714	17.6811	20.8135	19.9705	15.1039	8.95449
RPS6	6288.97	5345.01	6043.15	6374.55	5812.22	6043.15	5188.73	5138.97	4884.03	4419.23	4839.22	4343.56	4419.23	5255.27	5138.97	5812.22
STAT4	75.7714	74.5713	69.3264	65.6502	74.717	86.0307	191.718	142.64	182.469	98.2299	162.028	115.529	187.269	134.393	143.953	91.2891
KRT80	62.1771	135.035	59.3974	111.888	36.8141	123.106	24.0177	17.9979	41.2508	36.0778	7.70088	1.65364	1.59273	11.9383	19.464	51.2044
SLC20A2	83.5467	86.8983	82.3888	86.4807	80.2102	82.5564	25.2871	41.8627	22.4691	42.4007	55.6831	47.3748	42.2336	56.0491	37.6501	91.0455
ARHGAP17	218.32	151.431	132.349	214.886	222.303	219.381	394.516	379.151	274.874	326.029	355.533	360.995	264.028	497.748	385.68	247.786
CREB3L2	166.812	170.757	150.466	173.124	153.767	166.959	317.153	348.526	452.439	393.053	324.945	301.491	451.959	203.411	319.771	202.952
BICD1	24.279	29.3272	31.3452	33.9168	40.3431	37.0999	68.5115	55.5553	41.7908	52.3587	55.0966	53.9288	69.7369	48.2799	66.2511	38.9254
SMIM6	18.7247	28.2941	35.1368	25.0797	25.9669	13.6954	4.14583	14.8406	15.3111	14.9383	0.788896	5.89298	8.47172	7.56931	1.63411	14.037
BZW2	869.239	1131.36	1095.98	1036.11	1028.38	1033.03	816.89	668.648	490.697	533.799	547.915	715.07	567.841	710.939	673.514	1069.18
DIAPH2-AS1	8.07118	13.1548	15.032	12.7994	18.083	14.6152	7.85767	3.6318	6.72742	7.28555	5.88194	3.38376	7.69213	5.54195	9.62859	8.89239
SP6	82.1695	67.7378	60.7026	64.6932	46.593	36.0042	43.8651	29.194	31.7451	21.0924	9.16937	9.26264	14.6682	32.3597	19.1778	43.6451
DUSP5	44.6627	28.952	35.7026	48.6022	41.5233	34.5386	172.262	119.629	254.115	173.491	105.109	193.335	140.484	103.784	146.442	56.3374
SPOCK2	68.0911	49.1019	26.6119	32.7819	36.6358	46.792	150.466	135.532	132.487	77.4655	132.574	97.5837	81.5197	99.723	88.3316	59.8546
EMR3	11.7759	6.30406	13.3434	3.84497	12.7955	1.77275	42.2602	45.939	24.3239	24.7622	28.9732	27.1503	48.0066	18.9627	23.7385	20.8494
CD79A	87.2651	22.3048	24.6679	29.3186	20.4605	78.0462	359.14	325.36	333.968	150.829	137.799	135.234	316.5	389.287	291.219	115.377
SLA	145.216	133.342	49.889	72.4567	94.6205	92.6083	488.138	325.74	363.296	256.964	307.164	187.802	296.864	521.162	325.74	165.47
ETV3	129.653	135.35	151.205	150.416	116.742	122.624	102.091	91.7678	103.982	100.525	125.103	81.7474	92.0342	107.669	98.4147	118.23
SLC39A11	80.9245	121.706	105.985	83.3692	90.428	85.8236	66.5974	62.283	73.4047	51.4814	49.5351	49.3953	45.6026	79.9472	46.6841	76.7193
SMAGP	239.941	215.536	169.917	217.326	130.346	151.924	94.199	83.6407	94.8113	62.8214	87.1068	140.774	91.175	80.1252	102.358	169.958
LYPD6B	186.676	189.839	175.837	227.323	113.4	104.532	89.1625	41.4963	64.6932	30.7727	11.8865	8.40223	6.16244	70.6276	17.5193	161.143
ZDHHC4	103.962	87.4261	95.2432	90.2884	69.3697	103.757	68.9481	78.8585	61.2527	69.0106	67.3985	65.3567	80.8112	69.7799	59.1394	67.4713
PXMP2	74.9114	99.4383	88.1603	111.341	69.0106	96.955	51.3312	64.9963	54.4178	61.6006	56.2912	66.8878	63.3221	75.9253	52.5717	71.6898
SMC1A	99.8121	115.358	109.907	106.279	135.381	125.281	146.3	136.74	157.941	148.998	151.523	134.58	160.199	126.183	133.44	144.399
RALGAPB	110.295	120.369	144.426	128.599	128.568	125.616	106.403	105.073	99.4139	94.9297	100.048	101.355	108.177	106.699	99.2404	122.224
RHOH	60.5993	53.1155	28.248	73.4322	45.1507	74.1993	367.828	230.161	293.537	167.869	188.239	123.106	261.4	383.734	230.016	116.43
TST	393.526	421.364	525.061	575.82	320.082	360.205	298.998	218.838	270.465	241.542	174.051	147.891	149.761	279.142	220.483	368.106
ATOH8	63.7112	67.5203	61.7149	69.6413	48.1979	58.3252	28.5736	17.7834	18.9927	27.1254	25.9592	45.2396	13.8877	31.2864	23.2398	65.7962
GRHL1	152.956	202.141	174.318	301.631	122.317	161.384	67.9139	41.8153	102.61	55.0679	19.6249	30.7341	35.1974	95.4468	33.9806	156.521
RP11-663N22.1	15.8908	15.5405	11.7402	17.8611	22.9729	22.8412	8.57068	0.435966	2.96158	4.68715	12.0026	5.82928	1.10914	4.60868	7.54673	15.3037
RMND1	104.635	151.561	152.225	196.17	114.041	129.488	84.5003	85.8885	83.5171	83.7879	92.6083	82.1273	97.9917	94.8476	84.2606	112.897
PODNL1	37.5398	26.9258	43.19	32.9168	52.1235	36.3888	64.4904	56.2039	57.2301	56.195	63.959	61.0628	59.7933	49.902	49.8124	44.1593
CD97	96.2696	94.1758	65.1834	63.0894	78.889	90.5656	154.502	171.435	171.493	147.662	171.123	248.638	167.427	205.701	130.437	88.9895
GDA	50.443	35.3948	136.407	113.887	45.93	102.119	14.3261	10.6831	34.8982	11.0016	13.5214	6.97167	16.1506	24.1563	17.8611	29.0191
TLN2	25.132	34.7503	30.1591	27.582	25.8799	32.8978	4.35071	16.8993	4.99568	17.3232	13.5652	22.8031	15.276	17.4323	7.98346	24.8341
ATR	79.9958	98.7078	121.308	105.769	101.916	98.2583	148.177	127.919	156.126	144.963	125.591	108.547	140.197	154.423	130.346	124.738
RGCC	83.5599	96.2696	76.1582	88.9729	101.864	153.917	243.841	213.087	306.808	203.305	232.849	244.234	396.974	188.289	316.379	138.059
SPINT2	671.613	738.999	726.784	848.122	525.313	558.527	415.305	262.804	430.024	281.705	158.976	81.6715	131.861	425.299	237.84	640.288
MIR205	152.057	101.102	116.371	225.883	115.317	50.8884	36.6502	11.7489	35.8431	30.7483	3.22017	1.5948	2.47802	22.2934	2.57694	100.554
PM20D2	110.144	120.759	131.281	138.234	120.581	117.595	70.2836	100.57	103.685	109.982	96.4018	80.3817	95.7804	82.3414	86.6406	109.782
FZD1	215.192	157.783	130.305	144.67	135.755	165.587	59.8382	110.479	62.7632	100.423	95.6889	86.9559	83.2971	74.6575	107.298	144.285
AEBP2	125.759	138.594	165.87	172.015	214.212	163.168	89.5506	102.763	125.389	116.281	113.231	113.912	107.669	94.9574	107.848	139.937
UBE2D4	84.9555	83.6599	90.5656	92.7584	101.428	87.7258	75.844	82.144	79.5003	76.2146	75.4151	76.2474	79.0716	65.618	81.1138	67.5034
ENKD1	43.9898	50.6355	52.1954	58.794	73.2502	52.2941	36.088	42.2202	21.6633	38.0372	38.2397	41.719	27.0613	29.665	29.4202	43.4948
EVPLL	77.1562	72.2423	49.2667	28.0183	46.6605	26.1807	17.5496	20.482	18.3133	24.8212	13.5046	18.7485	18.7674	10.094	21.393	17.3175
MTUS2	64.1295	98.6302	78.3739	83.8932	52.3837	65.4565	21.0993	20.7127	14.2956	14.5959	5.94449	6.27348	15.9106	19.6288	13.8238	88.4053
TNFRSF9	6.62893	7.17717	4.07125	7.79239	3.97454	3.26534	28.2001	18.2316	41.8627	19.0976	41.2773	15.6826	37.2971	39.294	28.8855	10.9258
THG1L	88.6165	125.722	176.687	159.72	115.072	142.64	94.1037	84.5247	74.0126	62.6892	80.1804	34.9099	61.1735	75.5955	59.8713	111.43
ID2	810.141	965.325	544.179	873.537	536.581	791.552	618.497	401.798	461.683	397.317	309.812	433.221	334.139	485.009	363.444	570.782
STARD10	130.841	104.917	78.9844	98.6598	51.8957	67.1173	43.3733	33.2593	47.3332	39.0914	40.282	56.6253	37.9111	46.165	42.8752	60.7164
CLEC7A	27.6418	24.7261	19.9514	26.3808	32.6595	19.8013	116.281	79.4153	122.693	88.4247	59.2754	46.9104	118.161	115.048	64.0969	43.6594
GARS	376.547	287.761	247.671	269.731	268.608	278.238	415.506	501.538	370.895	416.828	425.783	367.828	515.888	437.478	382.297	333.662
IL27RA	26.8889	25.2522	13.7774	20.6485	9.99739	20.4767	69.5965	46.3653	51.0403	32.6595	65.3379	58.8172	34.2852	57.7391	41.804	28.4585
LBH	344.116	269.731	271.246	189.277	267.31	267.389	433.479	462.317	286.125	340.27	611.281	461.155	489.693	529.409	513.097	459.618
TNNI2	18.6088	80.8262	54.3446	45.4564	26.3747	25.0312	11.0863	7.72765	2.14284	12.9544	0.84788	2.35563	2.5472	9.85254	1.13398	14.9186
CSTB	1173.33	1451.32	1451.32	1342.05	1108.44	1037.87	1144.45	742.615	1005	813.283	546.41	606.622	528.285	968.864	565.401	829.244
RPL22	3768.73	3738.64	3768.73	3651.41	3511.27	4003.53	3374.71	3077.63	3482.82	2617.49	3038.75	2747.88	2856.26	3340.69	3062.09	3482.82
CDC42	692.946	707.916	443.236	519.582	470.619	680.631	438.916	395.353	405.139	348.875	369.718	461.683	395.837	362.451	382.734	433.677
TMPRSS11E	227.046	26.4222	314.659	391.352	107.366	166.997	6.852	6.08682	13.9075	6.22808	1.87502	1.40432	0.522624	22.311	10.576	48.9401
CHD6	65.0846	66.2101	73.9	77.9443	75.8026	75.1954	57.4075	59.5559	70.6069	55.3842	53.6499	47.8752	60.0338	56.7177	62.3817	59.385
PSTPIP1	37.4022	22.3753	21.2872	19.4049	15.5681	14.3895	87.0776	73.3447	43.2798	46.6301	37.5398	55.2269	46.4509	80.192	73.3148	42.3601
BOD1L1	69.8964	65.6382	72.6729	68.8565	83.5467	80.6039	93.2188	90.2207	79.4355	88.8774	88.9517	82.1695	88.8774	96.321	90.1658	82.5122
C1S	1521.21	1487.19	890.802	753.083	1496.96	1382.72	1671.5	2306.89	1806.61	2285.98	2463.55	2379.31	2259.79	2034.3	2463.55	1406.86
PGPEP1	70.0899	64.7108	46.9029	62.3382	50.5362	48.692	41.7836	42.9633	40.5495	38.095	41.5898	38.7881	40.282	36.996	44.0809	49.4222
MYLIP	382.593	414.144	346.953	409.159	327.875	412.049	317.016	285.876	247.301	248.219	297.46	329.151	297.909	346.06	272.645	333.298
COX4I1	1275.31	1284.7	1344.9	1254.64	1218.85	1146.41	1127.64	1028.38	986.784	923.731	1045.67	1043.39	905.59	1074.73	1030.18	1251.56
C11orf49	61.2641	73.7537	78.129	80.0671	78.8293	77.8842	65.522	57.0714	64.4904	52.031	59.7708	44.773	44.0018	46.3306	56.7292	65.5663
PSMB1	754.365	746.751	837.225	837.225	777.597	765.407	953.248	955.331	812.428	939.63	867.616	897.486	916.741	961.656	901.704	828.11
IL2RG	223.428	164.157	48.9832	95.2789	100.637	121.393	739.516	434.325	684.018	328.983	460.009	389.724	415.978	681.886	347.75	216.899
RAB39B	6.07623	7.09797	3.16335	7.40972	5.86919	14.8841	40.6745	30.2447	34.1345	21.2707	33.5928	5.88458	37.1836	30.8843	24.5775	20.5165
CCR5	90.5304	124.561	80.3817	183.292	123.345	100.938	303.451	235.422	309.009	222.303	202.725	347.119	356.235	361.924	194.487	160.542
CA4	40.3966	25.3423	23.9669	31.2244	20.6685	34.7713	14.1435	25.6564	6.13269	12.3185	9.18276	20.1045	13.7251	11.2608	16.2486	7.98346
C9orf116	17.2948	15.804	18.4239	22.8898	15.6953	11.5334	12.8621	11.7226	9.36515	11.4361	7.02848	6.98723	9.87156	10.092	9.66204	8.38039
STAT2	141.843	143.494	153.664	174.206	190.225	122.882	450.456	386.576	408.109	477.958	273.616	247.671	425.146	370.696	276.64	172.647
VEZF1	463.928	438.916	422.629	440.584	559.294	500.944	329.673	370.895	330.767	355.092	365.88	429.187	346.06	322.04	341.758	443.236
C12orf29	160.762	154.719	212.843	192.519	216.736	233.97	110.541	136.69	116.598	119.231	131.974	89.8698	118.321	144.624	139.479	183.88
CDCA3	10.9313	11.7181	12.9447	9.87619	15.4793	11.9861	28.8959	26.7096	39.0914	23.5494	22.2834	16.6291	25.8799	29.1815	23.9294	16.735
NOP10	783.487	815.692	722.546	815.692	675.168	769.724	1084.8	1005	911.683	850.335	932.999	1028.38	966.495	1033.03	963.256	778.566
TMEM176B	384.402	271.559	208.053	152.763	332.51	200.301	612.862	704.062	535.812	643.769	735.534	943.333	566.453	422.963	502.338	357.137
C4orf48	76.0698	84.3106	85.2286	112.74	80.6809	71.5329	133.2	200.737	121.928	151.488	184.923	192.901	211.4	144.963	235.915	108.314
SMARCA1	154.334	189.517	234.483	183.448	210.144	199.214	90.3748	122.505	113.652	157.719	147.929	133.474	121.965	98.2583	168.809	159.413
CPNE5	37.6267	20.1717	23.6619	23.8394	18.8476	33.9315	166.855	159.994	249.094	147.204	144.559	161.949	328.281	129.318	149.468	47.718
PARP4	767.792	689.329	731.4	840.275	577.366	583.355	479.237	374.325	588.297	477.069	495.513	516.995	471.428	475.438	405.349	631.452
FBXL13	17.4021	14.6383	17.1141	20.5045	17.8426	18.5517	13.2602	8.72081	6.61545	12.8356	15.9581	10.3333	11.4284	8.66752	11.8824	11.3175
FAM96B	392.253	386.903	335.99	346.168	359.14	340.432	488.332	458.087	431.309	420.866	488.887	465.408	450.769	496.286	544.662	362.451
NFAT5	387.47	346.395	390.173	409.793	384.402	327.454	314.659	202.725	261.653	303.451	262.151	319.983	229.644	279.376	276.153	349.002
CD28	7.50994	6.30221	7.23735	7.14817	6.68208	11.1372	46.792	35.4194	24.319	24.6087	42.588	18.6337	33.8177	34.657	29.4878	8.03763
2021-03-06	360.683	369.382	318.733	348.35	358.707	344.215	283.898	272.797	335.22	276.464	273.17	332.193	301.259	250.548	269.504	310.802
BTG3	196.17	197.449	212.579	235.077	161.849	169.958	129.616	127.832	186.983	130.082	119.784	132.548	139.915	140.799	137.728	165.651
KIAA1432	39.9535	52.6112	48.3888	45.7511	56.2039	62.3817	86.832	71.1013	76.3732	84.5749	74.5049	59.8546	89.9945	78.1661	73.5236	55.2392
GOLPH3L	386.576	441.494	487.704	422.445	328.038	374.474	226.832	266.801	322.573	294.12	270.86	215.536	287.329	238.807	225.256	398.245
LOC100127972	31.7573	26.6119	23.4199	26.6038	24.7969	10.8836	96.4018	44.2505	58.794	72.5454	73.5592	102.419	57.7644	51.5191	46.3653	46.5814
RP11-532F12.5	130.998	226.358	129.891	176.594	94.6783	94.6783	29.906	28.384	45.1874	23.4517	1.74531	8.69174	32.0393	40.5816	16.8846	144.251
TSPAN1	1154.4	994.291	1141.54	1237.15	878.879	1056.18	640.288	636.101	1030.18	407.637	65.8608	10.6137	116.863	341.094	228.145	726.784
KIAA1715	147.756	156.894	131.807	139.364	132.268	158.477	94.6431	127.232	112.824	112.007	117.821	93.3586	113.806	109.809	103.57	140.509
FAM114A2	99.2797	116.544	108.667	107.615	97.3276	124.462	162.682	157.76	131.111	170.299	140.653	161.306	194.726	123.683	170.805	129.891
TNPO1	423.817	460.009	465.746	488.138	522.245	480.902	516.582	570.782	535.074	613.286	599.303	520.167	615.375	518.472	563.887	552.124
NCKAP1L	48.0471	58.1507	39.3163	41.5233	55.0268	56.7292	292.488	192.573	259.967	178.934	161.482	96.9296	152.506	288.184	160.713	90.2207
TRIM6	118.405	150.416	196.382	151.025	72.3804	135.198	45.0841	66.7185	62.656	57.0829	58.7837	73.4568	55.216	66.9912	46.2272	122.977
MAP2K1	175.202	189.665	162.409	164.305	167.096	195.362	256.092	211.142	263.339	199.369	254.474	200.481	225.098	261.331	265.625	202.013
CDK8	109.431	139.937	136.343	162.315	149.447	156.299	90.4768	80.2729	112.164	110.518	85.9295	67.702	76.2474	114.003	112.996	121.34
MALT1	82.4557	65.0986	71.2433	96.7138	90.1508	93.14	171.62	130.407	168.069	135.35	144.925	91.6194	118.825	166.623	145.288	105.041
SRPRB	125.722	105.165	149.199	123.345	113.522	144.134	229.95	232.937	265.946	203.179	229.424	164.262	301.025	165.617	256.304	158.356
FAM65B	25.7047	25.9733	29.3772	39.5918	33.2214	34.7624	167.57	125.225	85.3958	67.9139	94.7898	68.0706	131.828	203.526	150.53	86.9991
CROT	349.161	362.225	504.244	493.76	385.928	212.908	115.936	114.457	210.827	111.511	84.323	62.9326	62.3089	200.301	93.2954	384.253
IL21R	11.8471	12.1309	7.06412	6.95258	6.85716	11.084	68.9972	39.627	70.694	43.6837	54.1559	24.8854	40.0292	52.5137	31.7573	14.0781
DONSON	40.5986	35.2067	46.8116	50.7564	68.3556	52.1235	85.9049	79.5003	73.3695	90.3541	72.2796	74.7748	103.842	87.3016	77.8153	51.9229
TSR2	219.201	173.227	161.306	154.677	159.129	145.256	122.554	97.0425	121.151	144.559	93.8989	132.004	124.53	113.045	126.651	133.677
EPB41L4B	41.8822	57.9831	52.031	61.3513	32.3891	42.132	12.6191	11.0945	28.8438	16.084	8.76767	8.24681	8.01413	28.2186	12.3253	48.908
TNFAIP8L2	38.8852	39.0804	28.806	39.669	50.1096	42.9403	64.6489	98.2766	85.3132	74.5552	76.8386	65.522	112.498	122.799	73.0704	54.4797
ATXN7L3B	372.041	322.04	270.071	246.45	237.43	248.978	201.617	195.47	161.729	154.211	209.916	229	163.292	178.845	199.011	227.822
TMEM69	264.156	322.761	376.933	327.036	286.268	276.745	248.427	212.244	270.238	208.843	178.845	196.493	201.93	188.176	199.643	284.384
ARHGAP6	124.627	91.9913	137.799	120.563	204.448	170.018	55.3471	94.7448	42.2415	80.4522	84.7609	65.159	54.9639	61.757	98.5794	96.8783
TMC7	28.7778	39.2638	41.0586	47.6841	17.2414	31.0744	17.4115	18.2368	12.6495	13.5004	11.4093	16.6244	10.2735	13.7027	12.183	29.1892
PDE6D	46.5054	47.4295	59.3694	55.9932	75.0355	66.6112	78.0262	77.3331	94.3752	79.1154	88.7793	77.4494	95.9469	76.0378	93.3586	67.0634
CFLAR	296.222	219.969	246.227	252.397	238.807	235.077	517.323	466.082	550.05	395.837	358.707	320.957	460.413	429.045	402.378	266.706
BROX	194.798	222.225	206.141	252.202	181.905	231.478	182.411	157.094	174.122	171.554	168.423	159.81	158.052	186.632	154.919	192.731
PARVG	22.5715	26.8038	16.4113	17.0866	17.1931	19.4956	122.693	62.2587	68.6439	51.0148	60.393	50.5006	62.0597	104.141	76.2474	36.4045
CXCL16	74.5713	97.9438	77.2906	96.0774	108.105	82.1273	119.068	116.154	154.719	148.948	150.829	117.821	152.181	180.097	139.026	102.07
ZNF462	82.4716	107.884	83.0692	73.9752	88.4247	97.3745	40.9707	50.1554	31.5983	49.6159	56.3848	76.8707	55.9595	36.9764	46.8656	84.3795
GALNT11	387.76	457.871	593.333	393.855	412.782	441.136	263.339	257.565	206.844	279.257	253.912	313.003	225.655	310.096	259.967	448.088
LIPH	48.8187	62.283	53.8502	81.5338	21.3229	52.6849	17.4323	12.4504	42.0576	19.6473	9.35149	3.04327	3.09334	19.6718	13.8187	32.1392
TYMP	19.7845	24.813	15.8673	22.463	18.897	10.1235	73.3019	39.0804	63.371	70.16	39.9742	59.6828	32.5162	73.2243	43.9592	28.8238
C16orf54	142.45	72.8411	149.666	95.4838	81.164	134.58	341.937	342.733	337.267	221.913	345.398	128.53	385.68	232.773	237.559	201.781
CHPF2	71.4618	63.7242	62.1033	59.9865	57.0231	52.3273	126.783	91.8465	130.841	115.123	122.917	116.689	152.144	83.8078	124.561	59.8212
GTF3A	501.792	492.691	466.082	482.929	473.137	541.567	980.145	816.89	904.436	734.587	723.131	625.789	755.504	827.072	668.648	507.965
SLC25A24	196.127	255.792	265.708	287.835	258.945	277.844	156.192	174.746	195.534	179.082	144.53	128.983	176.045	230.336	201.617	221.65
DNAJC11	81.5338	94.2688	97.4528	70.5109	74.2591	74.4569	56.0868	53.864	50.4154	54.3373	46.9744	75.4712	51.7622	69.8855	55.6557	66.9499
STOX2	129.158	111.866	135.979	129.588	100.233	104.141	56.2912	73.4322	49.576	66.8376	76.8535	98.9329	80.6192	59.7933	84.7232	112.729
HOXA3	73.6842	71.3753	68.0911	104.367	57.9002	53.8266	40.6556	35.3723	30.4746	32.3381	37.3181	23.2643	21.0295	38.2397	18.645	68.9067
LRBA	225.581	349.556	362.225	394.726	283.109	306	223.266	181.615	239.86	171.923	132.965	145.086	149.331	244.918	171.923	276.841
ENDOG	44.8024	63.7396	72.8411	44.5157	29.2778	53.8956	21.2228	7.00059	31.9682	17.3808	18.083	28.4437	29.1331	25.4549	24.5629	37.786
UBE4B	129.127	90.6405	124.201	131.392	120.438	122.022	85.9686	85.0136	84.6223	83.9657	80.7507	82.2985	87.846	92.3863	83.4033	121.579
ADPRH	23.7122	20.7317	21.4303	14.3339	18.6337	22.9388	36.629	39.3063	48.3771	36.3971	43.4503	45.6351	34.7624	52.6395	50.5132	17.2786
FAM83B	54.2075	59.4426	81.7867	96.6473	48.0571	57.9707	34.2203	16.2815	21.2872	11.2008	5.40172	5.89691	7.38198	35.6293	10.7019	66.3624
RALGPS1	29.0023	33.7347	32.3532	40.4066	29.0882	33.5102	21.7599	19.0498	24.6557	14.0316	9.4346	12.0831	21.4349	22.2105	14.5237	31.0138
SPINK7	5.46936	17.7881	11.9619	15.9865	9.8535	13.3387	1.04106	1.67881	2.77978	1.02917	8.46222	3.59656	6.00394	7.96152	2.47085	0.767639
INADL	40.0912	51.495	70.6276	74.5394	50.5841	41.7627	28.9677	21.724	37.4602	22.4414	17.2164	15.3738	18.8182	28.1514	17.7523	49.9721
SYNGR3	10.4816	8.94153	3.04947	8.65854	1.1384	3.25106	33.2969	9.02482	43.8651	24.122	23.5015	33.5189	33.1102	30.0194	16.8386	16.6976
TRIM29	595.832	612.497	345.261	433.985	236.426	241.982	120.142	65.2224	212.76	76.951	14.4738	9.88038	17.1422	147.813	35.0694	338.446
DYNC1I2	464.919	496.6	535.812	526.645	554.11	545.402	347.75	452.439	434.325	444.159	467.153	457.643	427.785	432.356	474.92	449.116
SLC25A36	270.465	264.944	263.617	313.254	323.712	286.682	249.179	225.337	195.794	221.623	212.76	226.219	209.852	225.838	228.039	286.01
BMP2K	26.8753	25.4274	24.4028	26.528	30.7213	30.2216	63.1954	49.7343	34.0254	38.0528	59.5939	45.8397	47.7442	64.1977	59.3694	34.8825
WDR83OS	733.553	838.11	772.126	781.805	585.61	697.355	578.922	524.717	451.301	472.644	503.588	579.585	433.221	590.29	540.851	709.702
FBXL4	59.3559	80.0131	93.6801	92.2698	95.8847	83.253	58.3779	56.4063	57.8449	56.6772	66.7692	67.6572	61.4323	63.8571	64.9615	70.779
PKP3	92.1025	101.838	76.5981	60.0863	46.8573	46.4197	31.1216	18.8029	48.8326	22.4093	8.24973	14.2749	13.7171	41.3747	26.4352	49.4091
MIS18A	58.665	56.1118	72.9375	69.2525	57.3141	70.9962	52.4982	47.5591	42.3055	37.5398	45.7395	31.5413	41.7908	60.5515	42.6641	50.6049
FKBP1B	127.856	222.028	148.76	262.804	124.118	165.988	79.6074	71.3344	72.1425	71.4618	104.989	105.328	73.2127	72.2949	105.298	126.866
MNDA	200.662	60.6722	36.1596	56.178	86.1268	55.5334	458.886	642.026	225.928	367.002	267.31	226.271	478.64	261.269	279.465	308.399
PADI3	607.861	379.151	638.803	447.483	212.908	211.305	135.165	80.896	75.6154	73.4047	9.6768	10.8521	9.00521	92.6083	21.6757	366.633
PTK2	249.282	248.495	315.053	333.662	243.034	242.428	211.439	193.08	162.134	189.341	219.768	211.342	209.528	180.056	227.392	220.554
CCNG2	284.751	365.309	432.098	424.219	424.219	413.323	290.881	237.7	246.817	229.95	242.901	196.075	232.309	355.092	258.087	349.339
PMVK	171.822	189.938	215.799	235.164	152.879	184.215	121.549	146.3	156.456	129.616	124.921	111.97	133.9	160.653	111.831	163.322
ICA1L	24.7783	30.5509	26.8319	27.248	30.526	30.1144	20.5165	19.7549	13.0921	19.8109	19.6167	28.6085	19.0261	20.1231	20.6238	18.0869
FAM200B	157.065	177.583	164.542	201.661	170.159	187.984	116.022	107.721	93.5952	130.865	130.813	153.253	105.855	104.652	108.419	177.363
KLF3-AS1	94.7007	61.2244	122.82	96.388	88.1045	63.959	36.511	28.4585	32.4543	44.5791	32.7966	34.6014	23.2276	27.6628	26.8526	93.0597
MTERF2	90.0636	74.2774	111.767	110.87	119.055	101.428	89.2183	72.9684	81.1138	77.9443	66.1346	72.3804	64.0132	69.9308	69.3108	76.2336
OXCT1	117.821	93.9194	86.7178	93.5706	166.476	128.983	233.018	200.817	190.613	228.344	199.369	175.118	171.006	213.414	175.322	117.619
RGS19	124.274	113.4	73.7766	101.838	115.377	85.0136	230.449	253.094	156.778	168.367	176.555	147.103	188.338	244.234	204.212	120.056
MRPL27	362.77	373.773	467.81	442.013	393.381	407.21	323.577	255.628	271.333	300.772	254.686	228.74	283.815	364.478	315.539	385.229
FRMPD4	6.52509	19.5839	17.5226	24.9472	9.24042	13.4182	4.74498	2.30196	4.02561	2.39778	4.3347	2.69792	7.8519	3.62776	8.47508	3.20609
RELT	4.8843	3.82179	7.78912	5.00009	4.2618	3.76565	19.0498	39.0428	35.9673	31.8388	38.5391	14.3757	20.3852	59.7163	34.8373	17.0497
GIMAP8	102.834	85.8885	52.283	76.7029	89.5274	84.5577	143.355	234.388	177.765	166.313	219.969	289.974	231.729	137.028	142.563	125.136
HIST1H2BH	16.6471	13.572	25.4997	27.1358	36.6502	22.2238	75.0512	56.574	45.2587	64.3938	69.6816	30.3986	51.9385	55.3714	33.8772	48.844
COL4A3BP	261.4	290.881	285.745	385.502	274.434	284.212	201.781	225.098	218.608	196.075	206.28	227.046	205.069	228.193	191.999	281.276
SNRPE	459.408	555.028	539.889	545.779	434.895	438.916	384.116	369.242	407.878	330.767	357.548	348.692	331.534	362.77	374.325	494.048
SLC14A1	1871.71	1135.79	1516.29	1925.47	1683.85	1697.33	607.182	120.972	107.159	89.58	32.2241	19.8358	32.383	550.684	49.0692	2089.78
VAMP1	30.4215	40.6745	33.6968	35.076	87.9778	48.4872	116.89	91.9831	127.604	95.5744	85.3484	72.8585	122.799	123.483	82.8148	64.5317
CRYZ	699.483	787.76	926.697	1030.18	885.068	922.439	440.851	438.544	267.849	201.983	472.918	325.5	302.396	700.177	477.069	892.158
MARVELD2	128.797	169.34	172.22	226.912	107.318	115.27	69.0106	51.5638	57.9223	46.9646	12.2785	14.6542	19.6288	75.4151	36.2442	152.598
NPHS2	68.0361	142.407	93.1904	3.10481	42.0905	79.3691	5.22254	1.0234	5.27093	1.19741	0.503729	17.6149	1.29577	4.78691	8.23121	2.52336
PTPRU	91.8055	85.5288	50.32	53.768	41.7734	43.3377	25.0734	24.7924	28.2109	22.288	27.45	25.5723	31.2244	19.464	28.4684	44.969
SUSD1	113.093	148.577	141.64	115.611	103.91	123.783	109.622	81.5048	74.124	67.103	44.3859	64.8865	60.7026	100.915	86.4043	99.3476
SCO2	60.4899	101.702	68.4444	72.0704	87.76	72.0407	229.913	144.369	248.886	232.219	142.077	215.192	176.24	156.055	151.682	81.7289
SPOPL	245.027	241.094	265.536	313.978	313.544	300.891	207.32	211.817	207.257	175.322	203.67	163.22	203.74	259.106	219.969	243.182
ODC1	347.75	329.151	464.919	376.719	375.757	438.281	903.028	942.129	567.408	642.389	719.151	539.056	953.248	896.145	756.679	455.368
ASF1A	376.933	305.809	385.229	403.742	320.413	348.692	252.55	226.832	272.933	190.799	279.257	174.938	242.238	259.576	232.219	355.416
PPARGC1B	35.6706	30.1788	36.8359	38.5191	56.8194	40.852	23.2138	24.5298	21.0993	27.8067	19.9411	19.9002	15.01	24.1439	14.5443	35.2199
PEBP1	1431.59	1625.54	1169.1	1001.6	1001.6	1205.71	735.534	693.702	636.725	687.864	729.446	999.062	614.274	824.558	677.656	1133.13
PEX14	84.1113	125.389	96.955	96.4992	147.173	99.2151	65.3567	70.3365	63.2323	82.6999	61.2749	87.2273	65.0846	76.5981	69.4416	75.5115
SERINC5	814.233	810.141	1135.79	1013.79	543.713	701.723	420.291	409.793	443.236	389.287	374.325	309.697	411.87	462.545	369.855	820.334
TCTN2	38.6479	49.7019	52.791	53.0921	49.3754	51.7228	24.2971	31.695	26.9342	27.424	34.3694	30.8765	42.9012	29.7042	34.1345	48.4509
BCL2A1	28.5502	27.6245	19.268	22.11	17.4431	21.6524	224.267	195.299	255.252	148.577	191.046	93.1136	435.668	304.198	210.464	88.1441
EEF1A2	47.0523	43.0967	98.4591	41.0034	30.9406	66.7856	9.83456	9.85446	11.9412	23.2831	24.9005	13.5144	12.5167	10.9573	24.9381	30.8843
COX8A	1146.41	1097.41	1087.75	1146.41	1069.18	1019.64	1039.41	840.275	896.145	866.594	830.317	850.335	710.939	981.999	797.791	1037.87
NCAPG	4.98869	7.24717	2.84422	9.24463	5.50752	9.50901	28.4798	22.4414	20.9382	16.314	19.3998	10.6996	21.5604	31.369	22.8355	9.34005
CALCOCO2	221.336	238.958	252.397	298.013	230.589	218.422	193.118	181.461	235.586	161.998	164.882	176.24	156.572	183.88	162.276	204.709
FABP6	2.79137	27.6312	26.5112	27.1753	7.08377	13.1572	2.44851	0.820483	1.5521	0.712963	0.791315	1.25985	0.772589	3.37944	1.19538	1.92138
NUCKS1	923.731	864.985	917.761	885.068	1078.87	942.129	645.887	703.599	653.849	684.622	774.58	757.671	735.534	638.803	644.349	968.864
FRMD8	44.2192	50.7731	62.441	73.7766	54.589	57.4984	87.7082	79.7017	82.8148	81.8838	79.1338	59.3295	87.87	82.2269	86.7361	68.2886
LPPR5	24.589	14.3392	19.8056	25.5629	3.53543	31.7293	6.6667	5.00142	4.49583	0.727397	4.77859	1.8602	3.15569	4.65722	3.13634	11.9915
KLF1	8.16229	4.17804	7.13533	7.89069	13.6861	13.3134	0.607359	1.02811	0.560021	1.34172	0.902602	4.43888	5.03599	0.871634	4.13295	3.033
MPZL2	280.104	286.889	479.6	515.11	292.375	293.834	128.477	95.6314	216.814	130.789	75.1833	106.666	64.2212	160.019	143.619	335.369
AMICA1	100.525	77.6232	85.6798	111.455	109.07	78.8086	526.645	312.128	285.745	307.066	339.675	198.29	236.878	320.646	160.118	198.057
ABHD3	186.632	145.487	251.906	317.964	220.842	205.172	557.18	443.495	577.366	517.323	331.117	270.071	463.57	415.506	338.269	375.099
KPTN	35.2962	31.3615	46.7092	35.9935	18.1034	40.7735	54.8532	43.2485	53.9037	48.9948	54.6481	55.268	65.8882	45.2673	55.3005	51.1936
NTF3	69.6586	53.9288	59.086	51.1739	74.4377	69.5127	25.6169	13.9816	23.0875	33.6846	52.4491	46.5204	20.805	26.8197	33.1997	56.2755
LRRC1	99.2151	107.088	161.729	156.393	113.541	105.883	70.6069	71.9763	88.9517	65.0663	68.539	79.7982	62.0196	69.0622	84.1113	110.087
ABCB6	50.1791	50.9869	67.6572	54.1153	37.8054	38.2792	16.3053	20.268	20.5534	33.3119	32.8561	29.7535	20.339	26.4835	23.6765	46.3081
TSPAN14	156.393	168.669	131.886	168.101	132.819	125.332	110.771	132.848	105.408	126.651	108.379	98.6598	92.8697	114.147	98.4862	120.328
LOC102724611	113.949	81.4671	76.2771	110.602	35.4571	71.2763	41.1346	31.4482	47.6528	43.4503	38.198	45.4233	45.1273	23.3103	40.8938	32.0972
ACSS3	78.1831	66.5974	82.6999	68.211	76.2771	91.9037	38.6251	49.1433	41.2426	57.9223	64.844	46.7598	52.4793	40.4269	47.5057	76.0698
CYTIP	116.222	130.94	56.634	91.4597	75.6812	132.164	566.956	473.465	671.613	379.971	582.741	149.602	797.791	616.79	367.002	220.396
SLC7A7	75.5115	98.0307	68.0467	101.767	111.609	110.326	406.441	315.856	434.195	279.913	200.597	239.344	314.813	433.677	198.057	124.274
GEMIN8	53.57	64.9093	82.3414	71.6344	55.5439	68.7364	40.4669	54.0176	40.209	38.4483	53.2163	50.6355	48.2469	45.0957	50.7905	52.8264
NUDT12	28.9324	37.2412	67.2766	57.8704	52.2354	61.411	18.4682	26.0666	28.5736	31.662	23.288	20.6126	29.9616	27.6953	26.5112	39.6374
TMEM54	162.749	272.536	212.316	282.638	110.187	120.369	72.1219	52.0742	139.772	55.7599	35.7447	99.3031	30.4602	63.3434	54.267	110.602
RAB31	290.379	340.27	287.646	270.772	507.965	379.449	616.264	789.959	668.648	1064.51	973.96	1186.3	1021	660.575	993.212	369.382
ZNF93	72.021	61.9441	80.896	104.695	73.6842	53.3172	53.6499	56.9335	43.7603	35.3948	50.1257	34.3323	49.0205	49.1976	41.3962	47.4128
CAPZA1	609.761	586.723	619.775	683.212	574.498	600.839	867.616	700.177	776.31	764.829	738.339	630.971	764.829	889.683	818.943	715.07
CHMP2B	342.201	412.412	408.678	404.126	388.62	405.349	315.339	350.363	349.339	352.877	325.5	289.643	298.084	358.828	319.887	363.818
RELB	36.762	40.6649	36.9682	24.1439	39.7184	26.8197	83.4033	68.7264	74.5394	60.5055	59.2225	83.8762	55.3158	83.3428	78.2261	29.4793
CETP	0.605668	1.49476	0.614034	4.48005	0.688315	10.3809	40.4269	33.3944	22.1326	17.0139	39.2638	17.8647	17.5082	44.5791	38.6479	7.26182
GLRX	361.537	269.597	462.317	465.408	348.875	477.414	904.436	873.537	894.936	963.256	756.679	529	1211.08	674.313	821.166	485.009
TOPBP1	158.356	159.685	168.621	170.835	138.443	158.731	278.692	207.058	236.292	198.008	192.731	190.311	234.72	234.95	206.21	183.412
SMIM20	226.832	277.598	276.581	297.803	240.741	239.941	206.376	197.187	171.156	205.007	170.018	133.026	128.355	206.591	184.003	241.383
DST	238.958	227.525	292.488	300.421	303.998	245.858	109.907	168.205	147.929	197.594	169.12	257.021	163.553	151.761	165.088	230.754
PRKAB2	138.793	146.71	148.006	183.349	191.777	159.24	100.993	113.346	102.853	146.737	110.203	118.799	125.45	92.7805	120.478	141.937
ANKRD33B	60.1606	57.0125	50.4809	39.1568	70.5655	77.3628	33.4527	31.5822	39.0185	36.5459	27.6628	41.0701	40.1192	38.0109	28.952	48.8522
GSTP1	1047.42	1141.54	774.58	994.291	656.223	866.594	614.855	567.408	692.299	660.575	615.375	694.683	475.438	630.118	511.535	733.553
VANGL1	106.666	148.006	160.352	107.848	115.048	117.485	59.2109	77.6232	61.5179	81.6715	106.532	89.1625	94.999	58.8747	82.316	99.929
NTNG1	25.5552	37.2884	26.198	10.4263	51.3002	41.2861	9.27706	7.37465	12.5	18.8476	12.5462	9.86909	4.10602	8.84761	10.6518	12.6021
PSMD14	415.1	418.111	491.267	414.144	517.323	499.832	611.734	667.384	659.019	656.223	643.041	474.733	672.166	591.266	588.297	497.158
JAGN1	347.119	347.947	353.816	412.994	288.298	362.77	280.763	285.612	304.846	250.106	256.485	248.555	233.085	302.63	310.802	294.902
RAB11FIP2	325.74	339.225	341.094	351.842	316.379	383.537	250.122	248.304	219.768	314.659	301.025	254.686	292.488	257.784	280.104	319.983
FNBP1L	228.593	303.451	387.98	496.6	254.686	281.568	144.319	160.713	135.825	155.161	147.239	120.537	137.625	142.378	165.988	293.452
HDAC9	26.9002	23.8505	25.2077	26.1715	37.4022	31.0569	45.6856	45.8935	60.4426	50.2027	52.9489	39.4557	43.0967	65.599	57.3233	30.7969
NARS2	251.306	257.617	262.978	265.446	204.855	273.31	240.148	186.297	155.507	154.799	196.127	164.101	181.671	225.028	182.225	208.843
PRRX1	76.141	59.118	45.5583	39.5169	34.0133	107.766	109.523	189.2	125.332	204.709	256.964	229.524	269.383	141.937	202.807	91.0839
TSPAN12	186.983	231.914	275.672	369.382	132.927	170.585	41.2151	77.187	82.0036	49.1433	65.765	95.7804	92.7403	50.6149	81.8697	199.643
RCBTB1	33.0701	36.0981	49.1558	45.495	38.1624	44.7443	54.0549	58.7837	48.5873	68.7516	56.2263	50.3788	65.3719	63.2527	65.6382	48.1743
AP1M2	130.172	139.619	108.822	137.145	67.7573	73.7194	57.5722	39.4651	60.7599	30.526	3.3127	6.35656	5.85605	59.8959	18.1562	95.2789
NARF	96.4018	86.583	96.1395	119.163	92.7212	99.524	144.963	138.516	132.349	134.804	108.822	149.555	142.6	135.894	122.656	101.916
DNMT3A	26.8272	35.4194	28.8438	37.5472	23.9723	36.5633	55.3005	54.5618	32.1392	48.0214	63.036	44.2996	56.5594	50.5745	59.2643	42.048
GPSM2	57.0231	50.924	71.2238	50.6149	41.4059	44.0983	22.764	32.2069	27.0671	26.7802	32.2559	23.3976	25.75	27.1433	36.4443	51.9385
FAM101B	226.727	178.111	195.534	176.045	233.242	197.975	569.279	648.036	347.75	493.321	448.688	511.535	694.683	264.944	611.281	269.152
ARFGEF1	291.838	368.531	365.676	402.025	289.169	296.981	305.073	181.962	208.608	171.383	181.32	156.351	169.182	223.183	166.545	319.125
SLAMF6	43.056	37.6071	15.7136	32.6669	38.4281	30.8765	164.262	120.478	110.126	77.7886	90.2884	78.613	113.77	196.219	120.388	53.7836
RASGRP1	47.6709	66.74	39.726	86.1268	58.4229	76.1271	529.887	255.792	375.904	215.414	237.781	170.018	354.936	376.063	198.381	145.288
AP3M2	120.229	119.426	165.007	130.263	140.653	123.001	123.636	70.6763	89.1976	100.876	84.8023	95.6889	83.4234	65.3719	89.7545	114.74
SGCE	638.269	531.734	528.644	440.078	548.276	700.856	246.548	383.047	235.366	342.913	376.547	419.457	298.611	317.566	384.116	545.402
PCNX	37.9854	39.2165	48.8522	45.4838	72.4393	53.3015	74.2883	66.4959	74.241	88.1839	72.7539	78.3153	98.2456	68.6439	85.8236	60.866
PAQR7	35.7323	57.7268	77.7886	75.3939	57.9451	68.539	23.2774	23.371	29.2071	21.3678	21.0519	37.8728	30.366	44.8355	29.9453	56.6772
ZFP92	20.206	28.8664	26.7193	15.8765	9.40117	24.508	35.6621	29.3131	40.3743	34.6194	47.1514	45.3671	35.7447	35.0253	49.1889	27.9279
KLHL24	129.088	130.789	174.122	174.453	167.943	136.091	116.863	102.419	102.293	111.221	110.581	96.0774	128.983	116.067	121.081	134.357
RAB29	99.788	136.933	112.025	131.924	71.0301	112.186	248.555	202.952	125.281	181.229	209.961	163.605	201.564	231.181	208.367	135.798
TTC25	17.1931	11.7087	15.734	17.9458	26.5707	18.2014	12.7871	7.78566	7.27093	10.0889	9.89229	12.1921	4.44906	2.68671	6.85902	10.0543
ISOC1	587.838	632.282	793.884	562.4	846.451	659.981	390.975	406.441	510.152	408.944	406.441	379.449	519.196	494.826	534.77	611.734
MFSD1	908.619	844.269	908.619	1010.79	716.966	889.683	1431.59	1354.89	1460.72	1441.59	1069.18	946.973	1178.43	1513.39	1171.45	1104.17
RASSF4	30.526	30.6657	15.4051	17.5226	27.4445	22.7529	126.128	68.6118	86.7942	83.1123	78.9844	87.1825	44.151	93.0075	55.6938	29.9933
PALM3	61.0931	78.2111	86.05	105.249	20.5107	40.2625	20.0175	10.0734	5.08744	1.83305	3.04145	2.90189	4.39594	28.8557	9.77136	50.1096
TMEM206	24.508	31.6008	28.8959	27.2059	30.5884	29.8534	52.9664	48.6022	51.6147	52.6395	47.0113	35.6028	62.1506	72.5213	59.7558	31.7293
TSPAN3	251.094	209.597	194.071	243.841	221.623	234.95	275.761	331.117	385.035	314.813	303.451	240.876	323.951	289.169	328.83	268.608
LCK	96.8325	85.4151	43.4029	62.2937	39.7964	62.5288	435.376	235.077	286.268	158.451	250.829	181.428	278.923	307.507	163.727	111.165
STEAP3	71.2607	56.789	61.788	44.773	47.8357	52.1954	24.637	20.7411	37.1174	29.8915	30.4814	32.8978	48.4594	41.7265	45.3255	33.5102
GRHL3	263.507	294.539	241.542	317.31	113.32	171.383	90.1278	28.6354	68.3893	34.0659	15.2794	4.50406	8.00221	114.785	12.3801	239.941
TDRD5	12.9577	17.8359	11.3832	6.3425	1.31036	15.433	0.729818	1.29706	1.38035	0.345879	0.79922	3.14708	1.04636	4.84866	0.846571	1.59785
RHOF	24.072	22.4863	16.8652	21.3973	22.463	22.9665	74.717	38.095	53.9288	39.2735	44.4225	34.1345	45.6498	59.8885	40.861	32.2937
EML2	45.1273	49.0498	42.6131	47.3067	39.726	39.4096	35.7906	29.0368	34.4695	23.6619	26.4746	28.5197	28.8438	30.9293	30.9887	44.7443
OVGP1	72.9228	102.763	102.793	90.1278	70.8333	51.807	44.0142	39.7964	45.3521	33.2427	22.6068	48.3888	32.3891	48.475	28.271	77.8675
P2RY2	24.7622	23.0414	30.3804	23.7277	28.952	7.4178	10.0889	6.68694	9.9288	1.14212	1.98277	1.28327	2.14984	0.809185	0.740353	22.4219
ZFP28	34.5115	38.9822	39.647	40.0607	34.1519	49.5898	24.5629	27.1593	19.5139	22.354	33.9384	33.1547	24.9306	22.548	26.0801	34.0393
COMMD7	270.071	298.744	356.479	309.956	344.88	247.934	235.778	217.82	214.159	231.639	263.111	251.806	182.225	253.798	231.988	242.901
SSH2	26.4133	26.8826	26.5977	30.581	22.8956	28.384	57.8449	56.4459	39.8909	35.6942	42.2202	30.0083	44.2602	53.3298	53.6371	38.7419
KIAA1324L	61.5825	52.4216	79.7982	87.2651	61.8029	65.0328	30.8584	34.7914	32.2785	46.4509	44.9967	29.7289	25.4119	31.7508	23.3313	69.6586
PSMA4	592.447	758.434	720.638	751.403	723.131	814.233	1093.08	936.014	925.188	1047.42	965.325	691.276	908.619	1071.78	955.331	1007.31
TNFRSF10B	104.097	91.2891	111.807	105.381	112.349	111.945	138.141	134.58	150.862	147.813	125.389	123.001	131.308	165.374	189.277	143.787
IFT140	29.4442	30.5349	25.0927	28.0794	27.9948	18.2316	11.7465	9.48641	9.52543	15.328	15.9611	14.4452	21.2836	5.04476	10.6772	24.5561
MFNG	39.446	36.2575	17.4639	23.7324	23.6665	28.3585	74.9114	81.5832	84.9773	73.1287	80.3403	145.91	83.6407	69.1068	78.0669	32.2995
KBTBD8	24.8789	18.6031	15.804	20.2925	53.7013	24.1191	99.524	81.566	130.063	75.8782	83.2158	51.6417	87.3016	137.344	122.135	34.2203
NAALADL2	18.897	17.5496	15.7571	26.0941	16.5582	20.3298	10.3442	8.58571	6.09617	3.67936	8.21229	0.529922	4.57338	15.4279	7.88552	16.6628
QPRT	136.96	157.065	181.758	143.592	104.947	138.67	83.7693	72.0868	69.6413	89.9945	85.8885	53.2888	112.362	66.5499	55.5334	141.594
LOC81691	13.7027	28.5884	43.0637	29.8272	34.1345	38.0025	13.3696	8.67361	6.66125	17.6377	13.9539	9.82259	8.59658	16.6817	11.4718	26.6536
NFKBIE	35.4118	48.4872	33.7654	45.5159	41.2773	34.2119	79.9101	65.2977	92.5455	77.5472	75.4322	69.1068	75.456	136.377	92.7	54.629
SEC61B	531.121	626.516	509.796	421.364	473.777	508.429	928.157	785.453	1077	810.141	890.802	923.731	1141.54	561.62	925.188	597.381
NEK11	22.2154	28.3109	25.434	23.7991	22.2154	29.6523	18.8145	18.2046	16.3882	18.3441	13.0711	18.0948	12.8621	17.0097	16.3482	24.3093
PRC1	20.5758	18.2014	14.0823	25.126	15.136	19.294	48.3575	38.5191	47.7543	34.5386	39.3163	26.2691	43.8651	46.6191	39.3473	17.123
SLC16A7	94.4527	122.15	140.321	115.936	163.505	144.58	77.7235	89.3942	55.1201	86.8825	93.9388	77.8949	94.3752	77.3034	96.8783	112.763
COL24A1	65.2977	40.4568	42.7764	42.7764	49.8046	44.6166	11.4957	11.1818	47.5244	18.7885	6.51822	9.85254	22.7452	8.2621	0.49051	37.7565
MANBAL	339.977	337.978	302.63	304.968	268.283	284.539	222.403	239.616	188.714	245.216	256.092	269.008	237.781	172.989	247.301	272.204
ACER3	75.1395	85.2477	73.0704	91.0607	70.4183	84.274	109.479	104.032	105.128	112.081	91.7137	86.1097	102.719	105.128	98.1359	87.1567
UBASH3A	13.1477	16.0596	12.1202	20.9642	5.66915	20.9533	45.5921	33.556	36.4527	24.4537	55.216	30.1521	52.5137	45.879	22.7109	29.8851
LOC257396	19.3884	22.5407	27.8525	33.1917	26.67	20.4555	10.5343	14.6251	10.2576	12.3351	13.282	20.7168	13.6795	15.1397	13.0447	21.6377
CD80	7.84707	8.99747	13.3134	14.1621	12.1652	11.9268	44.0983	31.08	44.7383	33.4625	42.5127	16.5582	28.7687	44.2917	37.4099	11.7067
CCNE2	5.67815	9.74126	3.60192	10.2292	8.09185	10.7813	26.528	16.7479	27.1433	13.5938	14.0915	15.0602	23.9167	26.0666	22.6298	13.1234
KSR1	33.1041	28.596	24.284	23.5799	31.369	27.4937	56.4811	57.109	38.6251	49.168	57.9152	78.105	66.5263	37.7384	74.5552	39.0914
BTC	24.3434	32.9585	50.3497	52.9211	40.5364	37.0645	8.93535	13.5794	24.852	28.3363	12.8747	19.8278	4.60421	12.1371	16.0596	32.9394
FREM1	26.796	25.3759	27.4445	13.2398	18.3708	27.415	11.1372	12.5272	11.6078	13.8401	17.8826	14.0057	12.3566	14.0057	9.78211	16.4167
STAP1	18.3923	7.92816	13.9342	17.3363	15.5558	24.9769	145.834	120.878	122.799	59.2109	70.6763	35.1221	110.457	197.246	138.173	65.765
2021-09-08	247.886	273.889	277.598	290.881	208.843	253.351	118.405	159.951	163.292	158.272	168.851	157.907	161.998	145.565	156.351	287.761
CDC6	6.86619	7.3002	7.05897	5.39614	5.75662	4.57903	21.9534	17.9145	21.7433	25.2146	15.7571	9.08044	19.1018	13.6636	20.3342	7.46971
OLFML2B	46.3081	35.2589	32.834	24.7029	25.7249	45.7511	74.7748	84.9555	65.4984	134.547	141.291	141.907	138.059	62.3918	129.784	59.7849
TRAM1	888.01	608.942	800.982	875.729	751.403	853.322	1371.04	1194.96	1482.93	1311.15	1260.97	818.943	1657.7	1154.4	1321.5	988.547
CLEC4E	18.335	22.0487	9.86537	10.1549	8.59975	16.7312	64.6011	56.0491	57.164	41.6404	38.0851	30.6766	50.2898	68.1496	31.109	17.4467
EMR2	18.4066	18.1163	12.9517	7.5366	18.4355	16.9143	50.3912	48.2103	25.8105	38.1332	41.9044	26.0096	51.7228	33.9731	50.732	18.4239
TBC1D15	117.261	118.021	132.777	132.848	105.088	154.502	155.126	167.427	180.935	170.879	168.069	163.139	202.807	139.091	173.162	148.403
AK021933	16.5974	22.0134	25.9733	15.0163	24.0645	21.6429	13.5241	11.8211	5.6284	7.67806	6.88775	17.4899	10.2576	10.2854	7.87235	17.1289
C1orf116	128.074	178.738	167.57	226.832	100.167	92.1225	46.7266	28.2186	81.1263	43.9898	3.27614	3.78584	1.97942	57.7644	17.3466	140.856
PLCD3	130.865	145.91	86.7022	58.806	79.2278	53.0138	38.8852	14.791	46.2492	39.967	23.8982	42.5017	15.7049	30.4436	22.4725	61.6321
ITGA4	51.8957	46.3173	49.4927	59.7708	84.0707	80.0512	288.586	169.378	198.444	137.96	172.777	91.3127	202.071	210.947	165.955	88.2691
OGFRL1	90.2207	102.532	58.7696	69.5127	101.702	95.3472	129.83	166.156	146.837	220.101	190.117	120.705	200.817	141.146	155.046	106.903
RASSF6	211.4	263.44	373.48	329.842	177.493	188.118	71.4796	33.4805	99.3856	53.6227	21.9819	22.1516	190.067	77.9664	36.35	235.863
CYP4F8	26.9885	19.31	32.8978	19.0544	15.4407	13.5652	8.76949	1.28327	0.792821	0.438343	0.885782	1.06063	5.88194	8.93699	0.515574	21.5453
YARS	91.5263	89.185	95.4211	79.6877	80.2729	90.4918	198.784	174.206	138.443	128.829	133.098	163.647	188.821	124.627	132.623	95.0903
GTF2IRD1	183.933	201.661	136.296	179.967	129.784	141.494	89.7959	94.2193	79.1923	121.103	97.746	165.184	89.1017	73.0249	82.0639	88.8068
MIR205HG	180.292	81.4879	142.563	199.369	62.1905	44.3945	41.8706	12.1477	20.1569	14.7304	6.4563	0.419425	7.25908	10.0857	13.3824	77.6742
SLC25A45	15.3319	21.8104	15.1319	14.2507	10.195	15.7803	63.5474	40.2883	47.8449	31.0496	36.9592	22.8841	49.4222	45.7511	37.0645	21.2924
WBP1L	337.045	320.957	301.025	328.83	293.022	346.672	396.69	410.22	354.547	447.01	449.739	426.216	433.479	390.642	382.435	322.573
GUK1	269.504	246.072	180.245	208.729	249.405	232.72	321.777	332.817	323.301	316.871	304.335	445.451	351.038	294.902	342.566	261.331
KEAP1	203.472	211.305	185.113	169.378	154.211	184.581	145.759	139.479	154.627	148.283	143.699	170.941	153.706	148.245	141.474	161.306
SDC4	790.887	724.068	789.959	746.751	546.41	634.113	261.4	245.707	319.125	306.808	227.323	258.574	167.636	337.045	202.141	863.59
ENPP5	60.5176	61.4682	54.629	66.4959	57.4984	87.7707	11.7631	17.3751	52.2941	36.9856	31.7361	30.0654	30.1303	34.3119	25.8799	61.0076
PPP1R26	107.483	86.359	76.9229	92.9704	67.8914	85.4477	53.4312	54.8953	86.1459	47.1833	66.0196	61.7448	52.3723	49.2788	51.1936	58.8657
TUBBP5	46.8847	37.4328	45.9183	32.1923	29.9673	31.0854	13.3544	2.56906	4.38394	9.08356	8.56659	4.57179	12.3683	23.4032	24.132	38.0452
VNN2	38.3951	9.60388	14.5237	29.818	12.711	26.9685	123.447	122.26	166.545	113.4	61.1375	31.695	180.292	113.522	84.9555	74.4228
ASXL1	87.5615	78.1488	73.3447	79.5744	89.2597	71.6344	104.334	92.083	112.498	106.918	104.481	108.939	113.972	106.346	94.6205	78.5459
NAAA	63.036	75.9444	60.3335	59.1797	71.1121	63.6003	193.08	117.562	153.984	134.015	126.128	87.7258	107.318	142.352	99.9759	91.2729
SOD1	2360.5	2573.64	2430.2	2500.92	2482.16	2718.16	2109.51	2179.93	2563.01	2083.28	2154.21	2143.74	2034.3	2232.26	2192.41	2259.79
BATF3	16.7859	57.2994	38.1257	19.9752	16.436	35.016	81.2277	81.0389	65.2977	72.1219	57.6085	100.444	65.2635	53.5151	61.8381	42.1136
CCDC115	386.085	343.388	329.151	324.412	307.418	291.608	294.776	215.105	284.384	228.145	225.137	183.821	178.38	237.93	222.303	307.507
KCNE3	66.6518	56.3455	53.911	46.534	80.8262	75.4712	90.6159	100.143	89.2597	111.165	86.1097	89.7959	106.255	96.5646	94.468	64.6339
LPXN	119.487	92.9217	104.652	132.819	108.822	109.451	419.72	271.46	383.734	230.589	234.058	157.65	246.45	368.68	227.758	188.878
LDHA	1171.45	1290.21	1410.08	1183.96	1678.05	1702.96	2259.79	2667.42	2536.62	3421.53	3101.2	3038.75	3038.75	1838.75	3227.18	1371.04
CCDC85C	63.7821	64.5317	53.5052	64.5317	67.6883	52.5482	42.5127	44.7549	35.0322	36.8672	40.7365	58.0053	57.4075	36.3334	41.0907	44.2819
ATHL1	61.202	44.0711	42.5241	34.9099	16.4438	27.2887	96.7853	71.5511	88.8774	66.8878	50.443	88.3101	84.4583	112.648	75.6812	53.1812
VGLL3	96.1892	137.728	166.23	155.896	117.898	137.698	23.5207	89.185	40.6447	103.784	91.6831	72.6031	87.5006	51.9081	46.7209	108.939
HMHA1	54.2556	44.5272	25.4189	46.7092	36.0981	41.5665	250.737	136.902	181.509	117.172	136.96	100.97	113.296	267.514	133.577	95.0174
IRS1	128.477	170.018	229.082	184.132	192.247	185.157	78.8425	89.9945	97.5678	105.855	77.5953	120.252	83.6019	69.3871	143.355	179.006
PVRIG	52.2941	38.3537	26.67	42.333	63.5005	31.4482	157.399	83.5171	110.581	80.0671	121.804	93.7968	98.9956	178.738	147.779	62.1905
NCK1	126.625	128.406	140.653	134.867	144.346	169.568	242.046	223.553	291.984	193.5	205.996	157.76	220.396	245.027	198.236	171.62
SLC29A3	128.406	181.037	135.861	151.591	71.7163	99.6893	87.5006	69.7899	66.9631	63.5781	59.3974	65.7829	60.5055	91.367	64.7974	84.323
NSUN6	135.894	165.307	162.993	142.678	161.306	84.2606	126.5	60.812	71.9016	77.1404	62.2076	75.2228	75.1395	92.015	77.5744	118.436
TBC1D30	31.7293	30.106	48.4055	39.9742	33.1041	38.9822	18.3619	21.6932	22.5343	14.3139	13.0053	32.5516	24.3384	25.126	17.1845	29.7964
NADSYN1	74.2591	73.5929	75.2228	74.5713	57.2727	49.9392	51.575	41.9981	50.32	42.7184	40.4669	41.8313	36.3406	58.4917	46.1768	58.4726
ZNF471	24.9381	18.5436	33.0277	21.7914	30.5072	41.386	16.0537	10.3462	10.4944	17.5424	16.3751	20.2925	8.6011	14.1487	10.7695	19.474
IARS2	617.382	601.253	606.183	568.389	614.855	616.264	374.623	370.696	444.159	479.237	483.337	523.198	420.529	571.978	445.23	576.976
VASH1	23.6665	20.4555	15.433	16.9064	16.8954	13.6907	40.5986	32.7311	35.3134	54.5403	41.9981	65.8882	39.9535	35.8253	38.6375	21.3678
SHROOM2	118.893	126.394	167.719	165.575	90.5985	96.388	58.5969	68.7364	40.3966	35.7109	32.9394	60.5176	54.5773	48.3771	54.9395	133.2
LINC00993	4.13727	5.99065	2.61071	2.02985	1.11672	4.74498	5.95728	6.70071	11.1068	13.9601	9.10839	8.82907	11.9915	11.8673	8.32515	15.8089
LOC284379	7.46658	17.6557	13.185	15.8279	3.9703	19.4443	0.461479	6.16408	4.00789	1.38606	1.45595	1.30185	6.37622	0.409249	6.77254	1.61363
NACA	4547.17	4286.58	4193.48	4419.23	4193.48	4684.68	4047.59	3797	3566.56	3274.85	3457.71	3250.89	3274.85	4133.75	3543.03	4228.91
IL32	143.859	115.858	50.4024	57.817	78.0669	80.3639	430.418	219.141	438.544	278.57	218.32	344.724	216.173	345.088	238.57	110.17
DYNLRB2	13.2342	31.7936	20.2114	28.9885	17.8471	15.0952	9.51858	8.93309	8.50077	9.6472	9.7688	1.96678	7.89069	7.61486	11.6269	14.6542
SULF2	112.948	87.3301	63.2638	42.8177	70.0586	100.252	223.742	399.428	223.507	464.57	536.114	581.713	532.204	197.119	459.408	150.718
NBEAL1	77.3182	80.5344	85.6554	115.377	88.0051	72.4919	56.2459	52.8658	45.8503	64.0276	43.7245	81.7156	56.4705	53.2627	59.7708	64.9615
BCL2L2	148.998	142.6	122.075	122.26	156.055	135.288	76.4544	85.9686	102.238	111.704	112.362	127.604	93.3586	69.818	99.524	115.681
ABHD17B	127.39	166.959	205.547	248.219	140.799	159.847	107.433	98.7825	99.8662	77.4494	103.633	79.8604	114.457	121.24	126.427	129.549
S1PR5	20.9983	17.4988	39.3577	36.1998	23.6154	22.7803	9.61057	1.66816	11.1421	7.43073	3.15156	4.39998	2.15637	7.95635	6.04707	27.9185
RP11-96D1.11	79.2278	85.3067	65.7962	133.577	64.5697	78.7046	26.2636	25.593	67.8693	27.0756	19.4255	8.53617	18.0328	45.0752	18.6986	70.0369
ALS2CL	86.2484	56.9944	61.033	56.9085	51.1112	50.7226	36.9278	40.4568	34.0708	44.5043	33.5816	36.7074	27.3869	46.3653	37.1597	49.6159
YLPM1	148.538	142.913	158.477	147.103	143.923	144.174	129.969	133.749	121.205	115.175	115.957	124.427	122.468	122.52	121.462	152.651
UBE2J1	185.656	110.295	150.53	170.441	169.806	212.146	637.861	573.078	870.961	604.887	391.714	261.082	653.35	451.615	404.655	284.004
WASL	187.211	199.445	246.548	247.786	232.849	237.631	133.373	148.058	216.054	171.961	152.292	145.599	162.409	163.505	152.181	207.648
CEP70	41.0907	42.5329	68.4915	81.3844	62.4517	69.54	31.9845	35.5758	38.9102	32.4976	29.7189	24.0422	30.2924	31.6369	31.7033	55.5112
ZNF552	86.4043	151.205	218.555	202.488	79.7982	111.539	28.4989	38.6582	42.1685	35.6461	24.9179	17.2913	33.3711	36.4351	23.5438	133.229
CKLF	126.394	125.854	123.001	146.267	146.806	134.704	258.945	207.744	240.317	190.716	191.899	132.082	212.579	232.671	192.817	165.906
MEX3C	45.8581	53.3015	47.7666	60.8506	62.8214	67.9959	69.5566	71.2607	91.6997	72.814	78.6359	63.9398	77.2383	82.9887	85.1904	69.0622
CHP1	618.497	684.018	663.204	667.811	476.366	532.626	420.119	397.103	381.127	408.109	367.503	488.332	445.918	335.68	382.002	613.286
PLIN2	250.122	312.472	449.116	310.68	260.395	309.009	164.381	199.914	214.819	237.236	224.216	184.971	208.9	240.537	228.837	177.797
BTBD3	415.73	478.64	290.195	424.937	452.768	350.041	246.977	256.304	206.652	283.237	318.733	330.339	216.681	229.17	297.36	341.937
C6orf132	33.7347	42.1579	43.4503	64.6599	27.3651	33.1041	11.2304	7.86684	22.5715	17.029	11.9431	11.3144	9.6663	14.4959	12.701	39.9535
LILRB4	12.169	9.51749	6.76967	6.49371	5.26828	10.2526	21.8046	19.4869	28.5097	21.5274	19.2576	21.9281	18.1329	35.9397	18.5517	10.309
C8orf60	31.0212	26.033	22.3156	21.2082	13.1572	29.6883	61.4323	50.0298	53.4461	61.2244	36.5963	40.7735	58.5413	38.9254	37.0375	29.9616
ZYG11B	325.131	443.932	382.734	373.48	491.775	420.291	265.781	342.201	268.194	317.839	335.822	302.396	301.926	328.62	288.586	350.849
CES2	210.023	204.489	187.046	154.034	178.153	162.058	136.867	139.091	143.24	133.83	139.963	165.04	133.026	150.271	152.292	163.22
PSMB3	724.068	595.832	695.753	764.829	709.702	705.696	946.973	885.068	1149.68	928.157	944.966	794.95	1054.33	1043.39	1015.62	705.696
RP11-774O3.3	31.9157	35.7647	43.5316	28.0623	35.7447	28.2536	22.4725	17.8253	25.2995	16.4597	20.7372	27.7416	18.3179	25.0163	24.0791	28.1232
OSBPL3	72.6411	72.6411	65.0663	59.0298	78.5271	64.9186	178.076	125.067	170.616	141.2	98.4291	80.1441	154.799	137.501	87.3996	129.2
CETN3	494.826	446.64	541.919	551.129	461.89	553.61	388.951	404.655	295.802	328.83	352.287	244.052	327.875	414.722	346.82	509.796
FBXW7	59.086	52.9211	43.8383	58.6507	59.9971	66.8878	107.259	106.126	117.359	113.112	127.051	72.0407	170.067	92.1025	88.8774	84.5577
SQRDL	311.31	490.935	430.219	423.817	378.142	357.996	679.834	468.327	777.597	619.161	466.082	587.838	611.281	657.826	653.35	488.887
RASGRP2	26.6179	20.258	13.8497	14.3524	23.8982	18.9442	63.5005	45.8397	37.204	34.6675	58.2336	45.6237	32.5707	83.3891	58.3779	37.6071
FAM120AOS	140.065	136.867	132.082	125.56	111.66	106.532	116.306	99.6616	102.588	95.7804	96.7853	103.982	104.971	89.4275	89.6506	111.317
SAMD9	63.2527	60.2155	94.7007	84.2177	58.9263	74.9877	233.085	183.702	217.49	219.768	120.675	87.141	116.833	179.824	136.69	152.914
PHLDB3	49.0352	52.1235	35.364	50.6999	25.75	26.392	23.538	19.1361	18.1034	19.6661	12.7709	24.463	19.2739	29.0739	14.0287	26.3288
ZNF551	44.1893	37.951	57.7546	46.2385	40.169	33.4805	29.2929	28.0029	26.6625	25.3698	27.1667	17.8777	28.7778	33.0008	21.0894	38.7802
WNT11	11.2558	16.3279	11.6553	2.29184	3.38376	13.3115	1.81963	1.12784	1.6989	0.79063	1.72797	1.14736	1.56442	1.8602	2.5307	0.973554
NALCN	57.289	37.8924	39.0635	29.7803	59.9865	58.8747	13.7839	10.8312	7.98014	20.6638	11.9218	25.6564	10.6543	15.6432	8.71313	51.0974
SRPX	3227.18	2836.67	2528.23	1644.37	2397.55	2306.89	719.151	854.488	1112.99	1464.32	1180.05	1221.64	714.277	1108.44	857.28	2747.88
BTD	53.911	42.6522	46.0805	56.7801	41.4406	46.952	38.1624	41.2151	35.0829	37.6627	36.9203	37.1709	43.4948	34.0561	33.6739	38.5866
NAA35	131.553	180.73	185.238	170.018	164.542	162.749	127.882	131.024	114.939	140.966	126.93	101.745	122.355	135.104	110.79	158.424
PCNP	586.723	566.453	724.89	677.656	860.12	758.434	490.935	502.338	504.244	514.105	461.155	410.496	477.069	546.41	553.088	642.026
GCA	104.334	92.1025	85.7939	123.636	86.3832	106.791	186.563	250.09	135.861	196.219	135.288	125.225	212.244	165.679	177.259	149.963
NSDHL	56.5906	60.9195	81.0644	96.1663	72.324	69.6413	51.1434	44.151	59.1277	41.4721	37.6821	43.2798	50.8438	42.7764	43.9687	64.8865
CPA6	29.2694	23.9507	26.2871	49.6547	19.7253	27.4082	6.13555	3.81096	17.2236	1.59963	0.822724	5.16623	0.628058	6.32481	1.68268	29.8272
TNFRSF13B	30.4495	28.394	17.7162	19.9649	4.32866	25.0637	54.1153	45.4233	41.3558	32.4858	42.3601	38.7514	42.2003	64.6011	71.1121	37.2758
SCRN2	58.0053	66.6368	70.461	46.6715	48.6835	54.6017	42.0691	44.0018	42.012	44.5673	41.431	36.9856	46.8734	49.5079	35.2649	39.6105
AKIRIN1	131.657	108.201	121.899	105.014	114.097	126.128	154.585	137.297	137.028	161.066	168.101	134.948	174.086	163.688	172.514	125.359
TMEM106A	25.6242	21.7433	20.1921	20.0175	21.6429	22.1461	45.8671	31.3536	34.324	41.4059	30.4965	27.3244	40.9707	41.0034	30.1521	26.2054
NUDT14	26.7255	24.2904	20.5534	29.8777	19.1959	24.0023	10.9936	13.117	6.14879	8.66895	14.9383	18.2368	14.9541	16.1165	20.258	17.5975
HTR1D	9.27146	7.17504	16.9476	5.30342	5.9275	6.49079	0.508611	0.946074	1.32656	0.375698	1.92364	0.531606	0.489819	0.493049	5.85973	0.688315
CLTC	674.313	710.305	808.676	745.299	740.509	761.132	765.407	877.237	815.692	897.486	1011.77	811.075	915.396	901.704	921.296	873.537
MYOF	800.982	773.432	1011.77	999.062	890.802	652.768	501.792	472.644	652.768	572.49	465.746	510.793	410.496	661.409	550.684	833.568
MLLT4-AS1	19.0498	15.2891	26.8272	21.0831	24.1405	20.5597	17.67	10.5397	6.72488	10.9856	15.3197	13.4246	8.72909	13.0668	9.59426	16.6419
AMD1	192.731	220.101	178.033	165.516	230.161	259.106	250.409	315.203	336.412	295.802	342.913	251.213	325.5	293.259	365.069	231.639
SMC6	68.9226	56.7292	68.2792	98.2456	58.6255	88.8307	151.082	107.088	126.682	99.746	110.963	128.685	174.256	178.967	131.974	96.906
KIAA0930	144.399	113.142	105.148	95.9263	103.712	113.21	163.688	142.352	186.068	179.576	140.294	144.825	147.891	161.333	138.876	128.336
UPK3A	959.314	2528.23	1147.81	1125.47	348.35	716.966	77.7886	27.6572	54.3373	19.1493	14.5799	1.71866	2.28519	109.565	24.4924	580.534
HLX	30.8345	30.0892	20.352	26.7034	27.1121	30.5884	63.045	48.1008	52.6395	53.599	56.634	104.412	62.8214	64.0864	59.9388	35.9463
ID1	2947.29	2586.32	3566.56	5255.27	2528.23	3797	1560.91	2059.25	1946.06	1275.31	1058.43	1542.46	1162.39	1395.63	2067.89	3038.75
LMTK2	31.3768	37.2688	35.227	37.0555	26.0572	36.9391	19.206	9.9368	26.305	18.9035	9.52268	23.7825	18.0785	23.8394	14.1093	31.7361
PAQR4	13.5696	5.64755	4.60136	8.41797	17.3524	26.557	27.4445	52.0854	37.2631	51.2244	34.8883	42.322	45.3014	25.0364	37.0303	15.2004
GAS2	32.7311	68.0581	88.9017	54.8697	33.0008	34.8208	10.6444	14.7723	26.2452	18.0869	17.1551	19.2576	28.6708	19.3321	14.8799	24.9539
TMEM156	12.2826	5.65558	8.72296	12.7871	3.46794	11.2107	77.6073	59.7163	96.4992	47.0895	41.804	16.2183	73.9611	81.988	59.6444	18.3828
ALDH1A2	31.7361	14.4997	25.3049	38.4391	15.6204	41.7532	14.6013	18.5079	3.38885	3.67578	11.8265	2.61476	8.33552	13.4246	12.4001	4.38841
HPS5	75.0084	105.811	82.9887	97.8227	86.0684	111.559	205.751	124.02	190.197	181.758	157.783	124.462	144.369	211.4	146.175	112.74
PCNXL2	57.1893	66.4484	55.842	52.0586	46.6841	51.1434	47.0113	32.7887	32.6727	33.9384	45.7177	34.1185	30.8227	48.0884	31.0638	47.0974
ZNF33B	75.9064	69.1406	104.481	119.679	76.9365	93.4463	62.1033	52.0001	66.4216	59.3423	43.3031	33.304	42.6641	66.6238	47.1385	74.0748
NRG4	19.4443	29.2467	12.9783	26.2801	8.28852	12.5784	11.2333	4.92793	5.18795	0.523364	0.393378	3.62776	1.92489	9.80004	1.00089	7.81416
PITPNA-AS1	53.7271	80.6366	67.7135	90.8259	77.6232	67.4828	54.2178	51.9528	44.9967	40.2625	46.3081	48.8852	61.8381	57.7116	48.9292	60.0489
NCF1	39.6374	20.1637	4.87479	21.4472	5.08744	28.2109	225.337	116.356	154.869	108.667	65.6072	61.1735	91.5949	164.305	100.525	67.415
NFAM1	19.2334	20.2789	16.2691	14.0781	13.6836	25.1499	31.6532	35.2199	36.0682	26.5838	37.3041	23.5262	33.7263	23.3507	28.4376	23.7949
CCDC109B	94.2688	140.175	87.6303	133.373	155.472	110.819	287.329	221.732	257.956	187.857	201.738	215.295	169.263	297.803	272.536	131.024
ARL4D	44.0449	48.1136	43.3659	57.5523	64.0014	39.5603	20.1045	37.7748	35.3036	38.7729	35.0829	28.8774	25.0119	24.637	34.3119	38.3094
LMAN2L	172.304	196.981	213.414	181.962	203.243	228.252	116.243	124.503	96.8783	127.015	164.187	99.5097	109.07	115.894	121.04	216.736
SLC38A2	2117.89	2026.19	2259.79	2463.55	1761.3	2089.78	1418.84	1441.59	1936.47	1657.7	1588.77	1435.19	1887.33	1568.59	1749.59	1833.3
ITGA8	559.955	453.074	372.041	328.62	386.331	487.704	192.861	257.712	189.839	229.846	226.529	449.739	210.827	202.141	187.474	313.978
BTK	35.3431	22.3412	29.8851	27.5673	37.7072	34.4072	141.433	150.829	160.437	96.004	113.972	56.4811	137.145	251.628	138.204	63.657
HIST1H2AC	182.18	134.05	248.719	188.176	175.202	180.292	376.063	345.261	320.812	379.449	393.053	189.2	353.498	294.539	217.672	420.529
MCOLN3	36.5963	27.9799	33.3711	60.3009	35.3186	59.9131	8.36375	8.93535	10.301	15.5639	13.7989	27.2059	20.093	20.8194	22.7317	33.1478
HMGCS1	73.2345	77.7462	96.6935	77.6604	83.5171	91.1259	67.982	62.6738	65.9524	62.0334	61.3425	38.6182	75.844	58.794	66.6238	61.99
SGK1	538.273	536.114	101.355	281.026	260.329	324.839	858.831	822.216	818.13	783.487	692.946	845.065	988.547	867.616	1410.08	389.853
FBXO28	139.996	143.46	170.556	164.542	148.025	165.47	129.488	132.661	130.865	123.96	130.635	121.176	141.021	134.948	129.83	149.7
CDKN2A	28.5884	14.7021	21.1675	18.2014	23.1015	18.7554	62.4755	44.4136	31.801	47.5244	21.5888	40.9321	41.0124	40.765	59.086	41.3394
DOCK2	22.8841	27.669	10.7695	34.4801	20.6437	23.7122	137.171	75.1693	164.217	71.6615	86.832	46.8734	104.725	147.276	83.2971	50.732
ARSG	15.7022	20.482	11.5649	13.5241	18.9329	17.1638	37.7565	26.9403	30.3804	23.6346	34.2048	25.126	33.4047	24.603	23.3103	19.5682
ECSIT	97.4767	99.2404	89.9239	87.1342	49.1889	86.2052	47.4436	49.9505	58.3955	44.483	65.2977	56.7051	43.8574	67.0921	48.6147	68.3267
FLVCR2	20.9572	19.6821	27.8951	24.4236	30.8923	12.6158	50.6149	42.8752	39.8083	42.3483	37.204	27.7339	39.0428	41.1888	45.9183	25.4997
CNTNAP5	16.3701	25.0734	21.1596	17.2083	14.3524	15.8673	6.96744	8.809	7.26384	3.50976	4.98179	4.90852	2.09589	11.4442	4.89567	19.5733
TLR2	43.8126	42.0905	37.6071	63.8004	50.2898	52.7337	180.097	162.356	129.426	180.935	140.799	56.2149	146.267	190.981	104.334	61.6482
YIF1B	37.786	31.0212	29.7964	25.3365	23.4955	26.8319	49.0596	46.2745	36.3406	42.2003	56.1662	43.5316	42.9148	38.814	40.8249	33.1041
NAV3	48.4872	51.2579	35.5063	19.2158	36.3888	35.2649	11.3592	20.9719	13.9354	27.4937	24.2971	15.6901	13.9816	20.9572	18.8845	25.5329
ABHD12	311.673	246.71	249.938	367.986	121.928	150.306	150.357	88.545	123.546	84.542	86.6406	91.4795	102.813	138.204	68.6439	136.69
NEK6	38.2983	37.5472	37.4501	31.7772	38.8988	35.3431	53.151	50.1696	45.5287	48.7187	59.7933	59.7849	45.7622	64.844	53.6638	37.3107
ACSF2	139.963	210.827	223.116	132.234	115.092	126.106	77.2219	66.6112	114.821	51.6007	46.4197	44.0983	26.491	73.3695	62.8083	140.799
RMND5A	122.593	111.403	104.868	107.279	98.2766	124.503	83.0088	80.8262	87.846	66.5132	77.7638	70.0782	87.9431	80.2956	81.7867	116.968
ALOX5AP	283.495	280.332	228.426	406.441	399.654	341.758	1550.69	1135.79	1090.25	642.026	796.6	577.366	923.731	1293.1	702.436	558.975
PSMA7	270.772	341.094	369.382	367.649	384.253	404.126	510.793	438.916	477.414	422.036	504.587	399.153	477.958	525.061	478.64	386.903
SEMA3F	257.784	304.75	319.125	325.5	230.754	193.827	98.0077	140.446	141.784	157.65	87.0776	205.907	163.647	114.261	183.774	259.106
CDV3	322.859	322.321	310.68	390.642	412.22	419.457	812.428	684.018	919.181	648.036	598.858	427.785	582.741	741.797	647.237	421.364
HIST1H2BE	52.2593	37.4926	46.408	39.3853	55.5656	49.4927	97.0068	80.8112	108.356	84.151	74.1779	53.8758	76.1963	83.3294	51.1235	83.0249
ZNHIT3	283.623	372.041	334.139	397.103	265.106	310.348	262.598	215.414	192.573	193.269	221.229	205.491	198.609	298.744	207.058	289.41
LEPROTL1	254.753	253.094	236.714	261.4	247.589	280.649	363.153	337.978	328.62	282.638	307.635	288.586	324.263	360.317	337.469	260.716
ITGB2	123.96	94.3125	38.5562	57.289	99.0399	72.6411	394.277	271.863	344.88	209.852	260.329	208.477	221.65	473.465	193.19	132.102
CHCHD10	575.82	548.787	456.356	375.255	258.574	267.918	279.142	198.609	230.938	142.532	176.88	178.153	199.805	295.675	159.038	246.138
EGR3	16.9883	20.1124	13.2586	9.36515	17.472	26.528	54.4019	62.8599	57.2423	67.8434	100.797	139.883	89.5124	53.864	96.0774	27.1358
ITPKB	45.6237	34.8883	41.7431	35.3134	56.7292	51.6529	97.968	78.297	58.4726	70.9041	81.7008	72.7133	62.567	97.062	61.8154	56.0347
CD1D	29.5489	18.1822	22.5103	25.0416	54.7888	26.7034	100.124	114.952	60.7273	127.092	61.6734	78.0669	94.2193	89.9065	104.141	25.7249
YIPF6	214.159	242.046	250.309	242.789	245.611	267.31	169.418	177.654	196.802	197.187	193.016	185.477	188.53	151.047	204.709	251.46
PAPLN	9.72338	17.8096	22.8695	17.4661	19.955	22.4295	76.1271	79.9787	39.2165	59.4426	51.1346	96.6935	109.956	71.4506	103.531	18.9035
LAMA3	30.5509	37.856	35.5758	38.4806	24.5469	37.2884	23.9887	20.3088	23.4334	33.2306	16.3279	22.0006	16.1165	19.3792	23.8565	24.3983
MLPH	553.088	655.807	723.131	843.191	265.708	315.856	177.523	184.971	346.82	186.516	156.152	94.5765	105.953	289.733	176.045	379.151
SMAD5	301.926	394.828	376.063	469.121	445.23	387.98	211.571	275.086	180.409	232.849	266.955	235.863	279.809	218.155	249.686	418.642
EFCAB1	15.3037	10.4474	15.4974	11.8297	7.47141	13.6717	4.00668	7.35062	8.46473	2.89501	6.9106	1.4776	4.83866	6.99627	3.16828	9.11364
S100A8	333.298	20.7238	11.8297	24.6801	40.5986	39.294	838.11	1001.6	765.407	624.579	364.113	464.229	719.855	83.1375	356.961	751.403
ATP5H	1021	1007.31	995.696	1057.32	988.547	931.458	925.188	938.471	875.729	881.941	928.157	957.683	857.28	922.439	849.213	959.314
AMIGO2	953.248	936.014	1644.37	1406.86	1037.87	1090.25	579.585	626.516	479.93	719.855	768.821	674.313	616.264	574.014	616.264	1144.45
PFDN4	115.595	161.561	165.679	182.52	169.598	157.84	115.894	113.4	97.655	113.21	138.594	118.775	118.654	111.511	133.51	140.148
CHCHD5	36.5187	44.5673	51.6417	45.0223	37.4999	31.1787	29.4442	28.8855	31.1421	20.2824	27.5749	34.6675	23.2602	23.5749	29.3541	32.7141
DOK2	41.646	59.2885	14.174	32.849	33.2593	27.6572	98.5794	69.0381	101.916	93.8221	68.5115	78.5271	65.7527	87.3789	49.2788	43.9385
DNAJB2	121.766	128.797	108.602	95.9664	93.1714	86.1097	54.2429	54.267	57.7915	65.3268	68.6953	86.3396	67.1173	61.5825	73.7937	105.381
TNFSF14	11.1686	8.98335	6.09134	12.5535	12.6543	7.69714	46.1987	18.4886	32.8561	24.8073	30.0257	24.8615	47.4128	33.1478	19.8895	17.1792
SCRN3	45.8935	40.1192	57.7915	65.0663	59.9289	47	33.5985	40.8828	36.877	38.2136	33.1478	31.0744	38.1535	28.1433	42.3055	44.0142
EMP3	313.368	250.309	197.187	144.559	240.148	296.157	382.002	566.956	411.601	393.262	450.769	433.053	606.183	398.245	429.187	255.703
IFITM1	1330.52	1506.78	745.975	1104.17	1506.78	1358.14	2397.55	2836.67	2809.98	3077.63	2328.29	3926.97	2536.62	1761.3	2536.62	1382.72
ISG20	77.3628	45.2396	21.5181	47.5953	30.3986	75.7036	820.334	685.536	663.204	513.097	367.283	167.68	762.584	431.041	330.456	118.26
EHF	427.369	438.643	550.05	581.713	317.408	302.828	187.802	118.291	313.003	118.46	12.6191	7.08184	17.2832	246.71	44.2505	403.958
ESPL1	8.96589	16.1645	11.7971	10.9696	6.88989	11.7971	37.8642	32.1479	27.3023	19.1778	20.4429	19.2783	26.158	25.0255	23.1523	13.9354
PRELID2	37.4732	46.8847	55.8788	51.0551	44.8024	42.0781	31.3387	30.7876	28.3585	36.5817	30.5714	41.9877	26.1807	17.9381	39.0512	25.0035
PPL	393.381	705.696	348.692	395.552	336.921	403.958	156.727	118.554	323.219	211.754	83.9501	109.907	70.3007	229.95	70.9962	350.661
TMBIM6	1856.13	1744.35	2034.3	1789.5	1342.05	1648.81	1472.08	1451.32	1506.78	1226.57	1194.96	1146.41	1245.48	1445.51	1218.85	1472.08
CYB5R4	46.1138	46.1987	51.591	62.0334	57.6135	58.0806	107.816	88.0403	103.067	86.4444	91.8873	50.9084	95.4211	112.81	80.668	66.5854
GPAM	60.0338	71.2763	92.5455	74.2774	71.6344	116.689	50.4024	50.5538	44.2269	50.8548	56.846	38.9711	51.6007	53.0833	38.7729	66.6654
IL15	47.5758	49.0054	52.3188	75.2228	87.3608	81.566	120.344	117.302	123.028	143.757	83.3891	136.994	97.062	90.9946	100.507	87.3608
ACVR2A	106.699	121.843	154.241	142.207	136.566	153.377	89.4275	92.6514	76.7896	86.3396	79.0597	58.2952	70.9628	78.8709	64.6932	149.555
DMAP1	107.061	88.2861	111.511	95.8619	77.8842	79.103	67.812	68.1378	51.9528	59.6129	80.1441	52.1867	51.4533	71.1955	65.7829	84.662
HEY1	285.272	371.812	236.878	429.447	151.629	317.153	156.572	242.789	127.051	144.603	126.961	169.847	157.453	123.662	163.139	124.773
NUP62CL	6.564	7.666	13.0344	13.188	11.6752	13.084	7.41583	3.28941	7.11305	5.56417	4.45518	2.15939	7.11096	3.83004	3.15156	5.40703
PRDM11	20.4917	22.4414	18.4189	25.4119	15.1719	22.3965	10.9528	13.293	15.6766	10.9663	15.9731	17.8725	13.6769	13.3134	11.7087	14.9302
STAMBPL1	62.4214	61.6321	68.1734	82.2269	62.6738	72.4136	144.497	98.0077	135.035	118.716	119.651	94.0025	158.17	162.146	197.064	86.2052
MAP1LC3B	405.968	397.656	377.366	392.253	373.13	426.87	474.342	575.237	496.286	560.372	565.401	596.81	637.468	462.898	610.737	388.62
SLC6A8	174.596	173.272	91.9037	45.2894	80.5206	75.0084	26.5629	24.6557	24.1735	30.6039	31.3175	62.1905	27.9016	26.1647	33.5254	35.0616
HSD17B4	487.44	407.637	682.586	570.782	424.441	492.221	298.351	356.359	354.754	327.454	287.939	225.735	281.466	442.681	310.233	427.785
TAGAP	47.2566	47.1087	31.6257	45.879	32.2469	54.2327	139.091	129.034	128.149	101.243	105.014	61.5465	212.059	149.761	111.194	67.7135
LOC101928173	4.09714	3.02239	1.49239	0.795277	2.71529	0.928651	35.4773	2.00359	25.434	20.3852	15.5987	21.8254	14.0441	27.4827	11.8347	16.2535
TXLNB	6.88619	7.49479	4.12281	14.7055	9.52268	11.446	25.1119	12.5747	19.8828	15.4758	15.6253	23.1847	26.8926	26.2452	31.801	17.2948
DIRC2	145.165	144.134	147.601	148.538	107.969	135.481	106.596	106.434	101.488	100.76	78.7187	83.253	84.0707	123.426	98.8045	131.712
CDC42BPG	7.49978	8.08599	6.65967	11.0046	6.10802	8.67361	2.28012	5.78442	2.01927	5.74648	3.73329	1.73887	1.7778	3.26534	2.45505	4.73475
FAAH	59.0984	42.0691	48.8187	29.9673	34.6347	30.082	4.37389	22.7529	23.2774	30.9964	13.1081	10.2428	11.0115	17.2709	15.2609	33.0277
RP11-164P12.4	17.7246	21.393	17.0663	32.5365	18.1711	11.9795	11.0649	4.31572	10.518	13.28	4.89178	4.03373	1.96769	0.995567	0.524373	13.9417
UQCRC2	686.328	694.683	881.941	874.613	791.552	736.575	612.497	557.18	645.097	548.787	545.779	460.413	518.919	656.223	511.941	767.792
SEPP1	1985.1	1776.35	2067.89	1713.43	1897.65	1974.65	2344.45	2273.76	2601.73	2809.98	2419.41	1789.5	2515.36	2482.16	2397.55	2379.31
ZNF169	14.5075	19.2201	15.2363	14.0528	18.2316	12.6648	22.5343	26.343	19.0654	28.704	20.9496	21.5335	22.0419	21.5453	19.2827	24.8678
VIMP	627.542	587.838	612.862	672.166	560.721	760.345	1213.87	1202.54	1441.59	1239.97	1104.17	873.537	1572.75	843.191	1108.44	683.212
RAB17	32.9168	51.77	31.2454	52.9957	24.1642	38.0109	12.2107	32.1734	16.1568	14.041	4.06269	15.9339	3.23122	21.4887	1.25119	26.491
HOTTIP	30.9964	29.7189	32.9394	33.2131	39.4096	29.9616	24.7622	17.0963	25.5876	20.7411	17.6889	16.703	20.1871	18.9217	17.3363	34.546
MSMO1	373.773	555.364	520.639	393.053	478.894	484.091	386.576	306.477	324.412	264.249	279.029	217.672	256.092	343.388	282.111	458.087
RP11-796E2.4	18.7343	24.7446	12.2076	20.8135	14.3175	27.9644	36.0355	30.7483	56.4459	32.6429	41.2312	32.834	41.9376	52.9108	43.2701	24.8272
HK1	555.028	578.922	412.782	456.356	447.01	399.654	357.257	336.773	340.432	299.707	282.638	362.225	261.945	374.776	292.66	451.615
TMEM141	47.5057	81.0389	72.021	88.8563	51.6007	39.0428	39.5344	12.9544	30.1303	19.2002	29.3078	30.6463	22.2294	41.7908	38.9563	44.4225
SP110	165.516	141.594	137.66	172.883	164.057	157.399	428.854	353.816	350.661	252.307	257.113	223.026	227.701	457.643	290.543	240.453
FOXO6	62.4622	80.1441	93.3915	101.102	43.2258	86.0684	50.68	16.8154	30.0964	25.2232	28.6204	20.258	7.70944	44.9869	17.3034	76.6439
HLA-DRA	2051.76	2192.41	1295.86	1909.01	2109.51	2026.19	4983.26	4133.75	6374.55	4930.73	2878.2	4684.68	3956.05	5643.22	4133.75	1678.05
NAA10	67.0795	79.744	68.2276	47.8752	93.3915	63.4508	98.1775	83.1539	127.645	106.903	104.566	128.429	121.804	101.916	109.338	79.1677
NNAT	49.5254	47.3526	27.085	56.5235	22.5841	55.1201	10.4656	9.12529	21.1419	39.1481	4.94001	14.1258	1.47484	14.0253	24.1512	19.1111
ALDH5A1	203.121	251.157	248.111	198.784	129.653	153.664	114.229	70.8886	116.689	62.9512	50.0425	37.6006	60.7599	147.103	73.2622	184.923
KIAA1107	26.543	29.0621	45.4377	45.3734	37.0645	32.6486	17.647	13.3931	17.1289	17.5975	20.5699	21.2145	13.8086	28.0525	17.7745	34.2476
NOA1	455.368	470.619	391.352	505.885	360.317	370.895	387.628	290.81	310.482	275.865	316.769	354.754	298.472	310.348	302.302	378.302
SNRK	143.127	123.728	142.077	135.979	180.786	163.462	179.544	288.184	249.496	248.304	300.255	383.257	287.469	176.273	286.978	214.395
LMNB1	23.4517	25.0416	32.7141	30.2839	16.6342	17.8152	104.917	111.633	74.0029	60.5515	60.9195	24.6801	70.9359	85.5433	90.1825	42.9633
CD63	2776.02	2617.49	2718.16	2551.53	2689.29	2947.29	2878.2	3180.13	3374.71	3609.96	3077.63	3374.71	3340.69	3008.56	3154.01	2836.67
CCK	2.39609	6.01946	1.00221	1.86524	2.28448	8.92466	16.6419	10.4554	11.7112	19.6994	14.1258	9.77136	13.597	12.4314	30.5349	16.9476
ATP1A4	69.1957	78.889	8.91125	125.854	122.444	70.3752	15.0545	14.168	17.0097	7.87902	6.93899	4.55168	1.92977	30.082	9.27146	55.7061
MYO1F	126.571	92.4711	33.3576	72.1657	103.685	65.3719	361.924	208.099	184.132	193.118	169.917	159.906	219.459	250.09	168.205	129.034
ATP5F1	1364.67	1327.1	1521.21	1379.21	1275.31	1308.85	1251.56	1138.12	1138.12	1031.29	1087.75	1052.63	1031.29	1302.1	1049.48	1305.01
CYBA	222.716	173.808	216.814	236.009	177.259	218.931	607.861	594.65	851.985	739.516	565.016	301.349	925.188	567.408	415.305	286.682
GPR84	0.9107	8.15649	1.54601	12.7205	5.73291	8.21634	23.9953	18.3961	30.4058	12.7074	16.9429	9.90794	20.9085	22.3466	23.7644	12.4001
ERMP1	518.472	593.908	632.282	687.331	450.456	525.313	224.576	188.779	294.12	224.88	153.664	130.635	161.756	326.419	156.727	690.444
SMAD3	150.466	132.927	135.928	155.81	115.71	120.056	98.7611	79.744	106.154	84.3512	73.5467	65.2489	66.0196	97.3888	72.9228	142.175
IGFLR1	59.6444	37.3788	30.5424	64.4487	25.4024	34.9243	325.246	260.145	229.082	189.046	111.945	94.9574	216.736	270.86	168.465	59.745
USP20	43.3315	42.2003	53.7836	51.167	45.6578	54.4477	82.0997	60.0079	63.3344	67.1723	63.5474	78.7046	60.954	64.7385	67.7378	51.1525
LOC101929705	7.76355	8.57678	5.85448	9.78829	9.10663	12.2342	1.3988	3.14012	1.2151	5.41019	4.77206	1.79218	2.09065	4.95322	7.40972	2.57365
HLA-E	1382.72	1251.56	919.181	1431.59	1752.93	1218.85	2617.49	2328.29	2947.29	2294.23	1814.26	2059.25	2051.76	2430.2	1601.4	1601.4
AGR3	140.321	333.968	204.328	616.79	149.076	494.517	60.316	52.5717	198.558	50.6355	2.46635	0.452103	20.7127	24.9769	7.07749	38.7253
RRP7A	52.4865	59.0192	45.1133	54.9141	63.6003	52.752	31.6369	29.0739	19.3496	13.8755	31.7508	43.9687	43.4833	46.9212	40.209	36.5698
KCNQ1	100.736	122.756	73.8321	135.825	72.0407	60.5055	39.647	40.1772	72.0557	44.0983	39.446	19.1742	28.688	39.1746	30.9222	77.17
MGLL	727.567	649.914	534.77	372.041	608.298	554.578	347.119	411.601	270.071	329.151	378.302	508.429	296.049	344.603	293.962	469.437
KRT13	3062.09	3180.13	1441.59	2430.2	2083.28	1749.59	968.864	596.81	994.291	457.185	18.4468	11.6432	36.9522	885.068	44.3859	2586.32
HIBCH	252.945	296.612	441.494	449.116	355.705	329.358	195.198	187.269	250.309	203.616	163.847	118.989	166.7	222.072	167.096	351.193
L3MBTL1	32.6669	21.4605	30.1719	31.0212	25.4727	19.6661	19.1742	16.1506	19.5085	18.6494	15.5936	18.3179	20.8862	18.7921	15.4718	20.9496
MST1R	61.8154	68.5115	69.9874	91.3452	70.8886	49.5079	46.2492	19.7671	56.5093	44.2041	20.2415	15.5936	17.9279	55.2889	23.3595	45.6123
SNORA68	74.5207	87.6751	44.483	40.939	69.1406	39.9827	23.5103	33.0443	33.556	20.4917	18.0785	23.371	36.9764	17.5496	25.8877	46.9646
TRAPPC2L	153.805	121.131	115.736	134.116	106.629	139.883	116.204	110.79	91.0839	73.8321	99.6893	99.4571	98.9061	103.633	93.0313	91.7306
PHOSPHO2	123.106	167.219	152.681	243.266	149.174	135.979	94.424	49.7662	74.8487	47.6624	37.4999	34.7111	46.9841	107.741	65.8468	162.715
DOCK4	41.3159	48.6835	53.0293	74.717	44.5791	53.8097	75.1693	84.1299	78.5082	103.648	116.863	128.723	132.511	95.2432	118.127	58.552
TNS4	105.428	74.9702	50.4124	57.7546	26.6455	54.2971	10.1263	4.55872	11.2662	32.6207	3.17334	7.40358	8.12395	25.7047	15.3037	53.0921
COLGALT1	89.4674	87.87	78.0669	74.3868	79.923	74.2591	116.43	120.728	105.249	108.976	162.892	129.891	116.154	102.685	123.838	86.359
SOD2	133.943	130.662	195.47	192.452	165.145	189.572	240.741	305.809	408.303	364.478	286.125	223.889	375.557	253.351	291.098	201.617
RUNX1-IT1	27.5023	14.019	7.50994	24.6624	2.37904	23.7767	159.951	62.9512	79.923	69.5287	69.0919	59.7708	122.882	108.522	45.7395	47.491
BRSK1	18.5486	10.9506	19.3321	9.19116	12.2218	10.1377	31.1514	36.664	54.7098	31.1903	41.4406	31.7188	55.5334	34.0842	21.5453	18.9367
SIAH2	284.212	253.553	139.091	197.187	271.037	153.336	145.415	77.4494	116.509	151.872	134.547	119.231	112.428	140.197	143.889	122.505
CD300LF	36.629	32.1923	4.09544	16.192	18.7446	8.61898	120.369	76.5981	68.2574	68.0467	52.5345	55.7202	68.5914	105.635	46.6403	30.9964
SEC24D	39.4956	42.4747	49.0596	43.5718	50.4809	43.8651	78.9033	88.9247	105.381	129.588	92.8204	75.3385	133.173	61.6122	83.7879	56.1397
ADNP2	176.045	142.64	213.935	178.967	180.634	209.305	158.889	123.139	116.102	120.65	114.754	139.996	134.676	145.165	130.841	173.615
FYB	66.3183	64.3739	35.4773	56.8085	49.4665	57.4075	333.968	202.807	239.729	155.657	186.894	97.4874	169.568	266.088	122.799	104.566
LINC00657	1245.48	1223.79	1305.01	1367.83	1428.7	1406.86	880.715	995.696	844.269	990.34	1036.11	916.741	1057.32	966.495	1001.6	1453.76
P2RY10	19.5203	19.0261	14.6152	28.027	18.7055	34.8004	112.554	63.036	81.6715	47.0211	68.6118	34.0842	82.6999	131.924	94.1037	50.9869
CD6	20.7238	21.4349	15.3603	12.6191	11.4489	15.1639	82.5564	46.2609	69.1585	27.0421	45.4564	41.4059	57.2164	64.9093	41.034	22.0848
PGAP3	98.6884	83.0692	83.4436	124.345	69.7899	86.5158	58.7553	62.4912	68.4041	68.432	69.6726	61.4682	54.7729	53.1283	66.5974	73.0598
KIAA1551	170.299	167.096	182.889	243.097	199.088	262.059	529	454.518	445.451	343.208	419.457	207.257	426.87	632.911	371.618	319.37
TMCC1	83.2352	99.0155	99.8121	102.419	97.8753	91.0607	72.1657	69.3264	75.631	80.5594	78.0262	74.2591	85.0971	71.8248	59.7306	95.2604
KANSL1L	65.5663	80.668	90.4768	100.278	77.1028	75.9749	57.7546	57.9223	58.0418	71.4368	45.9183	55.9382	52.5249	46.3865	46.4953	77.9967
NSFL1C	176.972	190.716	163.168	159.075	162.839	167.68	145.95	149.875	165.906	145.487	136.658	143.323	148.878	149.7	128.451	152.831
NOB1	345.547	375.099	282.507	374.206	288.37	260.809	237.302	183.292	193.269	166.073	215.926	201.617	176.727	217.728	211.754	337.469
IL16	57.9451	50.8691	26.9258	30.4884	37.4501	50.9002	159.526	118.871	144.399	72.4567	116.689	56.5235	126.29	144.603	93.624	59.6444
ZMAT2	401.798	392.781	375.757	421.768	386.576	407.878	365.507	350.661	338.446	316.124	344.215	327.227	293.343	357.765	326.419	400.162
FAHD2A	82.5564	81.3656	94.8646	103.067	93.5198	76.951	62.4033	70.9359	62.0334	66.2882	68.4444	64.3868	66.7185	64.6599	63.2323	92.3863
SLCO5A1	6.7508	3.72568	4.70046	6.41162	4.26372	5.44094	18.917	13.6926	23.246	15.8373	18.7391	9.93083	22.1399	15.9531	15.4863	3.8316
TACSTD2	1101.71	1077	1211.08	1453.76	827.072	851.985	558.975	303.637	590.29	300.421	67.2257	43.074	85.6017	609.761	211.817	1194.96
HECA	152.468	170.556	166.7	159.413	176.201	179.272	258.274	215.536	237.43	186.068	251.906	170.349	230.817	250.983	220.328	194.862
ADTRP	108.146	88.2171	164.351	159.779	66.8732	132.819	75.9616	41.0237	29.1589	14.8841	38.9822	22.8257	19.4443	58.5413	43.8383	115.233
HSPA5	765.407	849.213	949.82	787.76	715.07	704.062	1367.83	1538.43	1364.67	1367.83	1472.08	1138.12	1985.1	1057.32	1386.86	823.195
F2R	68.1496	72.957	75.3785	74.9541	101.406	91.3127	105.513	187.099	191.777	241.435	232.72	173.963	235.164	101.564	243.924	114.457
GTF2IRD2B	29.4202	18.9545	36.8928	42.3805	43.5233	34.5303	28.7275	15.2719	17.6655	21.8887	13.4943	11.0678	15.0952	15.5062	16.6539	27.5486
MRPL30	159.487	186.254	227.124	211.261	169.568	184.653	145.565	165.307	144.792	136.231	138.991	121.579	141.987	139.25	138.67	182.118
ITPRIP	34.6675	33.1357	25.7249	36.0355	24.1811	30.0194	38.7514	52.7466	60.4899	54.2075	62.2937	63.4247	87.0236	42.0905	65.8714	41.4644
[truncated: 2,814 more rows]
