# Supplementary material for: Identification of novel biomarkers in Hunner’s interstitial cystitis using the CIBERSORT, an algorithm based on machine learning
Source: BMC Urol. 2021 Aug 16;21:109. doi: 10.1186/s12894-021-00875-8 (PMC8365919; doi:10.1186/s12894-021-00875-8)
Supplement: Supplementary file 2 — Additional file 2: The detailed GO results of GSEA assay. [file 12894_2021_875_MOESM2_ESM.xlsx]

## Sheet: Sheet1
ONTOLOGY	ID	Description	setSize	enrichmentScore	NES	pvalue	p.adjust	qvalues	rank	leading_edge	core_enrichment
BP	GO:0002430	complement receptor mediated signaling pathway	11	0.913325	2.07368	0.00184502	0.0156227	0.0120732	816	tags=82%, list=4%, signal=78%	1380/2357/27202/2358/1378/2359/719/728/1240
CC	GO:0019814	immunoglobulin complex	15	0.909405	2.23769	0.00179533	0.0155209	0.0119945	1303	tags=87%, list=7%, signal=81%	3507/28778/100423062/973/3495/3514/3500/28639/28823/974/28461/54923/3537
BP	GO:0097048	dendritic cell apoptotic process	10	0.89066	1.98057	0.00184843	0.0156227	0.0120732	1022	tags=60%, list=6%, signal=57%	6363/1236/6366/10859/4067/3965
BP	GO:2000668	regulation of dendritic cell apoptotic process	10	0.89066	1.98057	0.00184843	0.0156227	0.0120732	1022	tags=60%, list=6%, signal=57%	6363/1236/6366/10859/4067/3965
BP	GO:0002887	negative regulation of myeloid leukocyte mediated immunity	11	0.886429	2.01261	0.00184502	0.0156227	0.0120732	1022	tags=64%, list=6%, signal=60%	3598/2213/3162/729230/11314/8832/3965
BP	GO:0033004	negative regulation of mast cell activation	13	0.881733	2.08009	0.00182149	0.0155578	0.012023	1322	tags=62%, list=7%, signal=57%	3598/3162/146722/11314/8832/3965/284021/1268
MF	GO:0034987	immunoglobulin receptor binding	13	0.880644	2.07752	0.00182149	0.0155578	0.012023	1303	tags=69%, list=7%, signal=64%	3507/100423062/3495/3514/3500/28639/28461/2268/3537
MF	GO:0071723	lipopeptide binding	10	0.874062	1.94366	0.00184843	0.0156227	0.0120732	1788	tags=90%, list=10%, signal=81%	910/929/912/7097/909/913/911/10333/7096
CC	GO:0042613	MHC class II protein complex	12	0.87232	2.0159	0.00183824	0.0156227	0.0120732	2119	tags=92%, list=11%, signal=81%	3112/3126/3117/3108/3109/3111/3122/972/3115/3119/3113
MF	GO:0019864	IgG binding	10	0.863074	1.91922	0.00369686	0.0252926	0.0195461	687	tags=60%, list=4%, signal=58%	2215/2210/2213/2212/9103/2207
BP	GO:0072540	T-helper 17 cell lineage commitment	12	0.861153	1.99009	0.00183824	0.0156227	0.0120732	2045	tags=75%, list=11%, signal=67%	3662/4063/3569/114836/149233/3594/30009/84695/6774
MF	GO:0045236	CXCR chemokine receptor binding	10	0.85623	1.90401	0.00369686	0.0252926	0.0195461	1090	tags=60%, list=6%, signal=56%	3576/10563/6373/3627/4283/5196
BP	GO:0002863	positive regulation of inflammatory response to antigenic stimulus	11	0.854327	1.93973	0.00184502	0.0156227	0.0120732	1363	tags=73%, list=7%, signal=67%	1236/7124/4049/695/940/2207/1268/718
BP	GO:0072610	interleukin-12 secretion	10	0.848209	1.88617	0.00369686	0.0252926	0.0195461	1705	tags=70%, list=9%, signal=64%	6363/1236/51311/10859/3965/5600/4192
BP	GO:0045086	positive regulation of interleukin-2 biosynthetic process	13	0.848144	2.00085	0.00182149	0.0155578	0.012023	1944	tags=69%, list=11%, signal=62%	3662/3553/940/5788/942/64581/941/5588/916
BP	GO:0046851	negative regulation of bone remodeling	15	0.847775	2.08604	0.00179533	0.0155209	0.0119945	2232	tags=73%, list=12%, signal=65%	952/26585/4982/3569/7128/6422/1445/3635/5027/9607/3375
MF	GO:0050786	RAGE receptor binding	11	0.847138	1.9234	0.00184502	0.0156227	0.0120732	413	tags=55%, list=2%, signal=53%	6278/6279/2357/6283/6280/6285
BP	GO:0046007	negative regulation of activated T cell proliferation	11	0.838309	1.90336	0.00369004	0.0252926	0.0195461	2748	tags=73%, list=15%, signal=62%	80380/2615/29126/3965/10385/50943/836/383
MF	GO:0001848	complement binding	19	0.837964	2.18164	0.00174825	0.0155209	0.0119945	1385	tags=53%, list=8%, signal=49%	1380/629/22918/1378/3689/5806/728/11326/3684/733
BP	GO:0045779	negative regulation of bone resorption	13	0.837771	1.97638	0.00182149	0.0155578	0.012023	2232	tags=69%, list=12%, signal=61%	952/4982/3569/7128/1445/3635/5027/9607/3375
BP	GO:0001771	immunological synapse formation	14	0.836414	2.01435	0.0018018	0.0155209	0.0119945	1267	tags=64%, list=7%, signal=60%	6363/1236/6366/1794/923/2047/84868/4478/5551
BP	GO:2000318	positive regulation of T-helper 17 type immune response	10	0.83525	1.85735	0.00369686	0.0252926	0.0195461	2332	tags=70%, list=13%, signal=61%	149233/3594/64332/5588/84807/114548/10892
BP	GO:0002468	dendritic cell antigen processing and presentation	11	0.832529	1.89023	0.00369004	0.0252926	0.0195461	2640	tags=91%, list=14%, signal=78%	6363/1236/6366/7057/2213/50856/64127/972/10392/10875
MF	GO:0008009	chemokine activity	42	0.830528	2.54427	0.00163399	0.0155209	0.0119945	1638	tags=71%, list=9%, signal=65%	3576/10563/6362/2919/6374/6372/6363/5473/6373/6367/6356/2921/6366/3627/6364/5197/6347/6368/6354/6357/6361/6369/4283/2920/6355/6351/5196/6352/6375/6346
BP	GO:0002604	regulation of dendritic cell antigen processing and presentation	10	0.830271	1.84628	0.00369686	0.0252926	0.0195461	2640	tags=90%, list=14%, signal=77%	6363/1236/6366/7057/2213/64127/972/10392/10875
BP	GO:0043301	negative regulation of leukocyte degranulation	13	0.827942	1.9532	0.00182149	0.0155578	0.012023	1022	tags=54%, list=6%, signal=51%	3598/2213/3162/729230/11314/8832/3965
BP	GO:0001780	neutrophil homeostasis	15	0.825272	2.03067	0.00179533	0.0155209	0.0119945	913	tags=40%, list=5%, signal=38%	5142/3569/729230/5293/10019/23657
BP	GO:0070486	leukocyte aggregation	12	0.825181	1.90696	0.00183824	0.0156227	0.0120732	1354	tags=67%, list=7%, signal=62%	6279/6280/8013/3553/7535/5880/4478/6793
BP	GO:0001911	negative regulation of leukocyte mediated cytotoxicity	18	0.824981	2.12388	0.00175747	0.0155209	0.0119945	2403	tags=72%, list=13%, signal=63%	6318/10859/2213/5788/5272/3575/84868/3965/409/387837/3135/3133/3134
BP	GO:0002291	T cell activation via T cell receptor contact with antigen bound to MHC molecule on antigen presenting cell	10	0.824405	1.83324	0.00369686	0.0252926	0.0195461	1022	tags=70%, list=6%, signal=66%	10859/3109/3383/84868/54518/3683/3965
BP	GO:0033632	regulation of cell-cell adhesion mediated by integrin	11	0.82315	1.86894	0.00369004	0.0252926	0.0195461	2117	tags=64%, list=11%, signal=56%	10563/100/83706/1803/6352/916/5420
BP	GO:0002679	respiratory burst involved in defense response	11	0.820991	1.86404	0.00369004	0.0252926	0.0195461	1952	tags=55%, list=11%, signal=49%	56833/5294/3055/5293/3630/11221
BP	GO:0043373	CD4-positive, alpha-beta T cell lineage commitment	17	0.819961	2.06438	0.00179533	0.0155209	0.0119945	2613	tags=71%, list=14%, signal=61%	3662/4063/3569/114836/149233/3594/30009/84695/6774/6693/50943/2475
BP	GO:0002544	chronic inflammatory response	19	0.819839	2.13445	0.00174825	0.0155209	0.0119945	1335	tags=58%, list=7%, signal=54%	10563/3620/6279/6356/7057/7124/4049/8876/3586/7128/6352
BP	GO:0072672	neutrophil extravasation	11	0.818998	1.85951	0.00369004	0.0252926	0.0195461	2250	tags=73%, list=12%, signal=64%	5175/5294/5293/57126/4192/5657/3554/101
BP	GO:0002295	T-helper cell lineage commitment	16	0.818366	2.03397	0.00178253	0.0155209	0.0119945	2613	tags=69%, list=14%, signal=59%	3662/4063/3569/114836/149233/3594/30009/84695/6774/6693/2475
BP	GO:0002716	negative regulation of natural killer cell mediated immunity	15	0.818304	2.01353	0.00179533	0.0155209	0.0119945	2403	tags=73%, list=13%, signal=64%	6318/10859/5272/84868/3965/10225/409/387837/3135/3133/3134
BP	GO:0050853	B cell receptor signaling pathway	64	0.815277	2.67027	0.00158479	0.0155209	0.0119945	1646	tags=62%, list=9%, signal=57%	3507/952/115352/931/5079/930/100423062/26228/973/89857/3495/3514/640/3500/4332/1493/695/2213/28639/3071/5788/5336/3932/26191/933/3702/5293/11314/4067/974/23180/28461/9404/5579/660/4773/54923/3537/7462/23228
BP	GO:0090023	positive regulation of neutrophil chemotaxis	23	0.815204	2.21003	0.00171821	0.0155209	0.0119945	1705	tags=57%, list=9%, signal=51%	3576/6363/1236/6366/3071/719/5880/728/8291/972/7060/6375/4192
BP	GO:0032836	glomerular basement membrane development	10	0.814689	1.81163	0.00369686	0.0252926	0.0195461	1778	tags=50%, list=10%, signal=45%	55959/23213/1286/4811/1285
BP	GO:0045953	negative regulation of natural killer cell mediated cytotoxicity	14	0.814674	1.96199	0.0018018	0.0155209	0.0119945	2403	tags=71%, list=13%, signal=62%	6318/10859/5272/84868/3965/409/387837/3135/3133/3134
BP	GO:0045410	positive regulation of interleukin-6 biosynthetic process	15	0.813582	2.00191	0.00179533	0.0155209	0.0119945	2045	tags=67%, list=11%, signal=59%	2069/7124/3553/64581/5724/7305/10333/972/7096/6774
BP	GO:0034104	negative regulation of tissue remodeling	20	0.811604	2.13469	0.00172414	0.0155209	0.0119945	2232	tags=60%, list=12%, signal=53%	952/26585/4982/3569/7128/183/6422/1445/3635/5027/9607/3375
BP	GO:0048304	positive regulation of isotype switching to IgG isotypes	10	0.809247	1.79953	0.00369686	0.0252926	0.0195461	1801	tags=40%, list=10%, signal=36%	940/5788/30009/3558
BP	GO:0002864	regulation of acute inflammatory response to antigenic stimulus	11	0.808596	1.8359	0.00369004	0.0252926	0.0195461	2379	tags=64%, list=13%, signal=55%	1236/695/2213/2207/1268/718/3133
BP	GO:0002922	positive regulation of humoral immune response	15	0.808481	1.98936	0.00179533	0.0155209	0.0119945	1363	tags=53%, list=7%, signal=49%	1236/7124/3553/4049/2213/5788/2208/718
BP	GO:0002861	regulation of inflammatory response to antigenic stimulus	22	0.808109	2.17585	0.00172117	0.0155209	0.0119945	1363	tags=50%, list=7%, signal=46%	1236/7124/4049/695/2213/940/2840/2207/3586/1268/718
BP	GO:0071624	positive regulation of granulocyte chemotaxis	25	0.806058	2.24113	0.00170068	0.0155209	0.0119945	1705	tags=56%, list=9%, signal=51%	3576/6363/6278/1236/6366/3071/719/5880/728/8291/972/7060/6375/4192
BP	GO:0090026	positive regulation of monocyte chemotaxis	18	0.805881	2.07471	0.00175747	0.0155209	0.0119945	1638	tags=56%, list=9%, signal=51%	6278/7941/5054/3627/2358/199/729230/1230/6352/6346
MF	GO:0048020	CCR chemokine receptor binding	30	0.804988	2.31167	0.0017301	0.0155209	0.0119945	2045	tags=73%, list=11%, signal=65%	10563/6362/6363/6367/6356/6366/6364/6347/6368/6354/6357/6361/6369/6355/729230/6772/6351/6352/6375/6346/9034/6774
BP	GO:0090025	regulation of monocyte chemotaxis	24	0.80447	2.20621	0.00169492	0.0155209	0.0119945	1638	tags=58%, list=9%, signal=53%	26585/6278/7941/5054/3627/2358/199/56833/729230/4067/1230/6352/1843/6346
BP	GO:0002523	leukocyte migration involved in inflammatory response	14	0.804304	1.93702	0.0018018	0.0155209	0.0119945	524	tags=50%, list=3%, signal=49%	6401/6279/2867/1235/6280/56833/3689
BP	GO:0002638	negative regulation of immunoglobulin production	11	0.80407	1.82562	0.00369004	0.0252926	0.0195461	1422	tags=45%, list=8%, signal=42%	3598/115352/2213/933/90865
BP	GO:0002407	dendritic cell chemotaxis	24	0.804058	2.20508	0.00169492	0.0155209	0.0119945	1545	tags=62%, list=8%, signal=57%	6363/1236/1235/6366/1880/56833/5294/729230/7852/1230/3592/3965/1234/6352/7226
BP	GO:1900165	negative regulation of interleukin-6 secretion	10	0.803706	1.78721	0.00369686	0.0252926	0.0195461	1899	tags=60%, list=10%, signal=54%	27202/26191/55024/9466/23208/114899
BP	GO:0045076	regulation of interleukin-2 biosynthetic process	18	0.803191	2.06779	0.00175747	0.0155209	0.0119945	2703	tags=72%, list=15%, signal=62%	3662/3553/112744/940/5788/942/64581/941/5588/916/50943/6441/3902
BP	GO:0002577	regulation of antigen processing and presentation	19	0.802018	2.08805	0.00174825	0.0155209	0.0119945	2640	tags=74%, list=14%, signal=63%	6363/1236/3112/6366/7057/10288/2213/3111/7454/64127/972/54209/10392/10875
BP	GO:0002363	alpha-beta T cell lineage commitment	19	0.798782	2.07963	0.00174825	0.0155209	0.0119945	2613	tags=63%, list=14%, signal=54%	3662/4063/3569/114836/149233/3594/30009/84695/6774/6693/50943/2475
BP	GO:0002548	monocyte chemotaxis	55	0.798705	2.54454	0.00161031	0.0155209	0.0119945	1744	tags=58%, list=9%, signal=53%	6362/26585/6363/6278/7941/5054/6367/6356/6366/6283/3627/6364/6347/6368/6354/3569/6357/6361/2358/6369/199/56833/6355/729230/4067/1230/6351/6352/6375/1843/6346/8600
BP	GO:0045579	positive regulation of B cell differentiation	12	0.798553	1.84543	0.00367647	0.0252926	0.0195461	1496	tags=42%, list=8%, signal=38%	939/695/7494/3071/3635
BP	GO:0070106	interleukin-27-mediated signaling pathway	11	0.797897	1.8116	0.00369004	0.0252926	0.0195461	3613	tags=91%, list=20%, signal=73%	9244/10148/6772/9466/6774/246778/3572/7297/3717/3716
BP	GO:0051238	sequestering of metal ion	14	0.797832	1.92143	0.0018018	0.0155209	0.0119945	214	tags=29%, list=1%, signal=28%	3934/6278/6279/6280
BP	GO:0070757	interleukin-35-mediated signaling pathway	11	0.797696	1.81115	0.00369004	0.0252926	0.0195461	3613	tags=91%, list=20%, signal=73%	10148/3592/6772/9466/6775/6774/3595/3572/3717/3716
BP	GO:0006910	phagocytosis, recognition	22	0.797591	2.14753	0.00172117	0.0155209	0.0119945	1771	tags=55%, list=10%, signal=49%	3507/8547/100423062/2219/3495/3514/3500/28639/64581/28461/3537/4240
BP	GO:2001198	regulation of dendritic cell differentiation	11	0.79732	1.81029	0.00369004	0.0252926	0.0195461	3640	tags=91%, list=20%, signal=73%	10859/10288/2213/55365/3965/28959/3135/1051/140685/177
BP	GO:0033631	cell-cell adhesion mediated by integrin	16	0.797063	1.98102	0.00178253	0.0155209	0.0119945	2117	tags=56%, list=11%, signal=50%	10563/100/83706/1803/3676/6352/3678/916/5420
BP	GO:0031342	negative regulation of cell killing	22	0.796926	2.14574	0.00172117	0.0155209	0.0119945	2403	tags=64%, list=13%, signal=55%	6318/3853/10859/2213/5788/5272/3575/84868/3965/409/387837/3135/3133/3134
BP	GO:0046886	positive regulation of hormone biosynthetic process	11	0.795506	1.80617	0.00369004	0.0252926	0.0195461	1610	tags=55%, list=9%, signal=50%	7124/3553/1958/3458/133/654
BP	GO:0071731	response to nitric oxide	18	0.794273	2.04483	0.00175747	0.0155209	0.0119945	3029	tags=56%, list=16%, signal=46%	4314/6363/1236/358/1800/890/3747/8837/2308/4504
BP	GO:0032695	negative regulation of interleukin-12 production	16	0.793415	1.97196	0.00178253	0.0155209	0.0119945	816	tags=56%, list=4%, signal=54%	201633/7057/54/6504/51311/10859/3718/3586/1240
BP	GO:0002313	mature B cell differentiation involved in immune response	18	0.79193	2.0388	0.00175747	0.0155209	0.0119945	825	tags=50%, list=4%, signal=48%	1880/100/100141515/2213/7494/55619/5336/4242/139818
BP	GO:0010818	T cell chemotaxis	24	0.791725	2.17126	0.00169492	0.0155209	0.0119945	1620	tags=54%, list=9%, signal=49%	10563/6278/6373/6366/1880/3627/5294/729230/5293/8740/2833/6352/6375
CC	GO:0030430	host cell cytoplasm	10	0.790679	1.75824	0.00739372	0.0427597	0.0330446	2251	tags=60%, list=12%, signal=53%	358/5196/4589/115361/8934/636
BP	GO:0050855	regulation of B cell receptor signaling pathway	26	0.790197	2.21226	0.00170068	0.0155209	0.0119945	1020	tags=46%, list=6%, signal=44%	115352/5079/930/26228/640/2213/26191/933/11314/4067/9404/5579
BP	GO:0048302	regulation of isotype switching to IgG isotypes	12	0.789695	1.82496	0.00367647	0.0252926	0.0195461	2562	tags=50%, list=14%, signal=43%	940/5788/9466/30009/3558/50943
BP	GO:1902563	regulation of neutrophil activation	11	0.788191	1.78957	0.00369004	0.0252926	0.0195461	3081	tags=73%, list=17%, signal=61%	2213/3689/11314/57126/5724/3684/84106/6850
BP	GO:0030889	negative regulation of B cell proliferation	16	0.78802	1.95855	0.00178253	0.0155209	0.0119945	1971	tags=69%, list=11%, signal=61%	4332/1493/695/2213/11314/4067/3586/7305/23495/3635/472
BP	GO:0002827	positive regulation of T-helper 1 type immune response	20	0.787446	2.07115	0.00172414	0.0155209	0.0119945	2237	tags=60%, list=12%, signal=53%	6363/3553/8809/729230/941/149233/3594/9466/3142/6375/3554/3570
BP	GO:0070098	chemokine-mediated signaling pathway	81	0.786676	2.65639	0.0015674	0.0155209	0.0119945	2253	tags=65%, list=12%, signal=58%	3576/10563/6362/2919/6374/6372/6363/5473/6373/6367/6356/1236/2921/2532/643/1235/6366/3627/6364/5197/6347/6368/6354/6357/6361/6369/1232/4283/2826/2920/6355/2840/729230/7852/10019/2833/10663/1240/1230/6351/5196/1237/1234/6352/6375/6346/11240/1233/9034/7032/54209/2185/10803
BP	GO:0002467	germinal center formation	14	0.785974	1.89287	0.0018018	0.0155209	0.0119945	1986	tags=57%, list=11%, signal=51%	10563/89857/115650/100/10673/7128/4791/4208
BP	GO:1990868	response to chemokine	88	0.783472	2.67748	0.00152905	0.0155209	0.0119945	2424	tags=66%, list=13%, signal=58%	3576/10563/6362/2919/6374/6372/6363/5473/6373/6367/6356/1236/2921/2532/643/1235/6366/3627/6364/5197/6347/6368/6354/6357/6361/6369/1232/4283/2826/2920/6355/2840/729230/7852/10019/4015/2833/10663/1240/1230/6351/5196/1237/1234/6352/6375/1843/6346/11240/1233/5967/9034/7032/54209/2185/10803/81704/6360
BP	GO:1990869	cellular response to chemokine	88	0.783472	2.67748	0.00152905	0.0155209	0.0119945	2424	tags=66%, list=13%, signal=58%	3576/10563/6362/2919/6374/6372/6363/5473/6373/6367/6356/1236/2921/2532/643/1235/6366/3627/6364/5197/6347/6368/6354/6357/6361/6369/1232/4283/2826/2920/6355/2840/729230/7852/10019/4015/2833/10663/1240/1230/6351/5196/1237/1234/6352/6375/1843/6346/11240/1233/5967/9034/7032/54209/2185/10803/81704/6360
MF	GO:0042379	chemokine receptor binding	52	0.783011	2.46706	0.00163132	0.0155209	0.0119945	2045	tags=67%, list=11%, signal=60%	3576/10563/6362/2919/6374/6372/6363/5473/6373/6367/6356/2921/6366/3627/6364/5197/6347/6368/6354/6357/6361/6369/4283/2920/6355/729230/6772/6351/5196/6352/6375/6346/9034/7032/6774
BP	GO:0071732	cellular response to nitric oxide	15	0.781992	1.92418	0.00179533	0.0155209	0.0119945	3029	tags=53%, list=16%, signal=45%	4314/358/1800/890/3747/8837/2308/4504
BP	GO:0072683	T cell extravasation	11	0.781605	1.77461	0.00369004	0.0252926	0.0195461	968	tags=36%, list=5%, signal=34%	6347/729230/3383/9466
BP	GO:0002335	mature B cell differentiation	24	0.781454	2.14309	0.00169492	0.0155209	0.0119945	2332	tags=62%, list=13%, signal=55%	930/1880/100/100141515/2213/7494/55619/5336/56833/5452/4242/139818/23228/2185/10892
BP	GO:0006925	inflammatory cell apoptotic process	19	0.78076	2.03271	0.00174825	0.0155209	0.0119945	2309	tags=58%, list=13%, signal=51%	3569/5293/3665/23657/1234/356/64127/6352/1029/4208/3707
BP	GO:0150077	regulation of neuroinflammatory response	28	0.780613	2.21385	0.0017094	0.0155209	0.0119945	2054	tags=61%, list=11%, signal=54%	4314/4318/26228/406934/7124/5743/3553/3569/5788/8530/3479/7133/8877/1075/90865/472/54209
BP	GO:0090594	inflammatory response to wounding	11	0.78038	1.77183	0.00369004	0.0252926	0.0195461	1705	tags=55%, list=9%, signal=50%	89790/3162/7076/729230/2149/4192
BP	GO:0048245	eosinophil chemotaxis	18	0.778067	2.00311	0.00175747	0.0155209	0.0119945	1638	tags=61%, list=9%, signal=56%	6367/6356/6347/6368/6354/6357/6369/6355/6351/6352/6346
BP	GO:0002675	positive regulation of acute inflammatory response	27	0.777997	2.18603	0.00172712	0.0155209	0.0119945	2412	tags=70%, list=13%, signal=61%	1236/2867/7124/5743/3553/145741/3569/695/5294/5008/2207/9180/1268/3818/718/8600/101/3133/3572
CC	GO:0000778	condensed nuclear chromosome kinetochore	15	0.777353	1.91277	0.00179533	0.0155209	0.0119945	3715	tags=80%, list=20%, signal=64%	83540/64105/701/10403/5347/55320/79003/891/79980/699/9985/1058
BP	GO:0034372	very-low-density lipoprotein particle remodeling	12	0.77732	1.79636	0.00367647	0.0252926	0.0195461	1176	tags=33%, list=6%, signal=31%	1071/9388/348/3990
BP	GO:0033033	negative regulation of myeloid cell apoptotic process	14	0.776974	1.8712	0.0018018	0.0155209	0.0119945	2309	tags=50%, list=13%, signal=44%	23601/2207/3665/1234/64127/6352/3707
BP	GO:0002281	macrophage activation involved in immune response	12	0.775931	1.79315	0.00367647	0.0252926	0.0195461	3081	tags=75%, list=17%, signal=63%	56670/84868/22904/7305/8291/90865/54209/148022/6850
BP	GO:0030593	neutrophil chemotaxis	92	0.774996	2.65489	0.00154321	0.0155209	0.0119945	1705	tags=57%, list=9%, signal=52%	3576/10563/6362/2919/6374/6372/6363/5473/6373/6279/6367/6356/1236/2921/27202/6366/5142/6283/6280/3627/6364/5197/3553/6347/6368/6354/6357/6361/3071/6369/4283/2920/5294/3689/6355/719/5293/5880/2207/728/57580/7409/6351/5196/1441/8291/6352/972/7060/6375/6346/4192
BP	GO:0070669	response to interleukin-2	14	0.772457	1.86032	0.0018018	0.0155209	0.0119945	3613	tags=79%, list=20%, signal=63%	3560/3559/3561/3718/4435/3558/6464/2185/6776/6850/3716
BP	GO:1902624	positive regulation of neutrophil migration	28	0.771935	2.18924	0.0017094	0.0155209	0.0119945	2250	tags=54%, list=12%, signal=47%	3576/6363/1236/6366/3071/719/5880/728/8291/972/7060/6375/4192/3554/101
BP	GO:0038110	interleukin-2-mediated signaling pathway	12	0.770406	1.78038	0.00367647	0.0252926	0.0195461	3613	tags=83%, list=20%, signal=67%	3560/3559/3561/3718/3558/6464/2185/6776/6850/3716
BP	GO:0010819	regulation of T cell chemotaxis	16	0.769347	1.91214	0.00178253	0.0155209	0.0119945	1620	tags=50%, list=9%, signal=46%	10563/6278/6366/3627/729230/8740/6352/6375
BP	GO:0071352	cellular response to interleukin-2	13	0.769054	1.81427	0.00182149	0.0155578	0.012023	3613	tags=77%, list=20%, signal=62%	3560/3559/3561/3718/3558/6464/2185/6776/6850/3716
CC	GO:0042611	MHC protein complex	20	0.768425	2.02112	0.00172414	0.0155209	0.0119945	2403	tags=70%, list=13%, signal=61%	3112/3126/3117/3108/3109/3111/3122/972/3115/3119/3113/3135/3133/3134
BP	GO:1901623	regulation of lymphocyte chemotaxis	23	0.767982	2.08201	0.00171821	0.0155209	0.0119945	1656	tags=52%, list=9%, signal=48%	10563/6278/6366/3627/6347/6354/729230/8740/6351/6352/6375/11240
MF	GO:0003823	antigen binding	57	0.767539	2.46555	0.00160772	0.0155209	0.0119945	2403	tags=65%, list=13%, signal=57%	3507/28778/8547/100423062/3495/910/3117/3514/6504/10332/3500/28639/28823/3575/962/912/6890/3676/28461/30835/11026/11006/909/913/911/3122/3537/140885/3115/11024/11027/3824/3119/3113/3135/3133/3134
BP	GO:0042362	fat-soluble vitamin biosynthetic process	14	0.766861	1.84684	0.0018018	0.0155209	0.0119945	792	tags=36%, list=4%, signal=34%	2672/7124/3553/3458/5360
BP	GO:0060339	negative regulation of type I interferon-mediated signaling pathway	13	0.766721	1.80877	0.00182149	0.0155578	0.012023	902	tags=23%, list=5%, signal=22%	4321/84166/25939
CC	GO:0034663	endoplasmic reticulum chaperone complex	11	0.766513	1.74035	0.00369004	0.0252926	0.0195461	4221	tags=91%, list=23%, signal=70%	51237/54658/23753/6782/3309/10525/54431/7184/5479/10130
MF	GO:0019957	C-C chemokine binding	24	0.766336	2.10163	0.00169492	0.0155209	0.0119945	2253	tags=67%, list=12%, signal=59%	1236/2532/643/1235/1232/2826/729230/7852/2833/10663/1230/1237/1234/1233/9034/10803
BP	GO:0045072	regulation of interferon-gamma biosynthetic process	17	0.765503	1.92727	0.00179533	0.0155209	0.0119945	2562	tags=59%, list=14%, signal=51%	3624/115650/51311/10859/64581/10148/51284/54106/246778/50943
BP	GO:0072677	eosinophil migration	22	0.764917	2.05956	0.00172117	0.0155209	0.0119945	2424	tags=64%, list=13%, signal=55%	6367/6356/6347/6368/6354/6357/6369/6355/11314/6351/6352/6346/101/6360
BP	GO:0048291	isotype switching to IgG isotypes	13	0.763864	1.80203	0.00182149	0.0155578	0.012023	2562	tags=46%, list=14%, signal=40%	940/5788/9466/30009/3558/50943
BP	GO:0001916	positive regulation of T cell mediated cytotoxicity	24	0.763388	2.09354	0.00169492	0.0155209	0.0119945	2789	tags=62%, list=15%, signal=53%	910/5788/149233/912/3594/3592/909/913/911/6375/5027/3135/3133/3134/51571
BP	GO:0036336	dendritic cell migration	27	0.761617	2.14001	0.00172712	0.0155209	0.0119945	1545	tags=56%, list=8%, signal=51%	6363/1236/1235/6366/1880/56833/5294/729230/7852/1230/3592/3965/1234/6352/7226
BP	GO:0002825	regulation of T-helper 1 type immune response	27	0.76126	2.139	0.00172712	0.0155209	0.0119945	2810	tags=67%, list=15%, signal=57%	6363/3553/8809/3718/729230/941/149233/3594/84868/9466/3142/90865/6375/3554/3570/246778/9173/7292
BP	GO:0045730	respiratory burst	30	0.760825	2.18484	0.0017301	0.0155209	0.0119945	2072	tags=53%, list=11%, signal=47%	1043/653361/4688/124056/1536/56833/64581/5294/3055/5293/5880/1535/4689/3630/11221/27035
BP	GO:0016045	detection of bacterium	12	0.759595	1.7554	0.00367647	0.0252926	0.0195461	3213	tags=67%, list=17%, signal=55%	912/7097/58484/10333/64127/7096/10392/114770
BP	GO:0032461	positive regulation of protein oligomerization	22	0.759543	2.04509	0.00172117	0.0155209	0.0119945	1157	tags=27%, list=6%, signal=26%	4314/4312/8115/9447/885/129293
BP	GO:0060340	positive regulation of type I interferon-mediated signaling pathway	13	0.758733	1.78993	0.00364299	0.0252926	0.0195461	893	tags=31%, list=5%, signal=29%	4321/81030/84166/3665
BP	GO:0090022	regulation of neutrophil chemotaxis	28	0.758382	2.1508	0.0017094	0.0155209	0.0119945	1705	tags=50%, list=9%, signal=45%	3576/6363/1236/27202/6366/3071/719/5880/728/8291/972/7060/6375/4192
BP	GO:0002689	negative regulation of leukocyte chemotaxis	14	0.757875	1.8252	0.0036036	0.0252926	0.0195461	1656	tags=57%, list=9%, signal=52%	26585/26228/27202/2841/6347/56833/1843/11240
BP	GO:2000341	regulation of chemokine (C-X-C motif) ligand 2 production	11	0.757739	1.72042	0.00738007	0.0427156	0.0330106	1434	tags=36%, list=8%, signal=34%	7124/10631/255231/972
BP	GO:1990266	neutrophil migration	106	0.75768	2.63171	0.0015083	0.0155209	0.0119945	1705	tags=53%, list=9%, signal=48%	3576/10563/6362/2919/6374/6372/6363/5473/6373/6279/6367/6356/1236/2921/27202/6366/5142/6283/6280/3627/6364/5197/3553/6347/6368/6354/5175/6357/6361/3071/6369/255231/4283/56833/2920/5294/3689/6355/719/5293/5880/2207/728/57580/7409/57126/6351/5196/1441/8291/6352/972/7060/6375/6346/4192
MF	GO:0016493	C-C chemokine receptor activity	23	0.757205	2.05279	0.00171821	0.0155209	0.0119945	2253	tags=65%, list=12%, signal=57%	1236/643/1235/1232/2826/729230/7852/2833/10663/1230/1237/1234/1233/9034/10803
BP	GO:0045066	regulatory T cell differentiation	30	0.756579	2.17265	0.0017301	0.0155209	0.0119945	2810	tags=73%, list=15%, signal=62%	26279/10288/1493/3559/940/1378/3458/3659/11006/3965/4773/10385/8784/4192/3558/11221/3135/2529/50943/3902/2175/7292
BP	GO:0043374	CD8-positive, alpha-beta T cell differentiation	12	0.756236	1.74763	0.00367647	0.0252926	0.0195461	1158	tags=50%, list=6%, signal=47%	2841/3071/8320/864/3659/944
BP	GO:0044406	adhesion of symbiont to host	13	0.756116	1.78375	0.00364299	0.0252926	0.0195461	846	tags=31%, list=5%, signal=29%	4057/10332/3383/30835
BP	GO:0034116	positive regulation of heterotypic cell-cell adhesion	16	0.755667	1.87814	0.00356506	0.0252926	0.0195461	800	tags=38%, list=4%, signal=36%	4680/7124/3553/7070/3932/3586
BP	GO:0001774	microglial cell activation	41	0.755276	2.30369	0.00164474	0.0155209	0.0119945	2054	tags=59%, list=11%, signal=52%	26228/406934/7124/51311/3569/2358/5788/199/3689/3458/8530/8877/728/7097/712/1075/3684/7305/10135/10333/90865/51284/472/54209
BP	GO:0002269	leukocyte activation involved in inflammatory response	41	0.755276	2.30369	0.00164474	0.0155209	0.0119945	2054	tags=59%, list=11%, signal=52%	26228/406934/7124/51311/3569/2358/5788/199/3689/3458/8530/8877/728/7097/712/1075/3684/7305/10135/10333/90865/51284/472/54209
BP	GO:0032740	positive regulation of interleukin-17 production	17	0.755235	1.90142	0.00179533	0.0155209	0.0119945	3572	tags=82%, list=19%, signal=66%	4063/3569/114836/5008/149233/8877/64127/5588/6346/3558/3600/59067/7040/4615
BP	GO:0032693	negative regulation of interleukin-10 production	17	0.754961	1.90073	0.00179533	0.0155209	0.0119945	1812	tags=53%, list=10%, signal=48%	3620/80380/10859/2213/3718/149233/29126/7305/28951
BP	GO:0048247	lymphocyte chemotaxis	52	0.754716	2.37791	0.00163132	0.0155209	0.0119945	1656	tags=56%, list=9%, signal=51%	10563/6362/6363/6278/6373/6367/6356/6366/1880/3627/6364/6347/6368/6354/6357/6361/6369/5294/6355/729230/5293/8740/2833/80270/6351/6352/6375/6346/11240
MF	GO:0051861	glycolipid binding	21	0.754205	2.01635	0.00171527	0.0155209	0.0119945	2605	tags=57%, list=14%, signal=49%	1048/6402/6403/7070/4067/911/1800/7873/3558/3306/4099/284217
BP	GO:1903978	regulation of microglial cell activation	15	0.754187	1.85576	0.00359066	0.0252926	0.0195461	2054	tags=60%, list=11%, signal=53%	26228/406934/3569/5788/8530/8877/1075/472/54209
BP	GO:0002923	regulation of humoral immune response mediated by circulating immunoglobulin	11	0.754162	1.7123	0.00738007	0.0427156	0.0330106	1854	tags=64%, list=10%, signal=57%	7124/4049/2213/1378/5788/2208/5777
MF	GO:0001846	opsonin binding	14	0.754119	1.81616	0.0036036	0.0252926	0.0195461	1135	tags=43%, list=6%, signal=40%	22918/1378/3689/5806/11326/3684
BP	GO:0033623	regulation of integrin activation	13	0.753289	1.77708	0.00364299	0.0252926	0.0195461	1506	tags=38%, list=8%, signal=35%	10563/6403/5341/9928/54922
BP	GO:0002517	T cell tolerance induction	11	0.753088	1.70986	0.00738007	0.0427156	0.0330106	3231	tags=91%, list=18%, signal=75%	1178/29851/3620/10288/3559/916/3135/50943/7048/326
BP	GO:0010820	positive regulation of T cell chemotaxis	15	0.753028	1.85291	0.00359066	0.0252926	0.0195461	1620	tags=47%, list=9%, signal=43%	10563/6278/6366/729230/8740/6352/6375
BP	GO:0042368	vitamin D biosynthetic process	12	0.752387	1.73874	0.00367647	0.0252926	0.0195461	617	tags=33%, list=3%, signal=32%	2672/7124/3553/3458
MF	GO:0001637	G protein-coupled chemoattractant receptor activity	26	0.752334	2.10625	0.00170068	0.0155209	0.0119945	2620	tags=69%, list=14%, signal=59%	1236/643/1235/1232/2826/2840/729230/7852/2833/10663/1240/1230/1237/1234/1233/9034/10803/2859
MF	GO:0004950	chemokine receptor activity	26	0.752334	2.10625	0.00170068	0.0155209	0.0119945	2620	tags=69%, list=14%, signal=59%	1236/643/1235/1232/2826/2840/729230/7852/2833/10663/1240/1230/1237/1234/1233/9034/10803/2859
BP	GO:0071674	mononuclear cell migration	77	0.752239	2.5101	0.00157233	0.0155209	0.0119945	1744	tags=53%, list=9%, signal=48%	6362/26585/6363/6278/7941/5054/6367/6356/6366/7057/7124/6283/3627/6364/6347/6368/6354/3569/5175/6357/6361/2358/6369/199/56833/6355/729230/719/4067/728/1240/1230/6351/5919/6352/140885/6375/1843/6346/4192/8600
BP	GO:0045080	positive regulation of chemokine biosynthetic process	12	0.752217	1.73835	0.00367647	0.0252926	0.0195461	1434	tags=50%, list=8%, signal=46%	7124/3553/3162/1958/3458/972
BP	GO:0032252	secretory granule localization	12	0.750801	1.73507	0.00367647	0.0252926	0.0195461	3219	tags=50%, list=17%, signal=41%	10125/5294/4644/55638/80128/4133
BP	GO:0034374	low-density lipoprotein particle remodeling	13	0.750791	1.77119	0.00364299	0.0252926	0.0195461	1208	tags=46%, list=7%, signal=43%	1071/7941/5320/348/3990/183
BP	GO:0071621	granulocyte chemotaxis	109	0.750649	2.62601	0.00148148	0.0155209	0.0119945	1705	tags=51%, list=9%, signal=47%	3576/10563/6362/2919/6374/6372/6363/6278/5473/6373/6279/6367/6356/1236/2921/27202/6366/5142/7057/6283/6280/3627/6364/5197/3553/6347/6368/6354/6357/6361/3071/6369/4283/2920/5294/3689/6355/719/5293/5880/2207/728/57580/1240/7409/6351/5919/5196/1441/8291/6352/972/7060/6375/6346/4192
BP	GO:0150076	neuroinflammatory response	60	0.750305	2.43073	0.00161031	0.0155209	0.0119945	2054	tags=53%, list=11%, signal=48%	4314/4318/26228/406934/7124/5743/3553/51311/3569/2358/5788/199/3689/3458/8530/3479/7133/8877/728/7097/712/1075/3684/7305/10135/10333/90865/25825/51284/472/1270/54209
BP	GO:0072538	T-helper 17 type immune response	27	0.750079	2.10759	0.00172712	0.0155209	0.0119945	2562	tags=63%, list=14%, signal=54%	3662/4063/3569/114836/149233/3594/9466/64332/30009/84695/5588/84807/3558/114548/6774/10892/50943
BP	GO:0140131	positive regulation of lymphocyte chemotaxis	19	0.749862	1.95227	0.00174825	0.0155209	0.0119945	2145	tags=53%, list=12%, signal=47%	10563/6278/6366/6354/729230/8740/6351/6352/6375/2185
BP	GO:0060263	regulation of respiratory burst	14	0.748643	1.80297	0.0036036	0.0252926	0.0195461	1952	tags=43%, list=11%, signal=38%	124056/56833/64581/5880/3630/11221
BP	GO:0001914	regulation of T cell mediated cytotoxicity	31	0.746271	2.15011	0.0017301	0.0155209	0.0119945	3876	tags=71%, list=21%, signal=56%	910/10859/2213/5788/3575/149233/912/3594/3592/909/913/911/6375/5027/3135/3133/3134/51571/3106/177/3107/11035
BP	GO:0042094	interleukin-2 biosynthetic process	21	0.746115	1.99472	0.00171527	0.0155209	0.0119945	2703	tags=62%, list=15%, signal=53%	3662/3553/112744/940/5788/942/64581/941/5588/916/50943/6441/3902
MF	GO:0019865	immunoglobulin binding	22	0.746045	2.00875	0.00172117	0.0155209	0.0119945	1683	tags=50%, list=9%, signal=45%	931/2215/2210/7450/2213/2212/933/9103/2207/2208/11027
BP	GO:0046597	negative regulation of viral entry into host cell	19	0.745359	1.94054	0.00174825	0.0155209	0.0119945	2006	tags=42%, list=11%, signal=38%	8547/2219/5806/3440/10581/10410/8519/11074
BP	GO:0002714	positive regulation of B cell mediated immunity	31	0.745017	2.1465	0.0017301	0.0155209	0.0119945	3551	tags=61%, list=19%, signal=50%	7124/4049/695/100141515/940/5788/2207/2208/30009/23529/718/6375/3558/10459/3133/7292/10666/7037/7040
BP	GO:0002891	positive regulation of immunoglobulin mediated immune response	31	0.745017	2.1465	0.0017301	0.0155209	0.0119945	3551	tags=61%, list=19%, signal=50%	7124/4049/695/100141515/940/5788/2207/2208/30009/23529/718/6375/3558/10459/3133/7292/10666/7037/7040
BP	GO:2000316	regulation of T-helper 17 type immune response	19	0.744521	1.93836	0.00174825	0.0155209	0.0119945	2562	tags=63%, list=14%, signal=54%	149233/3594/9466/64332/30009/84695/5588/84807/3558/114548/10892/50943
BP	GO:0045589	regulation of regulatory T cell differentiation	28	0.74439	2.11112	0.0017094	0.0155209	0.0119945	3658	tags=82%, list=20%, signal=66%	10288/1493/3559/940/1378/3458/3659/11006/3965/4773/10385/8784/4192/3558/11221/3135/50943/3902/2175/7292/2177/7040/8651
BP	GO:0061900	glial cell activation	48	0.744159	2.33063	0.00162602	0.0155209	0.0119945	2054	tags=56%, list=11%, signal=50%	26228/406934/7124/3553/51311/3569/2358/5788/199/3689/3458/8530/8877/728/7097/712/1075/3684/7305/10135/10333/90865/25825/51284/472/1270/54209
BP	GO:0010715	regulation of extracellular matrix disassembly	13	0.743177	1.75323	0.00728597	0.0423835	0.0327539	1734	tags=38%, list=9%, signal=35%	2191/3569/1803/6624/10630
MF	GO:0023023	MHC protein complex binding	21	0.742851	1.986	0.00171527	0.0155209	0.0119945	1704	tags=52%, list=9%, signal=48%	931/3112/10859/10288/3108/3109/3111/3122/925/972/3824
MF	GO:0023026	MHC class II protein complex binding	14	0.742635	1.7885	0.0036036	0.0252926	0.0195461	1434	tags=50%, list=8%, signal=46%	931/3112/3108/3109/3111/3122/972
BP	GO:0002475	antigen processing and presentation via MHC class Ib	15	0.742485	1.82697	0.00359066	0.0252926	0.0195461	4429	tags=87%, list=24%, signal=66%	910/6891/912/909/913/911/3135/3133/3134/3106/3107/8943/3105
BP	GO:0098543	detection of other organism	14	0.742151	1.78733	0.00540541	0.0340153	0.026287	3213	tags=64%, list=17%, signal=53%	64581/912/7097/58484/10333/64127/7096/10392/114770
BP	GO:0045063	T-helper 1 cell differentiation	19	0.74213	1.93214	0.00174825	0.0155209	0.0119945	2810	tags=58%, list=15%, signal=49%	6363/8809/3718/941/51176/3142/5971/246778/6693/2475/7292
BP	GO:0045073	regulation of chemokine biosynthetic process	15	0.742058	1.82592	0.00359066	0.0252926	0.0195461	1434	tags=47%, list=8%, signal=43%	7124/3553/3569/3162/1958/3458/972
BP	GO:0072539	T-helper 17 cell differentiation	24	0.741877	2.03455	0.00169492	0.0155209	0.0119945	2562	tags=62%, list=14%, signal=54%	3662/4063/3569/114836/149233/3594/64332/30009/84695/84807/3558/114548/6774/10892/50943
BP	GO:0097340	inhibition of cysteine-type endopeptidase activity	11	0.741536	1.68364	0.00738007	0.0427156	0.0330106	2147	tags=45%, list=12%, signal=40%	330/8530/22900/79444/114769
BP	GO:0097341	zymogen inhibition	11	0.741536	1.68364	0.00738007	0.0427156	0.0330106	2147	tags=45%, list=12%, signal=40%	330/8530/22900/79444/114769
BP	GO:0001821	histamine secretion	11	0.741531	1.68362	0.00738007	0.0427156	0.0330106	3339	tags=64%, list=18%, signal=52%	100/695/4067/1437/6845/1906/116
CC	GO:0033646	host intracellular part	13	0.741307	1.74882	0.00728597	0.0423835	0.0327539	2251	tags=46%, list=12%, signal=41%	358/5196/4589/115361/8934/636
CC	GO:0043656	intracellular region of host	13	0.741307	1.74882	0.00728597	0.0423835	0.0327539	2251	tags=46%, list=12%, signal=41%	358/5196/4589/115361/8934/636
BP	GO:0050711	negative regulation of interleukin-1 secretion	13	0.740514	1.74694	0.00728597	0.0423835	0.0327539	2663	tags=54%, list=14%, signal=46%	199713/7850/7128/22900/114548/114769/1992
CC	GO:0042101	T cell receptor complex	23	0.740174	2.00662	0.00171821	0.0155209	0.0119945	1944	tags=65%, list=11%, signal=58%	28755/28639/50852/915/7535/923/54518/919/28560/917/925/28683/28516/5777/916
BP	GO:0097530	granulocyte migration	127	0.739712	2.62673	0.00144509	0.0155209	0.0119945	1705	tags=49%, list=9%, signal=45%	3576/10563/6362/2919/6374/6372/6363/6278/5473/6373/6279/6367/6356/1236/3605/2921/27202/6366/5142/7057/6283/6280/3627/6364/5197/3553/6347/6368/6354/5175/6357/6361/3071/6369/255231/4283/56833/2920/5294/3689/6355/719/5293/11314/5880/2207/728/57580/1240/7409/57126/6351/5919/5196/1441/8291/6352/972/7060/6375/6346/4192
BP	GO:1904996	positive regulation of leukocyte adhesion to vascular endothelial cell	14	0.739697	1.78142	0.00720721	0.0422907	0.0326821	2186	tags=57%, list=12%, signal=50%	7124/3689/729230/3383/3676/5724/4192/3654
BP	GO:0045078	positive regulation of interferon-gamma biosynthetic process	13	0.739604	1.7448	0.00728597	0.0423835	0.0327539	2275	tags=54%, list=12%, signal=47%	115650/51311/64581/10148/51284/54106/246778
BP	GO:0034375	high-density lipoprotein particle remodeling	18	0.739338	1.9034	0.00175747	0.0155209	0.0119945	1176	tags=33%, list=6%, signal=31%	1071/9388/341/5360/348/3990
MF	GO:0038187	pattern recognition receptor activity	21	0.73915	1.9761	0.00171527	0.0155209	0.0119945	1968	tags=48%, list=11%, signal=43%	2219/51311/23643/64581/929/26253/7097/5724/51284/54106
BP	GO:2000403	positive regulation of lymphocyte migration	34	0.737999	2.18488	0.00166667	0.0155209	0.0119945	2404	tags=53%, list=13%, signal=46%	10563/6278/6366/3627/6364/6354/199/729230/8740/3676/6351/6352/8174/6375/2185/101/6693/81704
BP	GO:0150078	positive regulation of neuroinflammatory response	13	0.737987	1.74098	0.00728597	0.0423835	0.0327539	2054	tags=62%, list=11%, signal=55%	26228/406934/7124/3553/3569/1075/90865/54209
BP	GO:0045416	positive regulation of interleukin-8 biosynthetic process	12	0.737873	1.7052	0.00551471	0.0343553	0.0265497	4567	tags=83%, list=25%, signal=63%	7124/51311/64581/972/51284/54106/6850/1991/10394/7099
BP	GO:0071677	positive regulation of mononuclear cell migration	24	0.736016	2.01848	0.00169492	0.0155209	0.0119945	1638	tags=46%, list=9%, signal=42%	6278/7941/5054/7124/3627/2358/199/729230/1230/6352/6346
BP	GO:0002507	tolerance induction	23	0.735544	1.99407	0.00171821	0.0155209	0.0119945	3231	tags=83%, list=18%, signal=68%	1178/29851/3620/10288/3559/4067/84868/29126/7128/3965/1233/916/3135/3133/50943/5133/11213/7048/326
BP	GO:0002455	humoral immune response mediated by circulating immunoglobulin	52	0.734332	2.31368	0.00163132	0.0155209	0.0119945	1898	tags=54%, list=10%, signal=48%	1380/3507/28778/100423062/3495/7124/3514/4049/3500/2213/1378/717/28639/5788/28823/713/28461/712/2208/3426/714/3537/718/733/715/3119/5777/4153
MF	GO:0031210	phosphatidylcholine binding	24	0.733708	2.01215	0.00169492	0.0155209	0.0119945	792	tags=25%, list=4%, signal=24%	3507/1071/5104/10125/341/5360
MF	GO:0050997	quaternary ammonium group binding	24	0.733708	2.01215	0.00169492	0.0155209	0.0119945	792	tags=25%, list=4%, signal=24%	3507/1071/5104/10125/341/5360
BP	GO:0007077	mitotic nuclear envelope disassembly	12	0.733533	1.69517	0.00551471	0.0343553	0.0265497	3397	tags=58%, list=18%, signal=48%	983/5579/9133/5347/23175/891/10783
BP	GO:0042108	positive regulation of cytokine biosynthetic process	66	0.733072	2.40405	0.00159744	0.0155209	0.0119945	2308	tags=53%, list=13%, signal=47%	2069/3662/4050/7057/7124/3553/115650/51311/3569/940/3162/5788/1958/1536/942/64581/729230/3458/10148/941/3659/3578/5724/7305/10333/972/5588/51284/7096/9261/916/54106/6774/246778/6693
BP	GO:0033622	integrin activation	22	0.732532	1.97236	0.00172117	0.0155209	0.0119945	1506	tags=32%, list=8%, signal=29%	10563/51237/6403/5341/83706/9928/54922
BP	GO:0045346	regulation of MHC class II biosynthetic process	14	0.732469	1.76401	0.00720721	0.0422907	0.0326821	1165	tags=43%, list=6%, signal=40%	7494/3458/3586/6688/5196/4261
BP	GO:0042095	interferon-gamma biosynthetic process	18	0.732191	1.885	0.00351494	0.0252926	0.0195461	2562	tags=56%, list=14%, signal=48%	3624/115650/51311/10859/64581/10148/51284/54106/246778/50943
BP	GO:0070672	response to interleukin-15	14	0.730652	1.75964	0.00720721	0.0422907	0.0326821	3613	tags=79%, list=20%, signal=63%	3560/3561/3718/2182/3601/6774/6464/3600/6776/2885/3716
BP	GO:0030888	regulation of B cell proliferation	60	0.730108	2.3653	0.00161031	0.0155209	0.0119945	1986	tags=50%, list=11%, signal=45%	51237/952/115352/1880/115650/4332/1493/100/695/2213/10673/3071/5788/22806/933/54440/7293/11314/4067/3586/4773/7305/23529/23495/972/3635/3558/54106/472/4208
BP	GO:1904994	regulation of leukocyte adhesion to vascular endothelial cell	20	0.730001	1.92006	0.00172414	0.0155209	0.0119945	4044	tags=75%, list=22%, signal=59%	6366/7124/3689/729230/3383/3676/5724/4192/3654/6370/2113/406938/9314/1991/6387
BP	GO:0051770	positive regulation of nitric-oxide synthase biosynthetic process	15	0.729725	1.79557	0.00359066	0.0252926	0.0195461	1968	tags=60%, list=11%, signal=54%	6347/3458/7097/6772/2208/3791/10135/64127/54106
BP	GO:0050858	negative regulation of antigen receptor-mediated signaling pathway	28	0.72954	2.069	0.0017094	0.0155209	0.0119945	1854	tags=54%, list=10%, signal=48%	115352/7070/2213/26191/933/11314/79037/11006/5795/53347/9404/2633/10385/23228/5777
BP	GO:0042088	T-helper 1 type immune response	42	0.728984	2.2332	0.00163399	0.0155209	0.0119945	2810	tags=62%, list=15%, signal=53%	6363/3553/8809/3718/729230/10148/941/149233/3594/3592/84868/9466/10068/8807/51176/3142/90865/5971/6375/3554/3570/246778/6693/9173/2475/7292
BP	GO:0061844	antimicrobial humoral immune response mediated by antimicrobial peptide	59	0.728569	2.36061	0.00159236	0.0155209	0.0119945	1090	tags=37%, list=6%, signal=35%	4057/3576/10563/2919/6374/6372/3853/6278/5473/6373/2921/6283/6280/3627/5197/6357/4283/6037/2920/6039/10578/5196
BP	GO:2000319	regulation of T-helper 17 cell differentiation	16	0.72843	1.81044	0.00356506	0.0252926	0.0195461	2562	tags=62%, list=14%, signal=54%	149233/3594/64332/30009/84695/84807/3558/114548/10892/50943
BP	GO:1900017	positive regulation of cytokine production involved in inflammatory response	17	0.728242	1.83346	0.00359066	0.0252926	0.0195461	2843	tags=65%, list=15%, signal=55%	3605/115362/112744/64581/923/63940/10333/64127/27190/148022/23765
BP	GO:1902622	regulation of neutrophil migration	34	0.727884	2.15493	0.00166667	0.0155209	0.0119945	2250	tags=50%, list=12%, signal=44%	3576/6363/1236/27202/6366/3071/56833/719/5880/728/8291/972/7060/6375/4192/3554/101
BP	GO:0045408	regulation of interleukin-6 biosynthetic process	22	0.72778	1.95957	0.00172117	0.0155209	0.0119945	3751	tags=73%, list=20%, signal=58%	2069/7124/3553/112744/64581/5724/7305/10333/972/3635/7096/6774/1051/6850/177/91662
BP	GO:0043383	negative T cell selection	12	0.727189	1.68051	0.00551471	0.0343553	0.0265497	1944	tags=67%, list=11%, signal=60%	1236/1794/940/5788/7535/387357/972/916
BP	GO:0009595	detection of biotic stimulus	21	0.726433	1.9421	0.00171527	0.0155209	0.0119945	2458	tags=57%, list=13%, signal=50%	23643/64581/56253/912/7097/58484/10333/64127/7096/114548/54209/10392
BP	GO:0045577	regulation of B cell differentiation	28	0.726252	2.05968	0.0017094	0.0155209	0.0119945	2341	tags=46%, list=13%, signal=41%	115352/3624/939/695/7494/3071/22806/56833/6422/3635/5777/54106/150372
BP	GO:0048143	astrocyte activation	22	0.725907	1.95452	0.00172117	0.0155209	0.0119945	2054	tags=50%, list=11%, signal=44%	406934/7124/3553/3569/2358/3458/728/712/25825/1270/54209
MF	GO:0005540	hyaluronic acid binding	20	0.725587	1.90845	0.00172414	0.0155209	0.0119945	1474	tags=50%, list=8%, signal=46%	57214/1462/7130/3161/26032/145864/8692/55576/176/23166
BP	GO:0050854	regulation of antigen receptor-mediated signaling pathway	61	0.725421	2.36073	0.00160256	0.0155209	0.0119945	3292	tags=62%, list=18%, signal=51%	115352/5079/930/1236/26228/640/100/7070/2213/5788/3932/50852/26191/933/11314/4067/79037/11006/5795/53347/9404/5579/2633/10385/23228/5777/9840/8934/10892/150372/56940/25865/29085/5583/257144/407040/10666/1540
BP	GO:0042226	interleukin-6 biosynthetic process	23	0.725371	1.96649	0.00171821	0.0155209	0.0119945	3751	tags=70%, list=20%, signal=55%	2069/7124/3553/112744/64581/5724/7305/10333/972/3635/7096/6774/1051/6850/177/91662
BP	GO:0006958	complement activation, classical pathway	41	0.725093	2.21163	0.00164474	0.0155209	0.0119945	1898	tags=51%, list=10%, signal=46%	1380/3507/28778/100423062/3495/3514/3500/1378/717/28639/28823/713/28461/712/3426/714/3537/718/733/715/4153
BP	GO:0002704	negative regulation of leukocyte mediated immunity	49	0.724904	2.28458	0.00160256	0.0155209	0.0119945	2748	tags=61%, list=15%, signal=52%	6318/3598/339390/10859/2213/3162/1378/5788/5272/3718/729230/11314/3575/8832/3440/84868/3965/30009/10225/6375/5777/409/684/387837/3135/3133/3134/56940/50943/383
MF	GO:0008329	signaling pattern recognition receptor activity	20	0.724381	1.90527	0.00172414	0.0155209	0.0119945	1968	tags=45%, list=11%, signal=40%	2219/51311/23643/64581/929/7097/5724/51284/54106
MF	GO:0019956	chemokine binding	32	0.724129	2.10727	0.00171527	0.0155209	0.0119945	2253	tags=56%, list=12%, signal=49%	1236/2532/643/1235/1232/2826/729230/7852/3676/2833/10663/1230/1237/1234/1233/10630/9034/10803
BP	GO:0071622	regulation of granulocyte chemotaxis	41	0.723708	2.20741	0.00164474	0.0155209	0.0119945	1705	tags=46%, list=9%, signal=42%	3576/6363/6278/1236/27202/6366/7057/3071/719/5880/728/1240/5919/8291/6352/972/7060/6375/4192
BP	GO:0002643	regulation of tolerance induction	15	0.723422	1.78006	0.005386	0.0339461	0.0262335	3047	tags=80%, list=17%, signal=67%	1178/3620/10288/3559/84868/29126/916/3135/50943/5133/11213/7048
BP	GO:0042228	interleukin-8 biosynthetic process	16	0.723192	1.79743	0.00356506	0.0252926	0.0195461	3649	tags=69%, list=20%, signal=55%	7124/51311/112744/64581/972/51284/54106/10392/6850/9314/1991
BP	GO:0002710	negative regulation of T cell mediated immunity	19	0.722808	1.88183	0.00174825	0.0155209	0.0119945	2748	tags=68%, list=15%, signal=58%	339390/10859/2213/5788/3575/3440/30009/6375/3135/3134/56940/50943/383
BP	GO:0019883	antigen processing and presentation of endogenous antigen	21	0.722292	1.93103	0.00171527	0.0155209	0.0119945	3693	tags=67%, list=20%, signal=53%	910/6891/912/6890/909/913/911/972/3135/3133/3134/3106/6892/3107
CC	GO:0001772	immunological synapse	35	0.721887	2.15025	0.00166113	0.0155209	0.0119945	1476	tags=46%, list=8%, signal=42%	3002/951/399/11151/940/3932/388325/963/3001/7535/923/3383/84868/5795/27040/5588
BP	GO:0035723	interleukin-15-mediated signaling pathway	13	0.721389	1.70183	0.00728597	0.0423835	0.0327539	3613	tags=77%, list=20%, signal=62%	3560/3561/3718/3601/6774/6464/3600/6776/2885/3716
BP	GO:0071350	cellular response to interleukin-15	13	0.721389	1.70183	0.00728597	0.0423835	0.0327539	3613	tags=77%, list=20%, signal=62%	3560/3561/3718/3601/6774/6464/3600/6776/2885/3716
BP	GO:0051383	kinetochore organization	19	0.720166	1.87495	0.00174825	0.0155209	0.0119945	2858	tags=53%, list=15%, signal=45%	83540/64105/387103/81620/10403/10051/1063/1062/55839/79003
BP	GO:0050871	positive regulation of B cell activation	75	0.720033	2.39667	0.00158479	0.0155209	0.0119945	1986	tags=43%, list=11%, signal=38%	3507/952/115352/939/100423062/3495/1880/3514/115650/3500/3569/100/695/940/7494/10673/28639/3071/5788/54440/7293/28461/30009/4773/23529/3537/64127/972/3635/3558/54106/4208
BP	GO:0098581	detection of external biotic stimulus	18	0.71942	1.85212	0.00351494	0.0252926	0.0195461	2458	tags=56%, list=13%, signal=48%	23643/64581/912/7097/58484/10333/64127/7096/54209/10392
BP	GO:0042100	B cell proliferation	92	0.719352	2.46427	0.00154321	0.0155209	0.0119945	1986	tags=48%, list=11%, signal=43%	1380/51237/952/115352/931/930/4064/973/1880/115650/4332/1493/100/695/2213/10673/3071/5788/22806/3445/933/54440/7293/202309/11314/4067/3575/3586/3440/4773/7305/23529/23495/51176/972/5897/3635/23228/3441/3451/3558/54106/472/4208
BP	GO:0045414	regulation of interleukin-8 biosynthetic process	15	0.719157	1.76957	0.005386	0.0339461	0.0262335	3649	tags=67%, list=20%, signal=54%	7124/51311/112744/64581/972/51284/54106/6850/9314/1991
BP	GO:0045591	positive regulation of regulatory T cell differentiation	13	0.719124	1.69648	0.00728597	0.0423835	0.0327539	3658	tags=85%, list=20%, signal=68%	10288/3458/11006/3965/10385/3558/11221/3135/50943/7040/8651
BP	GO:0006968	cellular defense response	49	0.71909	2.26625	0.00160256	0.0155209	0.0119945	2801	tags=59%, list=15%, signal=50%	653361/1235/4688/23601/4068/10288/4332/23643/50852/1232/4283/3702/729230/728/10578/10219/1234/7305/5551/8061/5408/10312/2185/10871/10803/6693/3135/3823/9437
BP	GO:0010623	programmed cell death involved in cell development	12	0.718812	1.66115	0.00551471	0.0343553	0.0265497	1984	tags=33%, list=11%, signal=30%	3553/1776/356/1270
BP	GO:0050864	regulation of B cell activation	117	0.718646	2.53607	0.00146843	0.0155209	0.0119945	1986	tags=45%, list=11%, signal=41%	3507/51237/952/115352/3624/930/939/100423062/3495/1880/64092/3514/115650/3500/3569/4332/1493/100/695/2213/940/7494/10673/28639/3071/5788/22806/933/56833/54440/7293/11314/4067/55024/3586/28461/9466/7128/30009/4773/7305/23529/6422/23495/3537/64127/972/3635/3558/5777/54106/472/4208
MF	GO:0033691	sialic acid binding	12	0.718237	1.65982	0.00551471	0.0343553	0.0265497	796	tags=50%, list=4%, signal=48%	6401/6403/2219/933/945/7903
BP	GO:2000108	positive regulation of leukocyte apoptotic process	26	0.718182	2.01064	0.00170068	0.0155209	0.0119945	2639	tags=54%, list=14%, signal=46%	3620/8013/5293/4067/3586/29126/3965/6352/1029/84807/5027/4208/101/5133
BP	GO:0032816	positive regulation of natural killer cell activation	20	0.718107	1.88877	0.00172414	0.0155209	0.0119945	2517	tags=45%, list=14%, signal=39%	10125/149233/3592/7305/3570/3600/3133/3134/148022
BP	GO:2000406	positive regulation of T cell migration	29	0.717904	2.04128	0.00172712	0.0155209	0.0119945	2404	tags=48%, list=13%, signal=42%	10563/6278/6366/3627/6364/199/729230/8740/3676/6352/6375/101/6693/81704
BP	GO:0060368	regulation of Fc receptor mediated stimulatory signaling pathway	12	0.717696	1.65857	0.00551471	0.0343553	0.0265497	4838	tags=67%, list=26%, signal=49%	5788/4067/5795/1445/10666/2889/961/5359
BP	GO:0051709	regulation of killing of cells of other organism	17	0.715958	1.80253	0.00359066	0.0252926	0.0195461	3101	tags=65%, list=17%, signal=54%	6372/3853/64581/3458/4843/2208/5551/5027/383/6850/10018
BP	GO:0046641	positive regulation of alpha-beta T cell proliferation	19	0.715889	1.86382	0.00174825	0.0155209	0.0119945	3081	tags=68%, list=17%, signal=57%	940/5788/729230/7535/64926/10148/3965/6375/916/3133/7292/7048/6850
BP	GO:0045954	positive regulation of natural killer cell mediated cytotoxicity	25	0.714592	1.98682	0.00170068	0.0155209	0.0119945	3621	tags=60%, list=20%, signal=48%	259197/10125/4068/114836/56253/3592/4277/7409/8807/3133/3134/3902/10666/59067/80328
BP	GO:0009886	post-embryonic animal morphogenesis	12	0.714026	1.65009	0.00735294	0.0427156	0.0330106	4400	tags=67%, list=24%, signal=51%	2200/4237/4647/10018/159296/581/578/3150
BP	GO:0001782	B cell homeostasis	30	0.712804	2.04694	0.0017301	0.0155209	0.0119945	3143	tags=57%, list=17%, signal=47%	115650/100/10673/3071/55619/202309/4067/139818/7128/23495/124976/972/4208/50943/836/10018/10603
BP	GO:0002755	MyD88-dependent toll-like receptor signaling pathway	36	0.712724	2.12974	0.00165563	0.0155209	0.0119945	2186	tags=44%, list=12%, signal=39%	81793/51311/695/23643/146722/929/11314/7097/3659/3665/10333/51284/7096/4214/54106/3654
BP	GO:0032673	regulation of interleukin-4 production	26	0.71254	1.99484	0.00170068	0.0155209	0.0119945	3081	tags=77%, list=17%, signal=64%	3662/940/942/54440/9308/2207/84868/7356/3965/51176/90865/5588/114548/916/3133/1051/50943/959/7292/6850
BP	GO:0043372	positive regulation of CD4-positive, alpha-beta T cell differentiation	29	0.711511	2.0231	0.00172712	0.0155209	0.0119945	3658	tags=69%, list=20%, signal=55%	6363/3071/942/54440/9308/3458/941/149233/3594/64332/3965/3142/84807/114548/10892/50943/7292/3566/4602/8651
BP	GO:0032743	positive regulation of interleukin-2 production	29	0.711436	2.02289	0.00172712	0.0155209	0.0119945	2622	tags=52%, list=14%, signal=44%	3662/5142/3553/940/5788/942/64581/54440/9308/729230/941/5588/916/10892/25865
BP	GO:0031343	positive regulation of cell killing	62	0.711122	2.32094	0.00157978	0.0155209	0.0119945	3693	tags=65%, list=20%, signal=52%	26228/259197/910/10125/4068/5788/114836/64581/56253/3458/149233/912/3594/3592/4277/909/4843/913/7409/8807/2208/3684/7305/911/5551/6375/5027/3135/3133/3134/3902/383/51571/6850/10018/10666/59067/3106/80328/3107
BP	GO:0048535	lymph node development	17	0.711045	1.79016	0.00359066	0.0252926	0.0195461	4604	tags=76%, list=25%, signal=57%	643/4050/4049/3575/124976/10630/3600/57124/159296/7040/11035/5423/54542
BP	GO:0032660	regulation of interleukin-17 production	28	0.710783	2.01581	0.0017094	0.0155209	0.0119945	3572	tags=71%, list=19%, signal=58%	4063/3569/3071/114836/5008/3458/149233/8877/3592/9466/64127/5588/6346/3558/3600/50943/7292/59067/7040/4615
BP	GO:0043368	positive T cell selection	34	0.710578	2.1037	0.00166667	0.0155209	0.0119945	2613	tags=65%, list=14%, signal=56%	3662/4063/3569/1794/5788/114836/915/7535/149233/3594/30009/917/387357/84695/972/64919/916/6774/6693/3707/50943/2475
BP	GO:0050857	positive regulation of antigen receptor-mediated signaling pathway	21	0.709716	1.89741	0.00171527	0.0155209	0.0119945	3292	tags=67%, list=18%, signal=55%	1236/26228/100/5788/3932/50852/5579/9840/8934/150372/25865/5583/10666/1540
BP	GO:0002690	positive regulation of leukocyte chemotaxis	82	0.70968	2.40092	0.00155763	0.0155209	0.0119945	1705	tags=43%, list=9%, signal=39%	3576/10563/6363/6278/7941/5054/1236/1235/6366/7057/3627/6354/3569/2358/3071/199/729230/719/5880/8740/728/1240/1230/3592/3965/6351/5919/63940/8291/6352/972/7060/6375/6346/4192
BP	GO:0002693	positive regulation of cellular extravasation	16	0.709069	1.76232	0.00356506	0.0252926	0.0195461	2250	tags=56%, list=12%, signal=49%	7070/83483/729230/3383/3676/5724/4192/3554/101
CC	GO:0000780	condensed nuclear chromosome, centromeric region	22	0.708976	1.90894	0.00172117	0.0155209	0.0119945	3869	tags=68%, list=21%, signal=54%	83540/64105/701/10403/5347/6790/55320/221711/79003/891/79980/699/9985/1058/9212
BP	GO:0042033	chemokine biosynthetic process	16	0.708164	1.76008	0.00356506	0.0252926	0.0195461	1434	tags=44%, list=8%, signal=40%	7124/3553/3569/3162/1958/3458/972
BP	GO:0050755	chemokine metabolic process	16	0.708164	1.76008	0.00356506	0.0252926	0.0195461	1434	tags=44%, list=8%, signal=40%	7124/3553/3569/3162/1958/3458/972
BP	GO:0002250	adaptive immune response	396	0.707998	2.8471	0.00122699	0.0155209	0.0119945	2815	tags=57%, list=15%, signal=49%	1380/10563/1178/3598/3507/6363/28778/930/608/57823/27074/939/100423062/339390/54900/83417/3112/3662/973/89857/3126/1235/3495/1880/2210/7124/11025/910/64092/80380/3117/3514/3553/115650/6504/10332/51311/4063/10859/57379/4049/4068/3500/3569/27240/10288/1493/100/695/28755/100141515/2213/89790/940/64005/10673/1378/717/28639/8809/5788/3445/50852/255231/942/83953/8320/114836/3702/5294/54440/3108/3718/28…
BP	GO:0001912	positive regulation of leukocyte mediated cytotoxicity	50	0.707978	2.23671	0.00160514	0.0155209	0.0119945	3693	tags=68%, list=20%, signal=55%	26228/259197/910/10125/4068/5788/114836/56253/149233/912/3594/3592/4277/909/4843/913/7409/8807/3684/7305/911/6375/5027/3135/3133/3134/3902/383/51571/10666/59067/3106/80328/3107
BP	GO:0050869	negative regulation of B cell activation	30	0.707763	2.03247	0.0017301	0.0155209	0.0119945	1496	tags=50%, list=8%, signal=46%	3624/64092/4332/1493/695/2213/11314/4067/55024/3586/7128/7305/6422/23495/3635
MF	GO:0001614	purinergic nucleotide receptor activity	20	0.707625	1.86121	0.00172414	0.0155209	0.0119945	1695	tags=55%, list=9%, signal=50%	286530/5026/5031/29909/27334/53829/5724/2857/5023/5024/5027
MF	GO:0016502	nucleotide receptor activity	20	0.707625	1.86121	0.00172414	0.0155209	0.0119945	1695	tags=55%, list=9%, signal=50%	286530/5026/5031/29909/27334/53829/5724/2857/5023/5024/5027
CC	GO:0071682	endocytic vesicle lumen	17	0.707549	1.78136	0.00359066	0.0252926	0.0195461	1033	tags=24%, list=6%, signal=22%	4057/3240/348/10578
BP	GO:0002688	regulation of leukocyte chemotaxis	104	0.706539	2.43725	0.00154321	0.0155209	0.0119945	1705	tags=42%, list=9%, signal=39%	3576/10563/26585/6363/6278/7941/5054/1236/26228/27202/1235/6366/7057/2841/3627/6347/6354/3569/2358/3071/199/56833/729230/719/5880/4067/8740/728/1240/1230/3592/3965/6351/5919/63940/8291/6352/972/7060/6375/1843/6346/11240/4192
BP	GO:0002092	positive regulation of receptor internalization	23	0.705861	1.9136	0.00171821	0.0155209	0.0119945	426	tags=22%, list=2%, signal=21%	26585/6401/100506013/6424/5336
CC	GO:0001891	phagocytic cup	24	0.705567	1.93497	0.00169492	0.0155209	0.0119945	1915	tags=46%, list=10%, signal=41%	7124/11151/64005/3936/199/345611/11031/51411/9938/23208/10347
BP	GO:1902170	cellular response to reactive nitrogen species	18	0.70556	1.81644	0.00351494	0.0252926	0.0195461	3029	tags=44%, list=16%, signal=37%	4314/358/1800/890/3747/8837/2308/4504
BP	GO:0016064	immunoglobulin mediated immune response	113	0.705095	2.47996	0.00148588	0.0155209	0.0119945	1900	tags=44%, list=10%, signal=40%	1380/3598/3507/28778/930/939/100423062/1235/3495/7124/3514/51311/57379/4049/3500/695/100141515/2213/940/1378/717/28639/5788/28823/5452/202309/713/2207/3586/28461/712/3665/9466/2208/30009/23529/3426/714/3537/718/733/972/3635/6375/715/3119/3558/5777/4153/10312
BP	GO:0043691	reverse cholesterol transport	16	0.704536	1.75106	0.00356506	0.0252926	0.0195461	1176	tags=25%, list=6%, signal=23%	1071/9388/348/3990
BP	GO:0002437	inflammatory response to antigenic stimulus	42	0.703511	2.15516	0.00163399	0.0155209	0.0119945	1363	tags=40%, list=7%, signal=38%	1236/7124/10125/4049/695/2213/3559/940/2840/923/2207/3383/10800/3586/3568/1268/718
BP	GO:0070102	interleukin-6-mediated signaling pathway	19	0.703476	1.8315	0.00174825	0.0155209	0.0119945	3613	tags=58%, list=20%, signal=47%	2672/9021/3569/6688/6772/6774/3570/3572/3717/867/3716
BP	GO:0031295	T cell costimulation	54	0.702409	2.22956	0.00161812	0.0155209	0.0119945	2839	tags=57%, list=15%, signal=49%	6363/29851/1236/6366/80380/115650/1493/940/9402/10673/3932/942/1803/4067/151888/8740/941/2534/921/29126/7409/1326/1445/126259/5777/916/1948/5133/959/7292/11148
BP	GO:0032653	regulation of interleukin-10 production	47	0.702187	2.18839	0.00163666	0.0155209	0.0119945	2054	tags=49%, list=11%, signal=44%	3620/3662/201633/80380/10859/2213/940/3082/64581/54440/3718/9308/2207/149233/7097/29126/3965/7305/64127/6375/28951/54106/54209
BP	GO:0032715	negative regulation of interleukin-6 production	40	0.701403	2.13567	0.00165837	0.0155209	0.0119945	3153	tags=65%, list=17%, signal=54%	27202/7124/6504/3071/3082/26191/197358/55024/3586/84868/9466/7128/1445/23208/140885/10365/3635/5777/114899/409/54106/50943/11213/5004/4345/406938
BP	GO:0006956	complement activation	75	0.701151	2.33382	0.00158479	0.0155209	0.0119945	1910	tags=47%, list=10%, signal=42%	1380/3507/28778/930/8547/100423062/629/5199/27202/2219/3495/3514/3553/3500/1379/1378/717/28639/28823/719/713/728/28461/712/11326/28984/3426/714/3537/718/733/5627/715/4153/3848
BP	GO:0071675	regulation of mononuclear cell migration	44	0.700817	2.16173	0.00162338	0.0155209	0.0119945	1705	tags=48%, list=9%, signal=43%	26585/6278/7941/5054/7057/7124/3627/2358/199/56833/729230/719/4067/728/1240/1230/5919/6352/1843/6346/4192
BP	GO:0043369	CD4-positive or CD8-positive, alpha-beta T cell lineage commitment	20	0.700596	1.84272	0.00172414	0.0155209	0.0119945	2613	tags=60%, list=14%, signal=52%	3662/4063/3569/114836/149233/3594/30009/84695/6774/6693/50943/2475
CC	GO:0042629	mast cell granule	22	0.700388	1.88581	0.00172117	0.0155209	0.0119945	1503	tags=45%, list=8%, signal=42%	8013/10125/695/5552/5294/5293/4067/284021/27040/7462
BP	GO:0002920	regulation of humoral immune response	71	0.700243	2.31466	0.00158983	0.0155209	0.0119945	1854	tags=49%, list=10%, signal=45%	1380/10563/28778/930/629/1236/5199/27202/7124/3514/3553/4049/3500/2213/1379/1378/717/5788/28823/719/713/728/28461/712/11326/2208/3426/714/3537/718/733/124976/5627/715/5777
BP	GO:0002707	negative regulation of lymphocyte mediated immunity	38	0.699639	2.11159	0.00162602	0.0155209	0.0119945	2748	tags=61%, list=15%, signal=52%	6318/339390/10859/2213/1378/5788/5272/3575/3440/84868/3965/30009/10225/6375/5777/409/387837/3135/3133/3134/56940/50943/383
BP	GO:0019724	B cell mediated immunity	116	0.699246	2.46649	0.00146628	0.0155209	0.0119945	2810	tags=51%, list=15%, signal=43%	1380/3598/3507/28778/930/939/100423062/1235/3495/7124/3514/51311/57379/4049/3500/695/100141515/2213/940/1378/717/28639/5788/28823/5452/202309/713/2207/3586/28461/712/3665/9466/2208/30009/23529/3426/714/3537/718/733/972/3635/6375/715/3119/3558/5777/4153/10312/10459/716/3135/3133/50943/10875/9245/959/7292
BP	GO:0031294	lymphocyte costimulation	55	0.698931	2.22667	0.00161031	0.0155209	0.0119945	2839	tags=56%, list=15%, signal=48%	6363/29851/1236/6366/80380/115650/1493/940/9402/10673/3932/942/1803/4067/151888/8740/941/2534/921/29126/7409/1326/1445/126259/5777/916/1948/5133/959/7292/11148
MF	GO:0004896	cytokine receptor activity	94	0.698159	2.39547	0.00155039	0.0155209	0.0119945	2420	tags=55%, list=13%, signal=48%	3598/3563/1236/1439/643/1235/50615/3560/9244/3559/3587/8809/3561/1232/7850/2826/2840/729230/3575/7852/10148/149233/116379/2833/2322/10663/1240/3594/1230/3601/9466/2675/1438/1237/9180/8807/64109/1441/1234/3568/972/1233/133396/3455/9034/3595/3554/3570/3597/10803/3572/9173
BP	GO:0030595	leukocyte chemotaxis	199	0.698125	2.61579	0.00135135	0.0155209	0.0119945	1744	tags=44%, list=9%, signal=40%	3576/10563/6362/2919/6374/6372/26585/6363/6278/5473/7941/6373/5054/6279/6367/6356/1236/26228/2867/2921/27202/643/1235/6366/5142/1880/7057/2841/6283/6280/3627/6364/5197/3553/6347/6368/6354/3569/11151/6357/6361/2358/3071/6369/4283/199/56833/2920/5294/3689/6355/729230/719/5293/5880/4067/7852/8740/2207/728/2833/3586/57580/1240/1230/3592/3603/80270/7409/3965/6351/5919/63940/5196/1441/1234/8291/6352/19…
BP	GO:0002824	positive regulation of adaptive immune response based on somatic recombination of immune receptors built from immunoglobulin superfamily domains	91	0.698075	2.38704	0.0015528	0.0155209	0.0119945	2810	tags=55%, list=15%, signal=47%	6363/7124/910/3553/115650/4049/3569/100/695/100141515/940/10673/8809/5788/54440/729230/2207/941/149233/912/3594/3592/29126/909/913/9466/64332/2208/30009/911/23529/3142/718/91543/5588/84807/6375/5027/3558/114548/3554/10459/3570/3135/10892/3133/3134/50943/51571/7292
MF	GO:0001530	lipopolysaccharide binding	27	0.697317	1.95933	0.00172712	0.0155209	0.0119945	2585	tags=48%, list=14%, signal=41%	4057/6403/23643/6037/929/923/7097/140683/5724/5027/54209/820/6441
BP	GO:0001910	regulation of leukocyte mediated cytotoxicity	72	0.697189	2.30883	0.00157978	0.0155209	0.0119945	2801	tags=58%, list=15%, signal=50%	6318/6372/26228/259197/910/10125/10859/4068/2213/5788/5272/114836/56253/3575/149233/912/3383/3594/3592/84868/4277/909/4843/913/7409/3965/1776/8807/3684/7305/911/6375/5027/409/387837/3135/3133/3134/3902/383/51571/9437
BP	GO:1903306	negative regulation of regulated secretory pathway	23	0.696512	1.88825	0.00171821	0.0155209	0.0119945	1022	tags=30%, list=6%, signal=29%	3598/2213/3162/729230/11314/8832/3965
BP	GO:1904645	response to amyloid-beta	44	0.694875	2.1434	0.00162338	0.0155209	0.0119945	1315	tags=32%, list=7%, signal=30%	4314/4321/4318/4322/10268/4804/2213/2358/3479/3383/3676/2534/10135/10333
BP	GO:0002717	positive regulation of natural killer cell mediated immunity	28	0.693869	1.96784	0.0017094	0.0155209	0.0119945	3844	tags=61%, list=21%, signal=48%	259197/10125/4068/114836/56253/3592/4277/7409/8807/3135/3133/3134/3902/10666/59067/80328/3805
BP	GO:2000482	regulation of interleukin-8 secretion	24	0.693688	1.9024	0.00169492	0.0155209	0.0119945	1788	tags=50%, list=10%, signal=45%	2867/27202/2219/26191/914/929/7097/3965/2149/10333/8692/7096
BP	GO:0045830	positive regulation of isotype switching	20	0.693574	1.82425	0.00172414	0.0155209	0.0119945	3864	tags=50%, list=21%, signal=40%	940/5788/30009/23529/3558/10459/7292/7037/7040/8741
BP	GO:0032733	positive regulation of interleukin-10 production	32	0.693289	2.01752	0.00171527	0.0155209	0.0119945	3381	tags=59%, list=18%, signal=49%	3662/201633/940/3082/64581/54440/9308/2207/7097/29126/3965/64127/6375/54106/54209/959/7292/6850/29108
BP	GO:0030449	regulation of complement activation	54	0.69295	2.19954	0.00161812	0.0155209	0.0119945	1764	tags=48%, list=10%, signal=44%	1380/28778/930/629/5199/27202/3514/3553/3500/1379/1378/717/28823/719/713/728/28461/712/11326/3426/714/3537/718/733/5627/715
BP	GO:0045624	positive regulation of T-helper cell differentiation	21	0.692834	1.85228	0.00171527	0.0155209	0.0119945	3498	tags=62%, list=19%, signal=50%	6363/942/941/149233/3594/64332/3142/84807/114548/10892/7292/3566/4602
BP	GO:0071222	cellular response to lipopolysaccharide	183	0.692392	2.57751	0.00135318	0.0155209	0.0119945	2186	tags=42%, list=12%, signal=37%	4057/3576/10563/2919/6374/11009/6372/3934/5473/6373/5054/26228/4064/2672/2921/5142/7124/4846/3627/80380/5197/3553/6347/199713/10859/57379/3569/10288/8564/23643/7494/26191/942/3394/4283/2920/929/1053/3055/4067/923/941/7133/3383/4360/7097/10221/3586/345611/3592/84868/29126/1437/4843/9450/7128/22904/5196/5724/1234/64127/6352/22900/1511/140885/654/11027/27063/79931/114548/4208/1244/7035/6915/114769/3…
BP	GO:0032753	positive regulation of interleukin-4 production	22	0.691835	1.86278	0.00172117	0.0155209	0.0119945	3081	tags=77%, list=17%, signal=64%	3662/940/942/54440/2207/84868/3965/90865/5588/114548/916/3133/1051/50943/959/7292/6850
BP	GO:0002460	adaptive immune response based on somatic recombination of immune receptors built from immunoglobulin superfamily domains	251	0.691628	2.6743	0.00130378	0.0155209	0.0119945	2810	tags=53%, list=15%, signal=46%	1380/10563/1178/3598/3507/6363/28778/930/939/100423062/339390/3662/89857/1235/3495/7124/910/3514/3553/115650/51311/4063/10859/57379/4049/3500/3569/100/695/100141515/2213/940/64005/10673/1378/717/28639/8809/5788/114836/54440/3718/28823/5452/729230/202309/3575/713/2207/10148/941/149233/23180/7133/912/3383/3586/3594/3440/3592/84868/28461/4277/712/3665/29126/909/5873/913/9466/64332/10068/7128/10384/1…
BP	GO:0002687	positive regulation of leukocyte migration	121	0.690907	2.44744	0.00145773	0.0155209	0.0119945	2404	tags=46%, list=13%, signal=41%	3576/10563/6363/6278/7941/5054/1236/6403/1235/6366/7057/7124/3627/6364/6354/3569/7070/2358/3071/6369/199/6355/83483/729230/719/5880/8740/3383/728/3676/1240/1230/3592/3965/6351/5919/63940/5724/623/8291/6352/972/8784/8174/7060/6375/6346/4192/54209/3554/2185/3570/101/6693/8995/81704
BP	GO:2000257	regulation of protein activation cascade	55	0.690745	2.20059	0.00161031	0.0155209	0.0119945	1764	tags=47%, list=10%, signal=43%	1380/28778/930/629/5199/27202/3514/3553/3500/1379/1378/717/28823/719/713/728/28461/712/11326/3426/714/3537/718/733/5627/715
BP	GO:0050901	leukocyte tethering or rolling	25	0.690356	1.91944	0.00170068	0.0155209	0.0119945	2895	tags=64%, list=16%, signal=54%	6401/6402/6403/6366/7124/729230/6404/3676/3695/5724/8174/2650/6693/119/7412/6370
BP	GO:0010560	positive regulation of glycoprotein biosynthetic process	19	0.690042	1.79652	0.00174825	0.0155209	0.0119945	1319	tags=32%, list=7%, signal=29%	6363/1236/123264/6366/3479/10267
BP	GO:0044788	modulation by host of viral process	25	0.689281	1.91645	0.00170068	0.0155209	0.0119945	1992	tags=28%, list=11%, signal=25%	4057/3429/6355/5806/348/1436/2040
BP	GO:0072676	lymphocyte migration	97	0.689254	2.37428	0.00154799	0.0155209	0.0119945	1656	tags=45%, list=9%, signal=42%	10563/6362/6363/6278/6373/6367/6356/1236/1235/6366/1880/3627/6364/6347/6368/6354/6357/6361/64005/6369/199/5294/6355/729230/7535/5293/8740/3383/3676/2833/9466/80270/3695/6351/4478/30009/6352/6793/124976/1901/8174/6375/6346/11240
BP	GO:0071219	cellular response to molecule of bacterial origin	190	0.688794	2.56737	0.00136054	0.0155209	0.0119945	2186	tags=42%, list=12%, signal=38%	4057/3576/10563/2919/6374/11009/6372/3934/5473/6373/5054/26228/4064/2672/2921/5142/7124/4846/3627/80380/5197/3553/6347/199713/10859/57379/3569/10288/8564/2213/23643/7494/26191/942/3394/4283/2920/929/1053/3055/4067/923/941/7133/3383/4360/7097/10221/3586/345611/3592/84868/29126/1437/4843/9450/7128/22904/5196/5724/1234/10333/64127/6352/22900/1511/140885/654/11027/27063/7096/79931/114548/4208/1244/54…
BP	GO:0035590	purinergic nucleotide receptor signaling pathway	21	0.6874	1.83775	0.00171527	0.0155209	0.0119945	1695	tags=52%, list=9%, signal=48%	286530/5026/5031/29909/27334/53829/5724/2857/5023/5024/5027
BP	GO:2000516	positive regulation of CD4-positive, alpha-beta T cell activation	35	0.687051	2.04648	0.00166113	0.0155209	0.0119945	3658	tags=66%, list=20%, signal=53%	6363/3071/942/54440/9308/3458/941/149233/3594/64332/3965/3142/5588/84807/6375/114548/10892/50943/7292/7048/3566/4602/8651
CC	GO:0034364	high-density lipoprotein particle	22	0.686314	1.84792	0.00172117	0.0155209	0.0119945	1176	tags=27%, list=6%, signal=26%	1071/341/5360/3250/348/3990
BP	GO:0002821	positive regulation of adaptive immune response	96	0.686002	2.36989	0.00153139	0.0155209	0.0119945	2810	tags=53%, list=15%, signal=45%	6363/7124/910/3553/115650/4049/3569/100/695/100141515/940/10673/8809/5788/54440/729230/2207/941/149233/912/3594/3592/29126/909/913/9466/64332/2208/30009/911/23529/3142/718/91543/5588/84807/6375/5027/3558/114548/3554/10459/3570/3135/10892/3133/3134/3572/50943/51571/7292
BP	GO:0045824	negative regulation of innate immune response	53	0.685973	2.16272	0.00163934	0.0155209	0.0119945	2806	tags=49%, list=15%, signal=42%	4321/6318/10859/1378/84166/5272/56833/197358/84868/11326/25939/7128/3965/10225/54625/3630/409/11221/387837/3135/3133/3134/9111/11213/383/3428
BP	GO:0032655	regulation of interleukin-12 production	54	0.68594	2.17728	0.00161812	0.0155209	0.0119945	2810	tags=52%, list=15%, signal=44%	6363/3620/1236/201633/4050/7057/54/6504/51311/10859/3394/64581/3718/3458/149233/7097/3586/1240/3659/3965/5600/4192/409/54106/3135/11213/959/7292
BP	GO:0031664	regulation of lipopolysaccharide-mediated signaling pathway	24	0.685299	1.87939	0.00169492	0.0155209	0.0119945	2147	tags=42%, list=12%, signal=37%	4057/4064/23643/10221/9450/7128/22900/654/11027/114769
MF	GO:0005164	tumor necrosis factor receptor binding	29	0.684855	1.94731	0.00172712	0.0155209	0.0119945	3478	tags=55%, list=19%, signal=45%	4050/7124/4049/10673/8740/6772/944/356/8600/7185/7187/959/7292/8744/841/7188
BP	GO:0097529	myeloid leukocyte migration	188	0.684773	2.55207	0.00135318	0.0155209	0.0119945	1744	tags=40%, list=9%, signal=36%	3576/10563/6362/2919/6374/6372/26585/6363/6278/5473/7941/6373/5054/6279/6367/6356/1236/26228/3605/2921/27202/6366/5142/7057/6283/6280/3627/6364/5197/3553/6347/6368/6354/3569/5175/6357/6361/2358/3071/6369/255231/4283/199/56833/2920/5294/3689/6355/729230/719/5293/11314/5880/4067/2207/728/57580/1240/1230/7409/57126/6351/5919/5196/1441/8291/6352/140885/972/7060/6375/1843/6346/4192/8600
BP	GO:0070230	positive regulation of lymphocyte apoptotic process	17	0.68421	1.7226	0.005386	0.0339461	0.0262335	2639	tags=53%, list=14%, signal=45%	3620/3586/29126/3965/6352/84807/5027/101/5133
BP	GO:0010893	positive regulation of steroid biosynthetic process	17	0.683646	1.72118	0.005386	0.0339461	0.0262335	1752	tags=41%, list=9%, signal=37%	7124/3553/3458/133/134429/654/2246
BP	GO:0002701	negative regulation of production of molecular mediator of immune response	35	0.683558	2.03608	0.00166113	0.0155209	0.0119945	2748	tags=54%, list=15%, signal=46%	3598/115352/7124/10859/2213/3162/933/3718/3586/3440/30009/10225/90865/6375/684/3134/50943/11213/383
BP	GO:0042113	B cell activation	236	0.683438	2.62935	0.00131062	0.0155209	0.0119945	2184	tags=40%, list=12%, signal=36%	1380/3507/51237/952/115352/931/3589/3624/930/115350/939/100423062/4064/54900/973/643/1235/3495/1880/64092/3514/115650/57379/3500/3569/4332/1493/100/695/100141515/2213/940/7494/10673/28639/3071/5788/22806/55619/5336/3445/933/56833/54440/7293/3718/5452/202309/7535/5293/11314/4067/3575/55024/974/3087/4242/4189/3676/3586/2322/3440/139818/28461/5795/9466/7128/5579/4066/30009/4773/7305/23529/6422/23495…
BP	GO:0072678	T cell migration	59	0.683303	2.21394	0.00159236	0.0155209	0.0119945	1620	tags=42%, list=9%, signal=39%	10563/6278/6373/1235/6366/1880/3627/6364/6347/64005/199/5294/729230/7535/5293/8740/3383/3676/2833/9466/3695/4478/6352/1901/6375
MF	GO:0042287	MHC protein binding	24	0.683299	1.8739	0.00169492	0.0155209	0.0119945	3931	tags=71%, list=21%, signal=56%	10859/10288/64581/6891/6890/925/972/3824/29992/79139/3133/3902/51571/3809/6892/51744/7415
BP	GO:0072606	interleukin-8 secretion	28	0.682548	1.93573	0.0017094	0.0155209	0.0119945	1324	tags=46%, list=7%, signal=43%	1116/2867/27202/2219/26191/914/929/7097/4843/3965/2149/10333/8692
BP	GO:0031341	regulation of cell killing	92	0.682146	2.33682	0.00154321	0.0155209	0.0119945	2801	tags=52%, list=15%, signal=44%	6318/6372/3853/26228/259197/910/10125/10859/4068/2213/1379/5788/5272/114836/64581/56253/3458/3575/149233/912/3383/3594/3592/84868/4277/909/4843/913/7409/3965/1776/8807/2208/3684/7305/911/5551/6375/5027/409/387837/3135/3133/3134/3902/383/51571/9437
BP	GO:0045622	regulation of T-helper cell differentiation	33	0.682123	1.99248	0.00171233	0.0155209	0.0119945	2810	tags=55%, list=15%, signal=46%	6363/3662/942/3718/941/149233/3594/64332/30009/84695/3142/84807/3558/114548/246778/10892/50943/7292
BP	GO:1903010	regulation of bone development	21	0.681394	1.82169	0.00171527	0.0155209	0.0119945	1744	tags=38%, list=9%, signal=35%	4057/26585/10859/4015/7305/2200/55294/8600
BP	GO:0030574	collagen catabolic process	45	0.681127	2.11174	0.00163399	0.0155209	0.0119945	2648	tags=47%, list=14%, signal=40%	4314/4321/4312/4319/4318/140766/2191/4322/1306/4316/1520/9509/5645/9508/5657/4320/8751/1513/64386/4327/9313
BP	GO:0001913	T cell mediated cytotoxicity	45	0.680646	2.11025	0.00163399	0.0155209	0.0119945	3876	tags=64%, list=21%, signal=51%	910/10859/2213/5788/3575/149233/912/3594/3592/4277/909/5873/913/1075/911/5551/6375/5027/3004/3135/3133/3134/51571/3106/3251/80328/177/3107/11035
BP	GO:0034143	regulation of toll-like receptor 4 signaling pathway	17	0.680344	1.71287	0.005386	0.0339461	0.0262335	1683	tags=35%, list=9%, signal=32%	4057/92747/26191/4067/7128/11027
BP	GO:0051767	nitric-oxide synthase biosynthetic process	18	0.680222	1.75121	0.00702988	0.0414912	0.0320643	3916	tags=72%, list=21%, signal=57%	6347/3458/7097/6772/2208/3791/10135/64127/54106/1906/3717/5608/120892
BP	GO:0051769	regulation of nitric-oxide synthase biosynthetic process	18	0.680222	1.75121	0.00702988	0.0414912	0.0320643	3916	tags=72%, list=21%, signal=57%	6347/3458/7097/6772/2208/3791/10135/64127/54106/1906/3717/5608/120892
BP	GO:0002902	regulation of B cell apoptotic process	18	0.679823	1.75018	0.00702988	0.0414912	0.0320643	1801	tags=33%, list=10%, signal=30%	100/695/4067/3586/972/3558
BP	GO:0002712	regulation of B cell mediated immunity	45	0.67959	2.10698	0.00163399	0.0155209	0.0119945	3307	tags=53%, list=18%, signal=44%	7124/4049/695/100141515/2213/940/1378/5788/2207/3586/9466/2208/30009/23529/718/6375/3558/5777/10459/3133/50943/7292/10666/7037
BP	GO:0002889	regulation of immunoglobulin mediated immune response	45	0.67959	2.10698	0.00163399	0.0155209	0.0119945	3307	tags=53%, list=18%, signal=44%	7124/4049/695/100141515/2213/940/1378/5788/2207/3586/9466/2208/30009/23529/718/6375/3558/5777/10459/3133/50943/7292/10666/7037
BP	GO:0002673	regulation of acute inflammatory response	93	0.679311	2.3358	0.00153846	0.0155209	0.0119945	2412	tags=53%, list=13%, signal=46%	1380/28778/930/629/1236/2867/5199/27202/7124/3514/5743/3553/145741/3500/3569/695/2213/1379/1378/717/5294/5008/28823/719/713/2207/728/28461/712/11326/1776/9180/3426/714/3537/1268/3818/718/733/5627/8600/715/3630/114548/101/81494/716/3133/3572
BP	GO:0002822	regulation of adaptive immune response based on somatic recombination of immune receptors built from immunoglobulin superfamily domains	135	0.678977	2.42755	0.00143885	0.0155209	0.0119945	2810	tags=53%, list=15%, signal=45%	1178/6363/339390/7124/910/3553/115650/10859/4049/3569/100/695/100141515/2213/940/10673/1378/8809/5788/54440/3718/729230/3575/2207/941/149233/7133/912/3586/3594/3440/3592/84868/29126/909/913/9466/64332/7128/2208/30009/911/23529/84695/3142/7454/718/91543/90865/5588/84807/6375/5027/3558/114548/5777/4208/3554/10459/3570/246778/3135/10892/3133/3134/9173/56940/50943/383/51571/7292
BP	GO:0002819	regulation of adaptive immune response	150	0.678909	2.46057	0.00140449	0.0155209	0.0119945	2810	tags=52%, list=15%, signal=44%	1178/6363/339390/7124/910/64092/3553/115650/10859/4049/3569/100/695/100141515/2213/940/10673/1378/8809/5788/54440/3718/729230/113/3575/962/2207/941/149233/7133/912/3586/3594/3440/3592/84868/3659/3665/29126/909/913/9466/64332/7128/2208/30009/911/23529/84695/3142/7454/718/91543/90865/5588/84807/6375/5027/3558/114548/5777/11221/4208/3554/10459/3570/246778/3135/10892/3133/3134/3572/9173/56940/50943/3…
BP	GO:0036037	CD8-positive, alpha-beta T cell activation	20	0.678836	1.78548	0.00172414	0.0155209	0.0119945	1620	tags=50%, list=9%, signal=46%	2841/10859/3071/8320/864/50856/3659/29126/944/6375
BP	GO:0001991	regulation of systemic arterial blood pressure by circulatory renin-angiotensin	17	0.677887	1.70668	0.005386	0.0339461	0.0262335	2101	tags=59%, list=11%, signal=52%	5972/2702/56670/81285/1522/2149/1511/2028/1215/1359
BP	GO:0045672	positive regulation of osteoclast differentiation	24	0.677361	1.85762	0.00169492	0.0155209	0.0119945	2054	tags=42%, list=11%, signal=37%	3605/7124/3458/5457/149233/1230/7305/760/8600/54209
BP	GO:0003159	morphogenesis of an endothelium	18	0.677134	1.74326	0.00702988	0.0414912	0.0320643	2622	tags=50%, list=14%, signal=43%	3627/3687/7852/81792/2246/94/54567/83605/25865
BP	GO:0061154	endothelial tube morphogenesis	18	0.677134	1.74326	0.00702988	0.0414912	0.0320643	2622	tags=50%, list=14%, signal=43%	3627/3687/7852/81792/2246/94/54567/83605/25865
BP	GO:0031663	lipopolysaccharide-mediated signaling pathway	55	0.677102	2.15713	0.00161031	0.0155209	0.0119945	2517	tags=45%, list=14%, signal=39%	4057/4064/7124/4846/3553/6347/23643/26191/929/3055/4067/923/7097/10221/9450/7128/5724/6352/22900/654/11027/114769/3654/10892/148022
BP	GO:0007143	female meiotic nuclear division	24	0.676209	1.85446	0.00169492	0.0155209	0.0119945	2230	tags=42%, list=12%, signal=37%	2069/7153/23397/7272/1618/994/472/5347/9319/6790
BP	GO:0030183	B cell differentiation	125	0.675786	2.40153	0.00143885	0.0155209	0.0119945	2341	tags=40%, list=13%, signal=35%	1380/115352/931/3589/3624/930/939/973/1880/57379/100/695/100141515/2213/7494/3071/5788/22806/55619/5336/3445/56833/3718/5452/974/3087/4242/4189/3676/3586/2322/3440/139818/5795/4066/23529/6422/5897/3635/23228/3441/3451/5777/10312/54106/472/9734/2185/10892/150372
BP	GO:0045671	negative regulation of osteoclast differentiation	26	0.67544	1.89098	0.00170068	0.0155209	0.0119945	1891	tags=38%, list=10%, signal=35%	4057/11025/10859/11006/6422/2200/3635/55294/10272/9607
BP	GO:0002449	lymphocyte mediated immunity	239	0.675171	2.59831	0.00131579	0.0155209	0.0119945	2810	tags=50%, list=15%, signal=43%	1380/1178/6318/3598/3507/28778/930/3002/57823/939/100423062/339390/259197/1235/3495/7124/910/3514/3553/10125/51311/10859/57379/4049/4068/3500/3569/695/11151/100141515/2213/940/64005/1378/717/28639/8809/5788/5272/114836/54440/28823/5452/729230/56253/202309/3575/713/2207/149233/23180/7133/912/3383/3586/3594/3440/3592/84868/28461/4277/712/3665/909/5873/913/9466/7409/3965/10384/1075/8807/2208/30009/9…
BP	GO:0042116	macrophage activation	81	0.674856	2.27881	0.0015674	0.0155209	0.0119945	3969	tags=65%, list=22%, signal=52%	26228/406934/7057/7124/51311/3569/2213/22918/2358/5788/199/3689/3458/8530/8877/728/7097/3586/56670/84868/712/11326/1437/22904/1075/3684/7305/10135/10333/8291/90865/972/51284/124912/7096/133396/472/54209/9173/148022/113277/6850/84630/4345/3717/3566/1907/6556/177/9258/6376/120892/6622
BP	GO:0034368	protein-lipid complex remodeling	28	0.674481	1.91285	0.0017094	0.0155209	0.0119945	1208	tags=32%, list=7%, signal=30%	1071/7941/5320/9388/341/5360/348/3990/183
BP	GO:0034369	plasma lipoprotein particle remodeling	28	0.674481	1.91285	0.0017094	0.0155209	0.0119945	1208	tags=32%, list=7%, signal=30%	1071/7941/5320/9388/341/5360/348/3990/183
BP	GO:1903020	positive regulation of glycoprotein metabolic process	21	0.674234	1.80255	0.00171527	0.0155209	0.0119945	1319	tags=29%, list=7%, signal=27%	6363/1236/123264/6366/3479/10267
BP	GO:0050856	regulation of T cell receptor signaling pathway	38	0.674096	2.0345	0.00162602	0.0155209	0.0119945	2688	tags=53%, list=15%, signal=45%	1236/100/7070/3932/50852/26191/11314/79037/11006/5795/53347/2633/10385/5777/9840/8934/10892/56940/25865/29085
MF	GO:0051787	misfolded protein binding	22	0.673878	1.81443	0.00172117	0.0155209	0.0119945	2298	tags=41%, list=12%, signal=36%	91319/3310/4189/23753/6782/3309/3306/79139/9695
BP	GO:0042535	positive regulation of tumor necrosis factor biosynthetic process	20	0.673691	1.77195	0.00172414	0.0155209	0.0119945	3640	tags=65%, list=20%, signal=52%	7057/1536/64581/729230/3458/7305/7096/9261/6693/943/6850/3717/177
BP	GO:0002719	negative regulation of cytokine production involved in immune response	25	0.673334	1.87211	0.00170068	0.0155209	0.0119945	2748	tags=56%, list=15%, signal=48%	7124/10859/3162/3718/3586/3440/30009/10225/6375/684/3134/50943/11213/383
BP	GO:0001776	leukocyte homeostasis	85	0.672979	2.28605	0.00155521	0.0155209	0.0119945	1986	tags=42%, list=11%, signal=38%	6372/608/5142/1880/115650/3569/27240/100/11151/3559/10673/3071/55619/3718/729230/202309/5293/4067/8740/10019/2207/2322/139818/23657/84636/7128/3965/27040/23495/124976/972/5027/3558/9133/10312/4208
BP	GO:0050860	negative regulation of T cell receptor signaling pathway	20	0.67281	1.76963	0.00172414	0.0155209	0.0119945	2688	tags=55%, list=15%, signal=47%	7070/26191/79037/11006/5795/53347/2633/10385/5777/56940/29085
MF	GO:0042605	peptide antigen binding	20	0.672785	1.76957	0.00172414	0.0155209	0.0119945	3693	tags=75%, list=20%, signal=60%	3117/10332/6890/30835/3122/3115/3119/3113/3135/3133/3134/3106/8140/6892/3107
BP	GO:0045123	cellular extravasation	59	0.672292	2.17827	0.00159236	0.0155209	0.0119945	2660	tags=51%, list=14%, signal=44%	6401/6402/6403/6366/7124/6347/7070/5175/5294/3689/83483/729230/5293/6404/3383/3676/9466/57126/3695/5724/140885/8174/2650/4192/5657/3554/101/6693/119/7412
BP	GO:0002043	blood vessel endothelial cell proliferation involved in sprouting angiogenesis	21	0.672177	1.79705	0.00171527	0.0155209	0.0119945	1879	tags=48%, list=10%, signal=43%	187/100506013/7057/4804/3162/26051/9982/94/168667/54567
CC	GO:0070821	tertiary granule membrane	71	0.671186	2.21861	0.00158983	0.0155209	0.0119945	2439	tags=49%, list=13%, signal=43%	6616/23601/10288/22918/2358/1536/8972/963/6515/945/3689/3687/11314/53831/2207/5328/1535/170482/11026/57126/8778/5724/3684/3903/8514/6843/140885/7226/199675/11322/160364/2040/101/79895/5787
MF	GO:0035586	purinergic receptor activity	23	0.671072	1.81928	0.00343643	0.0249852	0.0193085	1695	tags=48%, list=9%, signal=43%	286530/5026/5031/29909/27334/53829/5724/2857/5023/5024/5027
BP	GO:0032729	positive regulation of interferon-gamma production	61	0.670886	2.18326	0.00160256	0.0155209	0.0119945	2275	tags=54%, list=12%, signal=48%	5142/7124/3553/115650/10125/51311/4049/8809/26191/3394/914/114836/64581/54440/929/729230/10148/149233/3594/3592/84868/9466/3965/3115/51284/3558/916/54106/3595/3554/3113/3570/246778
BP	GO:0002381	immunoglobulin production involved in immunoglobulin mediated immune response	50	0.670542	2.11844	0.00160514	0.0155209	0.0119945	2810	tags=42%, list=15%, signal=36%	1235/57379/695/100141515/940/5788/5452/202309/3586/9466/30009/23529/6375/3119/3558/10459/50943/10875/9245/959/7292
BP	GO:0071216	cellular response to biotic stimulus	212	0.670467	2.53624	0.00133511	0.0155209	0.0119945	2205	tags=39%, list=12%, signal=35%	4057/3576/10563/2919/6374/11009/6372/3934/5473/6373/5054/26228/4064/2672/2921/5142/7124/4846/3627/80380/5197/3553/6347/199713/10859/57379/3569/10288/695/8564/2213/23643/7494/26191/942/3394/4283/2920/64581/929/1053/3055/4067/923/941/7133/3383/4360/7097/10221/3586/345611/3592/84868/29126/1437/4843/9450/7128/22904/5196/5724/1234/10333/64127/6352/22900/1511/140885/654/11027/27063/7096/79931/114548/42…
BP	GO:0022617	extracellular matrix disassembly	73	0.670413	2.23039	0.00157729	0.0155209	0.0119945	2648	tags=40%, list=14%, signal=34%	4314/4321/4312/4319/4318/2191/4322/3569/124056/3936/7076/1803/4316/1520/5645/6624/3818/1511/10630/285590/1215/649/101/4320/8751/1513/7092/4327/9313
CC	GO:0043194	axon initial segment	19	0.670247	1.74499	0.00524476	0.0333945	0.0258072	4491	tags=58%, list=24%, signal=44%	885/1261/4897/6323/287/286/80128/23114/4133/89796/274
BP	GO:0007094	mitotic spindle assembly checkpoint	34	0.670177	1.98409	0.00166667	0.0155209	0.0119945	3318	tags=56%, list=18%, signal=46%	7272/701/81620/348654/10403/991/56155/1843/472/5347/9319/10459/4085/1063/8379/891/51143/54908/699
BP	GO:0031577	spindle checkpoint	34	0.670177	1.98409	0.00166667	0.0155209	0.0119945	3318	tags=56%, list=18%, signal=46%	7272/701/81620/348654/10403/991/56155/1843/472/5347/9319/10459/4085/1063/8379/891/51143/54908/699
BP	GO:0071173	spindle assembly checkpoint	34	0.670177	1.98409	0.00166667	0.0155209	0.0119945	3318	tags=56%, list=18%, signal=46%	7272/701/81620/348654/10403/991/56155/1843/472/5347/9319/10459/4085/1063/8379/891/51143/54908/699
BP	GO:0071174	mitotic spindle checkpoint	34	0.670177	1.98409	0.00166667	0.0155209	0.0119945	3318	tags=56%, list=18%, signal=46%	7272/701/81620/348654/10403/991/56155/1843/472/5347/9319/10459/4085/1063/8379/891/51143/54908/699
BP	GO:0061756	leukocyte adhesion to vascular endothelial cell	36	0.670044	2.0022	0.00165563	0.0155209	0.0119945	3153	tags=61%, list=17%, signal=51%	6401/6402/6403/6366/7124/3689/729230/6404/3383/3676/3695/5724/8174/2650/4192/3654/6693/119/7412/6370/2113/406938
BP	GO:0006959	humoral immune response	230	0.670005	2.55896	0.00133156	0.0155209	0.0119945	2054	tags=45%, list=11%, signal=40%	4057/3576/1380/10563/2919/6374/3507/6372/931/3934/3853/6278/28778/92747/5079/5473/930/8547/6373/6279/100423062/629/1236/5199/2921/27202/2219/1235/3495/1880/7124/54210/6283/6280/3627/6480/3514/5197/3553/6347/4049/4069/4068/3500/3569/5320/2213/6357/1379/940/5266/1378/717/28639/5788/3445/4283/6037/2920/28823/5452/9308/729230/719/3458/713/10148/6039/728/3440/28461/712/11326/28984/140683/10578/5919/51…
BP	GO:0030890	positive regulation of B cell proliferation	40	0.669718	2.03919	0.00165837	0.0155209	0.0119945	1986	tags=40%, list=11%, signal=36%	952/115352/1880/115650/100/10673/3071/5788/54440/7293/4773/23529/972/3558/54106/4208
BP	GO:0042533	tumor necrosis factor biosynthetic process	28	0.669583	1.89896	0.0017094	0.0155209	0.0119945	3640	tags=57%, list=20%, signal=46%	7057/10859/1536/64581/729230/3458/51465/3586/7305/7096/9261/6693/943/6850/3717/177
BP	GO:0042534	regulation of tumor necrosis factor biosynthetic process	28	0.669583	1.89896	0.0017094	0.0155209	0.0119945	3640	tags=57%, list=20%, signal=46%	7057/10859/1536/64581/729230/3458/51465/3586/7305/7096/9261/6693/943/6850/3717/177
BP	GO:0042269	regulation of natural killer cell mediated cytotoxicity	39	0.669454	2.03328	0.00163132	0.0155209	0.0119945	2801	tags=54%, list=15%, signal=46%	6318/259197/10125/10859/4068/5272/114836/56253/3592/84868/4277/7409/3965/8807/409/387837/3135/3133/3134/3902/9437
BP	GO:0032613	interleukin-10 production	50	0.668193	2.11102	0.00160514	0.0155209	0.0119945	2054	tags=48%, list=11%, signal=43%	3620/3662/201633/80380/10859/2213/940/3082/64581/54440/3718/9308/9636/2207/149233/7097/29126/3965/7305/64127/6375/28951/54106/54209
BP	GO:2000106	regulation of leukocyte apoptotic process	79	0.667949	2.2422	0.0015625	0.0155209	0.0119945	2404	tags=46%, list=13%, signal=40%	6363/3620/939/1236/6366/8013/10859/100/695/3718/5293/4067/3575/2207/3059/3586/3665/29126/23657/3965/1234/917/155038/64127/6352/1029/972/5588/79444/84807/5027/3558/4208/101/3707/81704
BP	GO:0002715	regulation of natural killer cell mediated immunity	41	0.667636	2.03638	0.00164474	0.0155209	0.0119945	2801	tags=54%, list=15%, signal=46%	6318/259197/10125/10859/4068/5272/114836/56253/3592/84868/4277/7409/3965/8807/10225/409/387837/3135/3133/3134/3902/9437
BP	GO:0002228	natural killer cell mediated immunity	56	0.667429	2.13364	0.0016129	0.0155209	0.0119945	3408	tags=57%, list=18%, signal=47%	6318/3002/57823/259197/10125/10859/4068/11151/5272/114836/56253/3592/84868/4277/5873/7409/3965/8807/10225/3824/5777/409/387837/3135/3133/3134/3902/9437/6845/10666/59067/3811
BP	GO:0036035	osteoclast development	18	0.667319	1.71799	0.00702988	0.0414912	0.0320643	2018	tags=44%, list=11%, signal=40%	4057/10859/56975/7305/2200/55294/8600/79705
BP	GO:0042267	natural killer cell mediated cytotoxicity	53	0.666972	2.10281	0.00163934	0.0155209	0.0119945	3408	tags=57%, list=18%, signal=46%	6318/3002/57823/259197/10125/10859/4068/11151/5272/114836/56253/3592/84868/4277/5873/7409/3965/8807/5777/409/387837/3135/3133/3134/3902/9437/6845/10666/59067/3811
BP	GO:1901739	regulation of myoblast fusion	19	0.665191	1.73182	0.00524476	0.0333945	0.0258072	4389	tags=74%, list=24%, signal=56%	3627/963/4283/8740/4773/8837/92304/10938/9518/3566/4656/2323/824/30846
BP	GO:1903671	negative regulation of sprouting angiogenesis	24	0.665034	1.82381	0.00338983	0.0248321	0.0191902	3612	tags=50%, list=20%, signal=40%	7057/4804/56999/10365/54567/1870/6915/4223/407040/406938/9314/29775
BP	GO:2000107	negative regulation of leukocyte apoptotic process	46	0.664203	2.06419	0.00163132	0.0155209	0.0119945	2404	tags=43%, list=13%, signal=38%	6363/3620/939/1236/6366/10859/100/3718/3575/2207/3059/3665/1234/64127/6352/972/5588/3558/3707/81704
BP	GO:0002287	alpha-beta T cell activation involved in immune response	58	0.664	2.1448	0.00160514	0.0155209	0.0119945	2810	tags=53%, list=15%, signal=45%	6363/3662/1880/4063/3569/8809/942/8320/114836/3718/3458/941/149233/3594/64332/3965/30009/51176/84695/3142/84807/5971/3558/114548/6774/246778/6693/10892/50943/2475/7292
BP	GO:0002293	alpha-beta T cell differentiation involved in immune response	58	0.664	2.1448	0.00160514	0.0155209	0.0119945	2810	tags=53%, list=15%, signal=45%	6363/3662/1880/4063/3569/8809/942/8320/114836/3718/3458/941/149233/3594/64332/3965/30009/51176/84695/3142/84807/5971/3558/114548/6774/246778/6693/10892/50943/2475/7292
BP	GO:0002823	negative regulation of adaptive immune response based on somatic recombination of immune receptors built from immunoglobulin superfamily domains	39	0.663999	2.01671	0.00163132	0.0155209	0.0119945	2810	tags=59%, list=15%, signal=50%	339390/10859/2213/1378/5788/3718/3575/3440/84868/9466/30009/84695/90865/6375/3558/5777/3135/3134/9173/56940/50943/383/7292
BP	GO:0002708	positive regulation of lymphocyte mediated immunity	93	0.663794	2.28244	0.00153846	0.0155209	0.0119945	2810	tags=49%, list=15%, signal=42%	259197/7124/910/3553/10125/4049/4068/3569/695/100141515/940/8809/5788/114836/54440/56253/2207/149233/912/3594/3592/4277/909/913/7409/8807/2208/30009/911/23529/718/91543/6375/5027/3558/114548/3554/10459/3135/10892/3133/3134/50943/3902/51571/7292
BP	GO:2000273	positive regulation of signaling receptor activity	36	0.66337	1.98226	0.00165563	0.0155209	0.0119945	1730	tags=28%, list=9%, signal=25%	26585/2069/653361/6347/5649/729230/3458/85358/6886/55294
BP	GO:0050766	positive regulation of phagocytosis	63	0.663355	2.16799	0.00159744	0.0155209	0.0119945	2262	tags=51%, list=12%, signal=45%	26228/7124/3553/3560/6347/1794/2213/2358/717/3071/5788/3561/146722/64581/55423/5806/3458/2207/1535/3601/5795/5873/11031/718/140885/10326/124912/4240/4153/10347/54209/3600
BP	GO:0045576	mast cell activation	58	0.663011	2.14161	0.00160514	0.0155209	0.0119945	1503	tags=40%, list=8%, signal=37%	3598/6283/8013/10125/399/695/3162/146722/5294/5293/11314/5880/4067/3937/2207/8832/3965/284021/2268/64109/27040/1268/7462
BP	GO:0035455	response to interferon-alpha	20	0.663007	1.74385	0.00172414	0.0155209	0.0119945	3427	tags=60%, list=19%, signal=49%	27074/149628/10581/4600/10410/8519/3437/3455/684/6770/3433/103
BP	GO:0032516	positive regulation of phosphoprotein phosphatase activity	18	0.662933	1.7067	0.00702988	0.0414912	0.0320643	1368	tags=28%, list=7%, signal=26%	115352/5788/945/11314/5159
BP	GO:0032691	negative regulation of interleukin-1 beta production	22	0.66262	1.78412	0.00344234	0.0249852	0.0193085	2663	tags=50%, list=14%, signal=43%	54/199713/945/3479/7128/22900/114548/409/54209/114769/1992
BP	GO:0002709	regulation of T cell mediated immunity	67	0.662397	2.18081	0.0015748	0.0155209	0.0119945	2810	tags=55%, list=15%, signal=47%	1178/339390/910/3553/10859/3569/2213/8809/5788/54440/729230/3575/149233/7133/912/3594/3440/3592/909/913/30009/911/7454/91543/6375/5027/114548/3554/3135/10892/3133/3134/56940/50943/383/51571/7292
BP	GO:0045940	positive regulation of steroid metabolic process	26	0.662265	1.85409	0.00170068	0.0155209	0.0119945	1752	tags=38%, list=9%, signal=35%	7124/3553/341/3458/133/348/183/134429/654/2246
BP	GO:0043277	apoptotic cell clearance	40	0.661968	2.0156	0.00165837	0.0155209	0.0119945	2054	tags=32%, list=11%, signal=29%	8547/2219/7057/6347/717/146722/7052/114786/7305/718/4240/10347/54209
BP	GO:0034367	protein-containing complex remodeling	29	0.661422	1.88068	0.00172712	0.0155209	0.0119945	1208	tags=31%, list=7%, signal=29%	1071/7941/5320/9388/341/5360/348/3990/183
BP	GO:0050765	negative regulation of phagocytosis	18	0.66136	1.70265	0.00878735	0.0497909	0.0384783	1890	tags=50%, list=10%, signal=45%	2213/146722/11314/7097/8291/1445/23208/140885/5657
BP	GO:0050691	regulation of defense response to virus by host	32	0.661293	1.92441	0.00171527	0.0155209	0.0119945	2409	tags=41%, list=13%, signal=35%	4321/9447/3553/10859/149233/3594/4277/6772/7128/83666/3600/246778/151636
BP	GO:0097028	dendritic cell differentiation	40	0.660944	2.01248	0.00165837	0.0155209	0.0119945	2556	tags=55%, list=14%, signal=47%	6363/1236/3662/10859/10288/2213/4067/2322/1437/55365/6688/3965/28959/55509/7226/5971/5657/81501/54209/814/3135/1051
BP	GO:0002637	regulation of immunoglobulin production	56	0.660633	2.11191	0.0016129	0.0155209	0.0119945	2810	tags=46%, list=15%, signal=39%	3598/51237/115352/7124/3569/100141515/2213/940/7494/5788/933/54440/7293/3586/9466/30009/23529/90865/6375/3558/54106/10459/3133/50943/959/7292
BP	GO:0002377	immunoglobulin production	105	0.659904	2.28739	0.00152207	0.0155209	0.0119945	2810	tags=45%, list=15%, signal=38%	3598/51237/115352/28778/54900/29802/1235/7124/3514/57379/3569/695/100141515/2213/940/7494/10673/5788/933/54440/7293/28823/5452/202309/3575/4189/3586/25939/9466/30009/23529/90865/126259/6375/28516/3119/3558/10312/54106/472/10459/3133/50943/10875/9245/959/7292
MF	GO:0015026	coreceptor activity	41	0.659575	2.01179	0.00164474	0.0155209	0.0119945	1552	tags=41%, list=8%, signal=38%	115350/10268/4804/23643/940/942/7852/941/3676/10663/10266/1237/23547/1234/10267/925/126259
BP	GO:0051000	positive regulation of nitric-oxide synthase activity	20	0.659556	1.73477	0.00172414	0.0155209	0.0119945	2458	tags=40%, list=13%, signal=35%	7124/6271/7015/348/2208/3630/2185/10392
BP	GO:0045841	negative regulation of mitotic metaphase/anaphase transition	36	0.659432	1.97049	0.00165563	0.0155209	0.0119945	3869	tags=58%, list=21%, signal=46%	7272/701/81620/348654/10403/991/56155/1843/472/5347/9319/10459/4085/1063/8379/891/51143/54908/699/26271/9212
BP	GO:0002820	negative regulation of adaptive immune response	44	0.659263	2.03355	0.00162338	0.0155209	0.0119945	2810	tags=55%, list=15%, signal=46%	339390/64092/10859/2213/1378/5788/3718/3575/3440/84868/9466/30009/84695/90865/6375/3558/5777/3135/3134/9173/56940/50943/383/7292
BP	GO:0043367	CD4-positive, alpha-beta T cell differentiation	70	0.659259	2.17345	0.00158983	0.0155209	0.0119945	2613	tags=51%, list=14%, signal=44%	26279/6363/3662/1880/4063/3569/3071/8809/942/114836/54440/3718/9308/864/3458/941/149233/3594/64332/3965/30009/51176/84695/3142/91543/84807/5971/3558/114548/6774/246778/6693/10892/2529/50943/2475
BP	GO:0030071	regulation of mitotic metaphase/anaphase transition	51	0.659252	2.082	0.00163132	0.0155209	0.0119945	3869	tags=55%, list=21%, signal=44%	9787/7272/701/81620/990/348654/10403/9700/991/56155/1843/472/5347/9319/10459/57520/4085/1063/1062/8379/891/51143/54908/699/10783/5925/26271/9212
BP	GO:0002312	B cell activation involved in immune response	67	0.658964	2.16951	0.0015748	0.0155209	0.0119945	2810	tags=40%, list=15%, signal=34%	930/4064/1235/1880/57379/100/100141515/2213/940/7494/5788/55619/5336/202309/4242/3586/139818/9466/30009/23529/23228/3558/2185/10459/50943/959/7292
BP	GO:0032770	positive regulation of monooxygenase activity	26	0.657549	1.84089	0.00170068	0.0155209	0.0119945	2458	tags=38%, list=13%, signal=33%	7124/3553/6271/3458/7015/348/2208/3630/2185/10392
BP	GO:0007091	metaphase/anaphase transition of mitotic cell cycle	53	0.657495	2.07293	0.00163934	0.0155209	0.0119945	3869	tags=55%, list=21%, signal=43%	9787/7272/10460/701/81620/990/348654/10403/9700/991/56155/1843/472/5347/9319/10459/57520/4085/1063/1062/8379/891/51143/54908/699/10783/5925/26271/9212
BP	GO:0002294	CD4-positive, alpha-beta T cell differentiation involved in immune response	57	0.657492	2.11205	0.00160772	0.0155209	0.0119945	2810	tags=53%, list=15%, signal=45%	6363/3662/1880/4063/3569/8809/942/114836/3718/3458/941/149233/3594/64332/3965/30009/51176/84695/3142/84807/5971/3558/114548/6774/246778/6693/10892/50943/2475/7292
BP	GO:0032649	regulation of interferon-gamma production	91	0.657292	2.24758	0.0015528	0.0155209	0.0119945	2275	tags=49%, list=12%, signal=44%	3624/1236/5142/7124/80380/3553/115650/10125/51311/10859/4049/8809/26191/3394/914/114836/64581/54440/929/729230/9636/10148/149233/3586/3594/3592/84868/29126/7356/9466/3965/10225/140885/90865/3115/6375/51284/3558/916/54106/3595/3554/3113/3570/246778
BP	GO:0002706	regulation of lymphocyte mediated immunity	137	0.656684	2.35786	0.00142045	0.0155209	0.0119945	2810	tags=50%, list=15%, signal=43%	1178/6318/339390/259197/7124/910/3553/10125/10859/4049/4068/3569/695/100141515/2213/940/1378/8809/5788/5272/114836/54440/729230/56253/3575/2207/149233/7133/912/3586/3594/3440/3592/84868/4277/909/913/9466/7409/3965/8807/2208/30009/911/23529/7454/10225/718/91543/6375/5027/3558/114548/5777/409/3554/387837/10459/3135/10892/3133/3134/56940/50943/3902/383/51571/9437/7292
BP	GO:0001773	myeloid dendritic cell activation	27	0.656653	1.84508	0.00172712	0.0155209	0.0119945	3648	tags=67%, list=20%, signal=54%	3662/6504/1794/914/3586/84868/1437/6688/55509/5971/81501/814/10077/338339/7048/29108/7040/2323
BP	GO:0001909	leukocyte mediated cytotoxicity	99	0.656613	2.25527	0.0015674	0.0155209	0.0119945	3693	tags=62%, list=20%, signal=50%	6318/6372/3002/57823/26228/259197/910/10125/10859/4068/11151/2213/5788/5272/114836/56253/3575/149233/912/3383/3594/3592/84868/4277/909/4843/5873/913/7409/3965/1776/1075/8807/3684/7305/911/5551/1511/6375/5027/3004/5777/409/387837/3135/3133/3134/3902/383/51571/9437/6845/10666/59067/3811/3106/3251/80328/177/1991/3107
BP	GO:0060142	regulation of syncytium formation by plasma membrane fusion	26	0.656605	1.83825	0.00170068	0.0155209	0.0119945	4389	tags=69%, list=24%, signal=53%	3627/963/4283/8740/4773/7305/81501/54209/8837/92304/10938/9518/3566/4656/2323/824/10411/30846
BP	GO:0072376	protein activation cascade	97	0.656527	2.26154	0.00154799	0.0155209	0.0119945	2264	tags=43%, list=12%, signal=38%	1380/3507/28778/930/8547/100423062/629/5199/27202/2219/3495/3514/3553/3500/7450/1379/1378/717/28639/28823/719/2162/713/728/28461/712/11326/28984/3426/714/3537/3818/718/733/5627/715/4153/3848/2157/7035/81494/716
CC	GO:0044322	endoplasmic reticulum quality control compartment	21	0.656386	1.75484	0.00171527	0.0155209	0.0119945	4755	tags=52%, list=26%, signal=39%	433/26270/55741/6400/9695/27248/56886/80267/811/51009/6048
BP	GO:0042832	defense response to protozoan	20	0.656192	1.72592	0.00344828	0.0249852	0.0193085	3633	tags=60%, list=20%, signal=48%	3662/3394/64581/3586/3592/283234/5196/115361/10077/383/3566/6556
BP	GO:0002292	T cell differentiation involved in immune response	65	0.655876	2.14671	0.0016	0.0155209	0.0119945	2901	tags=54%, list=16%, signal=46%	6363/3662/1880/4063/3569/8809/942/8320/114836/3718/26253/3458/2207/941/149233/3594/64332/3965/30009/51176/84695/3142/84807/5971/3558/114548/6774/246778/6693/10892/50943/2475/10875/7292/338339
BP	GO:0032647	regulation of interferon-alpha production	28	0.655682	1.85954	0.0017094	0.0155209	0.0119945	2531	tags=43%, list=14%, signal=37%	4321/51311/197358/3586/84868/3665/6772/23547/51284/54106/64135/9111
BP	GO:0035025	positive regulation of Rho protein signal transduction	27	0.655622	1.84218	0.00172712	0.0155209	0.0119945	3332	tags=56%, list=18%, signal=46%	286530/2841/2828/27334/2840/8477/84636/2149/5159/2151/2843/2859/137735/1281/11214
BP	GO:0051043	regulation of membrane protein ectodomain proteolysis	22	0.65512	1.76393	0.00344234	0.0249852	0.0193085	1038	tags=36%, list=6%, signal=34%	7124/3553/7076/3458/7133/3586/348/7079
MF	GO:0046625	sphingolipid binding	21	0.654413	1.74956	0.00343053	0.0249852	0.0193085	2605	tags=43%, list=14%, signal=37%	6402/6403/146722/4067/5360/1901/3558/4099/284217
BP	GO:0032633	interleukin-4 production	32	0.654279	1.904	0.00171527	0.0155209	0.0119945	3081	tags=69%, list=17%, signal=57%	3662/160365/940/942/3702/54440/9308/2207/84868/7356/3965/51176/90865/5588/114548/916/3133/1051/50943/959/7292/6850
BP	GO:0032735	positive regulation of interleukin-12 production	35	0.653938	1.94785	0.00166113	0.0155209	0.0119945	3081	tags=51%, list=17%, signal=43%	6363/3620/1236/4050/3394/64581/3458/149233/7097/3659/3965/5600/4192/54106/3135/959/7292/6850
BP	GO:0050729	positive regulation of inflammatory response	130	0.653935	2.32419	0.00144509	0.0155209	0.0119945	2556	tags=47%, list=14%, signal=41%	6362/7941/3620/5054/6279/1236/26228/3605/81793/2867/406934/115362/7124/6283/6280/5743/3553/145741/4049/3569/695/5320/112744/940/6369/64581/5294/5008/729230/923/2207/7097/7052/56670/64332/63940/9180/1075/183/10333/1268/8692/64127/3818/718/90865/6346/51284/4192/8600/3558/54106/54209/27190/101/3600/3133/3572/9173/148022/1051
BP	GO:0070613	regulation of protein processing	111	0.653854	2.28676	0.0015015	0.0155209	0.0119945	2264	tags=40%, list=12%, signal=35%	1380/28778/930/5054/629/5199/27202/7057/3514/3553/199713/3500/1379/1378/717/5270/330/7850/79094/28823/719/143458/713/8530/136242/728/28461/712/11326/1522/3426/714/3537/3818/718/733/22900/79444/5627/715/114769/101/81494/716
BP	GO:0032620	interleukin-17 production	32	0.653594	1.90201	0.00171527	0.0155209	0.0119945	3572	tags=66%, list=19%, signal=53%	4063/3569/3071/114836/5008/3458/149233/23180/8877/3592/9466/64127/5588/6346/3558/3600/50943/7292/59067/7040/4615
BP	GO:0042035	regulation of cytokine biosynthetic process	101	0.653333	2.2513	0.00155039	0.0155209	0.0119945	2703	tags=49%, list=15%, signal=42%	3624/2069/3662/4050/7057/7124/3553/115650/51311/10859/3569/112744/940/3162/5788/1958/1536/942/64581/729230/3458/51465/10148/941/3586/3659/3578/5724/7305/10333/972/5588/3635/51284/7096/9261/28951/916/54106/6774/246778/6693/10643/148022/9111/1051/50943/6441/3902
BP	GO:0060326	cell chemotaxis	269	0.653061	2.53095	0.00130548	0.0155209	0.0119945	1757	tags=39%, list=10%, signal=36%	3576/10563/6362/2919/6374/6372/26585/6363/6278/5473/7941/6373/5054/6279/6367/6356/1236/26228/2867/2921/27202/643/1235/6366/5142/1880/7057/2841/6283/6280/3627/6364/5197/3553/6347/6368/6354/1960/3569/11151/6357/6361/2358/3071/3082/6369/1232/4283/199/56833/2826/2920/5294/3689/6355/729230/719/5293/5880/4067/2047/7852/8740/2207/3164/4015/728/2833/3586/57580/10663/1240/1230/3592/3603/80270/7409/3965/18…
BP	GO:0001556	oocyte maturation	21	0.652973	1.74571	0.00343053	0.0249852	0.0193085	3647	tags=57%, list=20%, signal=46%	2069/4880/675/1618/994/5139/9319/2185/6790/891/26271/9985
BP	GO:0048260	positive regulation of receptor-mediated endocytosis	48	0.652516	2.04361	0.00162602	0.0155209	0.0119945	426	tags=19%, list=2%, signal=18%	26585/6363/6401/5054/100506013/84251/6366/6424/5336
BP	GO:0019835	cytolysis	39	0.65243	1.98157	0.00163132	0.0155209	0.0119945	1745	tags=36%, list=9%, signal=33%	3853/3002/10859/4069/23531/2999/3001/4277/1437/5196/5551/733/5027/3004
BP	GO:0045058	T cell selection	47	0.651696	2.03103	0.00163666	0.0155209	0.0119945	2613	tags=55%, list=14%, signal=48%	1236/3662/4063/3569/1794/940/5788/114836/915/7535/149233/912/3594/30009/917/387357/84695/972/64919/916/6774/3600/6693/3707/50943/2475
BP	GO:0050851	antigen receptor-mediated signaling pathway	234	0.651676	2.51012	0.00130039	0.0155209	0.0119945	3143	tags=45%, list=17%, signal=38%	3507/952/115352/931/5079/930/100423062/1236/26228/54900/973/89857/3126/3495/5142/3117/3514/640/3500/4332/1493/100/695/9473/7070/28755/2213/940/9402/28639/3071/5788/5336/3932/50852/26191/933/3702/915/7535/5293/11314/4067/3937/5698/974/23180/28461/79037/2534/11006/5795/53347/919/64332/9404/5579/2633/660/10384/27040/4773/917/387357/54923/10385/3122/3537/7454/10917/1445/696/5588/3635/7462/3115/11119/…
BP	GO:0070664	negative regulation of leukocyte proliferation	73	0.65129	2.16677	0.00157729	0.0155209	0.0119945	2776	tags=58%, list=15%, signal=49%	26279/26585/3620/339390/80380/10859/10288/4332/1493/695/2213/3559/2615/942/6355/11314/4067/941/3586/84868/11326/7940/29126/7356/7128/3965/7305/10385/23495/3635/6375/3558/5777/472/6693/3135/1051/50943/6441/836/383/8379
BP	GO:1903317	regulation of protein maturation	113	0.650299	2.28723	0.00148588	0.0155209	0.0119945	2264	tags=39%, list=12%, signal=34%	1380/28778/930/5054/629/5199/27202/7057/3514/3553/199713/3500/1379/1378/717/5270/330/7850/79094/28823/719/143458/713/8530/136242/728/28461/712/11326/1522/3426/714/3537/3818/718/733/22900/79444/5627/715/114769/101/81494/716
BP	GO:0046635	positive regulation of alpha-beta T cell activation	60	0.649271	2.10341	0.00161031	0.0155209	0.0119945	3081	tags=58%, list=17%, signal=49%	6363/100/940/3071/5788/942/54440/9308/729230/7535/864/3458/64926/10148/941/149233/3594/3592/64332/3965/4860/3142/5588/84807/6375/114548/916/3570/3707/10892/3133/50943/7292/7048/6850
BP	GO:0002251	organ or tissue specific immune response	25	0.64923	1.80509	0.00170068	0.0155209	0.0119945	2719	tags=48%, list=15%, signal=41%	4057/92747/2867/3569/100141515/6037/282616/4843/6375/3570/820/9245
BP	GO:0035666	TRIF-dependent toll-like receptor signaling pathway	28	0.64913	1.84096	0.0017094	0.0155209	0.0119945	3955	tags=50%, list=21%, signal=39%	23643/330/146722/929/3665/10333/148022/7187/7321/841/8517/9641/1147/3661
BP	GO:0034340	response to type I interferon	93	0.648646	2.23035	0.00153846	0.0155209	0.0119945	3957	tags=59%, list=21%, signal=47%	4321/81030/3669/3662/3429/84166/3445/1958/3394/9636/3440/3659/10581/3665/25939/4600/6772/6773/10410/91543/8519/3441/3437/3451/5777/54739/4939/3455/684/3654/5696/3135/2537/3133/3134/3430/10379/4599/7297/3444/5770/6472/3433/149095/103/3106/4615/3716/9641/3663/3107/11274/4940/3661/6672
BP	GO:0010955	negative regulation of protein processing	37	0.64844	1.95724	0.00160772	0.0155209	0.0119945	1515	tags=35%, list=8%, signal=32%	5054/7057/199713/1378/5270/330/7850/79094/8530/11326/1522/22900/79444
BP	GO:1903318	negative regulation of protein maturation	37	0.64844	1.95724	0.00160772	0.0155209	0.0119945	1515	tags=35%, list=8%, signal=32%	5054/7057/199713/1378/5270/330/7850/79094/8530/11326/1522/22900/79444
BP	GO:0042089	cytokine biosynthetic process	110	0.648227	2.27132	0.00148368	0.0155209	0.0119945	2703	tags=48%, list=15%, signal=41%	3624/2069/3662/4050/7057/7124/3553/115650/51311/10859/3569/112744/940/3162/5788/1958/1536/942/64581/1053/729230/3458/51465/10148/941/3586/3659/3665/3578/5724/7305/10333/972/5588/3635/51284/7096/9261/28951/916/54106/1215/6774/246778/6693/10643/10392/148022/9111/1051/50943/6441/3902
BP	GO:0046631	alpha-beta T cell activation	128	0.64807	2.305	0.001443	0.0155209	0.0119945	2399	tags=50%, list=13%, signal=44%	26279/6363/3662/1880/2841/4063/10859/3569/100/1794/940/3071/8809/5788/942/8320/114836/3702/54440/3718/9308/729230/7535/11314/864/3458/64926/10148/941/149233/50856/3594/3592/3659/29126/64332/3965/4860/30009/6932/944/51176/84695/3142/91543/5588/84807/64919/5971/6375/3558/3630/114548/10312/916/6774/3570/3600/246778/6693/3707/10892/3133/2529
BP	GO:0060337	type I interferon signaling pathway	90	0.64804	2.21477	0.00154799	0.0155209	0.0119945	3957	tags=60%, list=21%, signal=47%	4321/81030/3669/3662/3429/84166/3445/1958/3394/9636/3440/3659/10581/3665/25939/4600/6772/6773/10410/91543/8519/3441/3437/3451/5777/54739/4939/3455/684/3654/5696/3135/2537/3133/3134/3430/10379/4599/7297/3444/5770/3433/149095/103/3106/4615/3716/9641/3663/3107/11274/4940/3661/6672
BP	GO:0071357	cellular response to type I interferon	90	0.64804	2.21477	0.00154799	0.0155209	0.0119945	3957	tags=60%, list=21%, signal=47%	4321/81030/3669/3662/3429/84166/3445/1958/3394/9636/3440/3659/10581/3665/25939/4600/6772/6773/10410/91543/8519/3441/3437/3451/5777/54739/4939/3455/684/3654/5696/3135/2537/3133/3134/3430/10379/4599/7297/3444/5770/3433/149095/103/3106/4615/3716/9641/3663/3107/11274/4940/3661/6672
BP	GO:1902100	negative regulation of metaphase/anaphase transition of cell cycle	37	0.647797	1.9553	0.00160772	0.0155209	0.0119945	3869	tags=57%, list=21%, signal=45%	7272/701/81620/348654/10403/991/56155/1843/472/5347/9319/10459/4085/1063/8379/891/51143/54908/699/26271/9212
BP	GO:0034142	toll-like receptor 4 signaling pathway	32	0.647636	1.88467	0.00171527	0.0155209	0.0119945	2186	tags=41%, list=12%, signal=36%	4057/92747/118788/23643/26191/3689/929/4067/7128/3684/11027/79931/3654
MF	GO:0005125	cytokine activity	202	0.647585	2.43096	0.00135318	0.0155209	0.0119945	1801	tags=38%, list=10%, signal=35%	3576/10563/6362/2919/6374/11009/6372/26585/4982/6363/3589/55801/3624/5473/6373/6367/374/7472/6356/3605/2921/6366/4050/7124/6696/3627/6364/5197/3553/6347/6368/6354/9244/4049/3569/112744/100141515/6357/6361/10673/3445/6369/4283/2920/7076/5008/6355/9235/3458/8740/10148/282616/3084/3586/3440/3592/3603/1437/3578/3976/6351/5196/944/23529/356/10135/6352/284415/146225/90865/654/6375/6346/3441/8600/3451/3…
MF	GO:0019955	cytokine binding	127	0.646961	2.29737	0.00144509	0.0155209	0.0119945	2420	tags=50%, list=13%, signal=44%	3598/1311/26585/3563/1236/2532/643/1235/7057/3560/199713/9244/112744/3559/3587/2615/8809/3561/1232/7850/2826/729230/7837/7852/10148/149233/7133/116379/3676/2833/10663/3594/1230/3592/2022/9466/10068/1438/2633/1237/9180/375387/135228/64109/1441/1234/3568/8692/972/1233/10630/94/1436/133396/9034/3595/3554/7046/3570/3597/10803/8557/3572/9173
BP	GO:0045191	regulation of isotype switching	28	0.646684	1.83402	0.0017094	0.0155209	0.0119945	3864	tags=46%, list=21%, signal=37%	940/5788/3586/9466/30009/23529/3558/10459/50943/7292/7037/7040/8741
BP	GO:0032607	interferon-alpha production	29	0.646554	1.8384	0.00172712	0.0155209	0.0119945	2531	tags=41%, list=14%, signal=36%	4321/51311/197358/3586/84868/3665/6772/23547/51284/54106/64135/9111
BP	GO:0043032	positive regulation of macrophage activation	22	0.646465	1.74062	0.00516351	0.033112	0.0255889	2420	tags=50%, list=13%, signal=43%	26228/406934/7057/3586/84868/1075/10333/90865/124912/54209/9173
BP	GO:0042093	T-helper cell differentiation	55	0.646092	2.05834	0.00161031	0.0155209	0.0119945	2810	tags=51%, list=15%, signal=43%	6363/3662/1880/4063/3569/8809/942/114836/3718/941/149233/3594/64332/30009/51176/84695/3142/84807/5971/3558/114548/6774/246778/6693/10892/50943/2475/7292
BP	GO:0051251	positive regulation of lymphocyte activation	258	0.645954	2.50203	0.00130039	0.0155209	0.0119945	2839	tags=50%, list=15%, signal=43%	3507/952/115352/6363/29851/939/100423062/1236/6366/3495/1880/160365/80380/3514/3553/115650/10125/6347/10859/1960/3500/3569/10288/1493/100/695/7070/11151/3559/940/9402/7494/10673/8876/28639/3071/5788/3932/942/199/64581/54440/7293/3718/55423/9308/729230/7535/864/3109/3458/1803/4067/923/151888/3575/8740/64926/10148/3479/941/149233/912/3594/3592/84868/28461/30835/2534/921/29126/11006/64332/7409/3965/…
BP	GO:0019730	antimicrobial humoral response	97	0.645492	2.22353	0.00154799	0.0155209	0.0119945	1890	tags=39%, list=10%, signal=35%	4057/3576/10563/2919/6374/3507/6372/3934/3853/6278/92747/5473/6373/6279/2921/6283/6280/3627/5197/4069/5320/6357/5266/4283/6037/2920/6039/140683/10578/5919/5196/5645/1511/6406/4589/128822/5967/5657
BP	GO:1903039	positive regulation of leukocyte cell-cell adhesion	207	0.6448	2.43037	0.00133869	0.0155209	0.0119945	2839	tags=54%, list=15%, signal=46%	6363/29851/939/1236/6366/160365/7124/8013/80380/3553/115650/10125/6347/10859/1960/3569/10288/1493/100/7070/11151/3559/940/9402/7494/10673/8876/3071/5788/3932/942/199/54440/3689/3718/55423/9308/729230/7535/864/3109/3458/1803/4067/923/151888/3575/8740/64926/10148/3479/941/149233/912/3383/3676/3594/3592/84868/30835/2534/921/29126/11006/64332/7409/3965/283234/4860/5724/1326/10385/3142/64127/6352/1445…
BP	GO:0032615	interleukin-12 production	56	0.644766	2.06119	0.0016129	0.0155209	0.0119945	1968	tags=43%, list=11%, signal=38%	6363/3620/1236/201633/4050/7057/54/6504/51311/10859/3394/64581/3718/3458/149233/7097/3586/1240/3659/3965/5600/4192/409/54106
BP	GO:0010965	regulation of mitotic sister chromatid separation	56	0.644684	2.06092	0.0016129	0.0155209	0.0119945	3625	tags=54%, list=20%, signal=43%	9787/7272/10460/701/81620/990/348654/26255/10403/9700/991/9232/56155/1843/472/5347/9319/10459/57520/4085/1063/1062/8379/891/51143/54908/699/10783/5925/26271
BP	GO:0033003	regulation of mast cell activation	40	0.644663	1.96291	0.00165837	0.0155209	0.0119945	1322	tags=35%, list=7%, signal=33%	3598/8013/3162/146722/11314/5880/4067/2207/8832/3965/284021/2268/64109/1268
BP	GO:0042107	cytokine metabolic process	111	0.643967	2.25219	0.0015015	0.0155209	0.0119945	2703	tags=48%, list=15%, signal=41%	3624/2069/3662/4050/7057/7124/3553/115650/51311/10859/3569/112744/940/3162/5788/1958/1536/942/64581/1053/729230/3458/51465/10148/941/3586/3659/3665/3578/5724/7305/10333/972/5588/3635/51284/7096/9261/28951/916/54106/1215/6774/246778/6693/10643/10392/148022/9111/1051/50943/6441/3902
BP	GO:0043370	regulation of CD4-positive, alpha-beta T cell differentiation	44	0.643813	1.9859	0.00162338	0.0155209	0.0119945	2810	tags=55%, list=15%, signal=46%	6363/3662/3071/942/54440/3718/9308/864/3458/941/149233/3594/64332/3965/30009/84695/3142/84807/3558/114548/246778/10892/50943/7292
BP	GO:0002534	cytokine production involved in inflammatory response	40	0.64361	1.9597	0.00165837	0.0155209	0.0119945	1400	tags=42%, list=8%, signal=39%	3620/3605/115362/199713/112744/7850/64581/197358/113/923/225/4843/63940/10333/64127/10225/140885
BP	GO:1902099	regulation of metaphase/anaphase transition of cell cycle	53	0.643502	2.02882	0.00163934	0.0155209	0.0119945	3869	tags=53%, list=21%, signal=42%	9787/7272/701/81620/990/348654/10403/9700/991/56155/1843/472/5347/9319/10459/57520/4085/1063/1062/8379/891/51143/54908/699/10783/5925/26271/9212
BP	GO:0003081	regulation of systemic arterial blood pressure by renin-angiotensin	24	0.643385	1.76444	0.00677966	0.0406679	0.0314281	3054	tags=62%, list=17%, signal=52%	5972/2702/1535/56670/81285/1522/2149/183/1511/2028/1215/27035/1359/1814/5345
BP	GO:0043030	regulation of macrophage activation	44	0.642962	1.98327	0.00162338	0.0155209	0.0119945	4146	tags=64%, list=22%, signal=49%	26228/406934/7057/3569/2213/5788/8530/8877/3586/84868/11326/1075/10333/90865/972/124912/133396/472/54209/9173/84630/4345/3566/9258/6376/120892/6622/3929
BP	GO:0050870	positive regulation of T cell activation	193	0.642846	2.40055	0.00135501	0.0155209	0.0119945	2839	tags=54%, list=15%, signal=47%	6363/29851/939/1236/6366/160365/80380/3553/115650/10125/6347/10859/1960/3569/10288/1493/100/7070/11151/3559/940/9402/7494/10673/8876/3071/5788/3932/942/199/54440/3718/55423/9308/729230/7535/864/3109/3458/1803/4067/923/151888/3575/8740/64926/10148/3479/941/149233/912/3594/3592/84868/30835/2534/921/29126/11006/64332/7409/3965/283234/4860/1326/10385/3142/64127/6352/1445/140885/10326/972/5588/3115/12…
BP	GO:0044784	metaphase/anaphase transition of cell cycle	55	0.642751	2.0477	0.00161031	0.0155209	0.0119945	3869	tags=53%, list=21%, signal=42%	9787/7272/10460/701/81620/990/348654/10403/9700/991/56155/1843/472/5347/9319/10459/57520/4085/1063/1062/8379/891/51143/54908/699/10783/5925/26271/9212
BP	GO:0006911	phagocytosis, engulfment	55	0.642553	2.04706	0.00161031	0.0155209	0.0119945	2054	tags=47%, list=11%, signal=42%	3507/100423062/26228/3495/7057/3514/3500/2213/28639/3071/199/3689/11314/2207/9844/28461/11031/51411/114786/9938/3684/3537/718/4240/10347/54209
BP	GO:0002711	positive regulation of T cell mediated immunity	45	0.642369	1.99158	0.00163399	0.0155209	0.0119945	2810	tags=56%, list=15%, signal=47%	910/3553/3569/8809/5788/54440/149233/912/3594/3592/909/913/911/91543/6375/5027/114548/3554/3135/10892/3133/3134/50943/51571/7292
BP	GO:0002385	mucosal immune response	23	0.641806	1.73994	0.00515464	0.0330814	0.0255653	938	tags=30%, list=5%, signal=29%	4057/92747/2867/100141515/6037/282616/4843
BP	GO:0071887	leukocyte apoptotic process	100	0.641428	2.20934	0.00155521	0.0155209	0.0119945	2404	tags=40%, list=13%, signal=35%	1178/6363/3620/939/1236/6366/8013/10859/3569/100/695/3559/3718/5293/4067/3575/2207/3059/3586/3665/29126/23657/3965/1234/917/155038/356/64127/6352/1029/972/5588/79444/84807/5027/3558/4208/101/3707/81704
BP	GO:0032689	negative regulation of interferon-gamma production	29	0.641268	1.82337	0.00172712	0.0155209	0.0119945	2810	tags=48%, list=15%, signal=41%	3624/80380/10859/3586/84868/29126/7356/3965/10225/90865/6375/9173/50943/7292
BP	GO:0050900	leukocyte migration	413	0.641037	2.58512	0.00121951	0.0155209	0.0119945	1656	tags=37%, list=9%, signal=34%	3576/10563/6362/4312/2919/6374/4680/3507/6372/26585/6363/6278/28778/6401/1048/5473/7941/6373/5054/6279/6367/6402/6356/1236/26228/29802/6403/3605/2867/2921/27202/643/1235/6366/5142/1880/7057/7124/2841/54210/6283/6280/3627/6364/3514/5197/3553/6347/6368/6354/3569/100/7070/11151/5175/6357/6361/3162/64005/2358/3071/3932/6369/255231/83953/4283/914/199/56833/2920/5294/3689/6355/83483/3687/3055/28823/554…
BP	GO:2000778	positive regulation of interleukin-6 secretion	28	0.640595	1.81675	0.0017094	0.0155209	0.0119945	2097	tags=43%, list=11%, signal=38%	3605/7124/3553/51311/112744/7494/199/3965/2149/8692/11027/64135
BP	GO:0002429	immune response-activating cell surface receptor signaling pathway	347	0.640299	2.55034	0.00124688	0.0155209	0.0119945	1986	tags=36%, list=11%, signal=33%	1380/3507/952/115352/931/28778/5079/930/100423062/1236/26228/2357/259197/54900/2867/973/89857/27202/2219/3126/3495/5142/8013/3117/3514/640/3500/4332/1493/100/695/9473/7070/28755/2213/940/9402/64005/2358/1378/28639/3071/5788/2212/5336/3932/50852/26191/933/3385/3702/56667/3055/28823/26253/2359/719/915/7535/5293/11314/4067/3937/5698/2207/974/23180/3384/50856/10095/9844/170482/728/1240/28461/30835/42…
BP	GO:0070663	regulation of leukocyte proliferation	208	0.640244	2.41686	0.00133156	0.0155209	0.0119945	2839	tags=53%, list=15%, signal=45%	26279/1178/51237/952/26585/115352/6363/3620/339390/1880/160365/80380/3553/115650/10859/3569/10288/4332/1493/100/695/11151/2213/3559/940/10673/2615/3071/5788/22806/26191/933/942/199/54440/7293/6355/3718/729230/7535/11314/3109/5880/4067/923/64926/10148/3479/941/149233/3087/7133/912/3586/3594/3592/84868/30835/3659/11326/7940/29126/7356/7128/3965/283234/4860/4773/944/7305/23529/10385/3568/23495/6352/…
BP	GO:2000816	negative regulation of mitotic sister chromatid separation	39	0.639826	1.94329	0.00163132	0.0155209	0.0119945	3869	tags=59%, list=21%, signal=47%	7272/701/81620/348654/26255/10403/991/9232/56155/1843/472/5347/9319/10459/4085/1063/8379/891/51143/54908/699/26271/9212
MF	GO:0032813	tumor necrosis factor receptor superfamily binding	42	0.639736	1.95979	0.00163399	0.0155209	0.0119945	3864	tags=50%, list=21%, signal=40%	4050/7124/4049/10673/8740/6772/944/356/8600/8837/8995/7185/7187/836/959/7292/8744/841/7188/4615/8741
BP	GO:0042102	positive regulation of T cell proliferation	90	0.639732	2.18637	0.00154799	0.0155209	0.0119945	3381	tags=66%, list=18%, signal=54%	6363/160365/80380/3553/115650/3569/10288/11151/3559/940/10673/3071/5788/942/199/54440/3718/729230/7535/3109/923/64926/10148/3479/941/149233/912/3594/3592/84868/30835/29126/3965/283234/4860/6352/5588/3115/126259/6375/3558/916/3113/3570/3600/3133/3572/50943/7412/959/7292/4690/11148/7048/6850/8744/59067/7037/29108
BP	GO:0034121	regulation of toll-like receptor signaling pathway	64	0.639661	2.09508	0.00158479	0.0155209	0.0119945	1968	tags=39%, list=11%, signal=35%	4057/115352/92747/2672/3662/23643/330/26191/146722/929/11314/4067/1535/7097/3659/3665/7128/23547/10333/91543/27293/11027/7096/409/54106
BP	GO:0032945	negative regulation of mononuclear cell proliferation	68	0.639434	2.11096	0.00157729	0.0155209	0.0119945	2776	tags=57%, list=15%, signal=49%	26279/3620/339390/80380/10859/10288/4332/1493/695/2213/3559/2615/942/11314/4067/941/3586/84868/11326/7940/29126/7356/3965/7305/10385/23495/3635/6375/3558/5777/472/6693/3135/1051/50943/6441/836/383/8379
BP	GO:0050672	negative regulation of lymphocyte proliferation	68	0.639434	2.11096	0.00157729	0.0155209	0.0119945	2776	tags=57%, list=15%, signal=49%	26279/3620/339390/80380/10859/10288/4332/1493/695/2213/3559/2615/942/11314/4067/941/3586/84868/11326/7940/29126/7356/3965/7305/10385/23495/3635/6375/3558/5777/472/6693/3135/1051/50943/6441/836/383/8379
CC	GO:0098636	protein complex involved in cell adhesion	33	0.639401	1.86769	0.00171233	0.0155209	0.0119945	1459	tags=36%, list=8%, signal=34%	1493/940/3689/3687/4067/941/3676/3679/3683/3695/3684/3678
BP	GO:0032609	interferon-gamma production	103	0.639335	2.20459	0.0015456	0.0155209	0.0119945	2562	tags=52%, list=14%, signal=45%	3624/1236/5142/7124/80380/3553/115650/10125/51311/10859/4049/8809/26191/3394/8320/914/114836/3702/64581/54440/929/729230/9636/10148/149233/3586/3594/3592/84868/29126/7356/9466/3965/8807/10225/140885/90865/3115/11119/6375/51284/3558/10312/916/54106/3595/3554/3113/3570/246778/6693/9173/11118/50943
BP	GO:0010575	positive regulation of vascular endothelial growth factor production	28	0.63925	1.81294	0.0017094	0.0155209	0.0119945	2684	tags=46%, list=15%, signal=40%	55959/5743/3553/3569/23213/719/728/10855/718/27035/4838/3572/2324
BP	GO:0002448	mast cell mediated immunity	47	0.638713	1.99057	0.00163666	0.0155209	0.0119945	1503	tags=38%, list=8%, signal=35%	3598/8013/10125/695/3162/5272/5294/5293/11314/5880/4067/2207/8832/3965/284021/2268/27040/7462
BP	GO:0002696	positive regulation of leukocyte activation	298	0.636533	2.49965	0.00127714	0.0155209	0.0119945	2420	tags=47%, list=13%, signal=41%	3507/952/115352/6363/29851/939/100423062/1236/26228/406934/6366/3495/1880/7057/160365/8013/80380/3514/3553/115650/10125/6347/10859/1960/3500/3569/10288/1493/100/695/7070/11151/3559/940/9402/7494/10673/8876/28639/3071/5788/3932/942/914/199/64581/54440/3689/7293/3718/55423/9308/729230/7535/864/3109/3458/1803/4067/923/151888/3575/8740/2207/64926/10148/3479/941/149233/912/3586/3594/3592/84868/28461/3…
BP	GO:0035587	purinergic receptor signaling pathway	30	0.636282	1.8272	0.0017301	0.0155209	0.0119945	1695	tags=40%, list=9%, signal=36%	286530/5026/5031/29909/100/27334/53829/5724/2857/5023/5024/5027
BP	GO:0001961	positive regulation of cytokine-mediated signaling pathway	46	0.63618	1.9771	0.00163132	0.0155209	0.0119945	3631	tags=39%, list=20%, signal=32%	4321/81030/2672/84166/146722/7852/345611/3665/972/83666/54625/54209/3554/834/837/1906/6868/9641
BP	GO:0060143	positive regulation of syncytium formation by plasma membrane fusion	24	0.636166	1.74465	0.00677966	0.0406679	0.0314281	4389	tags=67%, list=24%, signal=51%	963/4283/8740/4773/7305/81501/54209/92304/10938/9518/3566/4656/2323/824/10411/30846
BP	GO:0045582	positive regulation of T cell differentiation	80	0.635774	2.1374	0.00156986	0.0155209	0.0119945	2332	tags=49%, list=13%, signal=43%	6363/939/10125/1960/10288/100/3559/7494/8876/3071/5788/942/54440/9308/7535/864/3458/3575/941/149233/3594/3592/11006/64332/3965/4860/10385/3142/972/84807/4192/3558/114548/9840/11221/101/3707/3135/10892
BP	GO:0050764	regulation of phagocytosis	87	0.635662	2.17075	0.00153846	0.0155209	0.0119945	2054	tags=46%, list=11%, signal=41%	26228/7124/3553/3560/6347/1794/2213/2358/717/3071/5788/3561/146722/64581/3055/55423/5806/11314/3458/2207/1535/8877/7097/3601/5795/5873/11031/2268/8291/1445/23208/718/140885/10326/124912/4240/5657/4153/10347/54209
BP	GO:0046006	regulation of activated T cell proliferation	34	0.634942	1.87977	0.00166667	0.0155209	0.0119945	3876	tags=62%, list=21%, signal=49%	1178/80380/3559/2615/3479/149233/3594/29126/3965/10385/126259/3558/3570/50943/836/383/11148/8744/29108/177/11035
BP	GO:0033032	regulation of myeloid cell apoptotic process	25	0.634893	1.76523	0.00170068	0.0155209	0.0119945	2309	tags=44%, list=13%, signal=39%	23601/5293/2207/3665/23657/1234/64127/6352/1029/4208/3707
BP	GO:0050867	positive regulation of cell activation	309	0.6348	2.50739	0.00125786	0.0155209	0.0119945	2839	tags=50%, list=15%, signal=43%	3507/952/115352/6363/29851/939/100423062/1236/26228/6403/406934/6366/3495/1880/7057/160365/8013/80380/3514/3553/115650/10125/6347/10859/5341/1960/3500/3569/10288/1493/100/695/7070/11151/3559/940/9402/7494/10673/8876/28639/3071/5788/3932/942/914/199/64581/54440/3689/7293/3718/55423/9308/729230/7535/864/3109/3458/1803/4067/923/151888/3575/8740/2207/64926/10148/3479/941/149233/912/3586/3594/3592/848…
BP	GO:0045621	positive regulation of lymphocyte differentiation	91	0.634556	2.16984	0.0015528	0.0155209	0.0119945	2332	tags=46%, list=13%, signal=41%	6363/939/10125/1960/10288/100/695/3559/7494/8876/3071/5788/942/54440/9308/7535/864/3458/3575/941/149233/3594/3592/11006/64332/3965/4860/10385/3142/972/3635/84807/4192/3558/114548/9840/11221/101/3600/3707/3135/10892
BP	GO:0002768	immune response-regulating cell surface receptor signaling pathway	380	0.633988	2.53683	0.00124844	0.0155209	0.0119945	2164	tags=36%, list=12%, signal=33%	1380/3507/952/115352/931/28778/5079/930/100423062/1236/26228/2357/259197/54900/2867/973/89857/27202/2219/3126/3495/5142/2210/8013/3117/3514/640/10859/3500/10288/4332/1493/100/695/9473/7070/28755/2213/940/9402/64005/2358/1378/28639/3071/5788/2212/5336/3932/50852/26191/933/3385/3702/56667/3055/28823/26253/2359/719/915/7535/5293/11314/4067/3937/151888/5698/2207/974/23180/3384/50856/10095/9844/170482…
BP	GO:0002695	negative regulation of leukocyte activation	158	0.633888	2.31346	0.0013986	0.0155209	0.0119945	2810	tags=47%, list=15%, signal=41%	26279/3598/3624/3620/339390/54900/201633/64092/80380/10859/10288/4332/1493/695/2213/3559/3162/2615/5788/26191/146722/942/3718/729230/11314/864/4067/55024/8530/941/1840/8832/3586/3440/84868/3659/11326/7940/29126/7356/7128/3965/284021/30009/7305/10385/6422/23495/84695/3142/1268/79626/972/3635/84807/6375/4192/3558/5777/133396/472/6693/3135/3134/10077/1051/56940/50943/6441/10875/3902/836/383/8379/7292
BP	GO:0002698	negative regulation of immune effector process	116	0.633864	2.23586	0.00146628	0.0155209	0.0119945	2810	tags=42%, list=15%, signal=36%	6318/3598/115352/339390/7124/10859/2213/3559/3162/1378/5788/5272/933/56833/3718/729230/11314/3575/8832/3586/3440/84868/4277/11326/3965/30009/84695/3142/6397/10225/90865/6375/3558/3630/5777/409/11221/684/387837/54941/3135/3133/3134/56940/50943/10875/11213/383/7292
BP	GO:0050670	regulation of lymphocyte proliferation	197	0.633741	2.37242	0.00135135	0.0155209	0.0119945	2839	tags=53%, list=15%, signal=45%	26279/1178/51237/952/115352/6363/3620/339390/1880/160365/80380/3553/115650/10859/3569/10288/4332/1493/100/695/11151/2213/3559/940/10673/2615/3071/5788/22806/26191/933/942/199/54440/7293/3718/729230/7535/11314/3109/5880/4067/923/64926/10148/3479/941/149233/7133/912/3586/3594/3592/84868/30835/3659/11326/7940/29126/7356/3965/283234/4860/4773/944/7305/23529/10385/23495/6352/972/5588/3635/3115/126259/…
BP	GO:0033028	myeloid cell apoptotic process	29	0.633623	1.80164	0.00172712	0.0155209	0.0119945	2309	tags=41%, list=13%, signal=36%	23601/3569/5293/2207/3665/23657/1234/64127/6352/1029/4208/3707
BP	GO:0035710	CD4-positive, alpha-beta T cell activation	84	0.632957	2.15013	0.00155521	0.0155209	0.0119945	2613	tags=49%, list=14%, signal=42%	26279/6363/3662/1880/4063/3569/3071/8809/942/114836/54440/3718/9308/864/3458/941/149233/3594/3592/29126/64332/3965/30009/51176/84695/3142/91543/5588/84807/5971/6375/3558/114548/10312/6774/246778/6693/10892/2529/50943/2475
BP	GO:0046632	alpha-beta T cell differentiation	96	0.63293	2.18655	0.00153139	0.0155209	0.0119945	2613	tags=49%, list=14%, signal=42%	26279/6363/3662/1880/2841/4063/3569/100/3071/8809/942/8320/114836/3702/54440/3718/9308/7535/864/3458/941/149233/3594/3659/64332/3965/4860/30009/6932/944/51176/84695/3142/91543/84807/64919/5971/3558/114548/6774/246778/6693/3707/10892/2529/50943/2475
BP	GO:0032944	regulation of mononuclear cell proliferation	198	0.632496	2.37069	0.00134771	0.0155209	0.0119945	2839	tags=53%, list=15%, signal=45%	26279/1178/51237/952/115352/6363/3620/339390/1880/160365/80380/3553/115650/10859/3569/10288/4332/1493/100/695/11151/2213/3559/940/10673/2615/3071/5788/22806/26191/933/942/199/54440/7293/3718/729230/7535/11314/3109/5880/4067/923/64926/10148/3479/941/149233/7133/912/3586/3594/3592/84868/30835/3659/11326/7940/29126/7356/3965/283234/4860/4773/944/7305/23529/10385/23495/6352/972/5588/3635/3115/126259/…
BP	GO:0051306	mitotic sister chromatid separation	59	0.632294	2.04867	0.00159236	0.0155209	0.0119945	3625	tags=51%, list=20%, signal=41%	9787/7272/10460/701/81620/990/348654/26255/10403/9700/991/9232/56155/1843/472/5347/9319/10459/57520/4085/1063/1062/8379/891/51143/54908/699/10783/5925/26271
MF	GO:0043539	protein serine/threonine kinase activator activity	26	0.632251	1.77006	0.00170068	0.0155209	0.0119945	805	tags=15%, list=4%, signal=15%	4057/8115/54757/345611
BP	GO:0030970	retrograde protein transport, ER to cytosol	25	0.631795	1.75662	0.00170068	0.0155209	0.0119945	4439	tags=56%, list=24%, signal=43%	91319/51465/55741/6400/9709/10952/79139/9695/27248/81502/7415/7184/51009/550
BP	GO:1903513	endoplasmic reticulum to cytosol transport	25	0.631795	1.75662	0.00170068	0.0155209	0.0119945	4439	tags=56%, list=24%, signal=43%	91319/51465/55741/6400/9709/10952/79139/9695/27248/81502/7415/7184/51009/550
BP	GO:0046651	lymphocyte proliferation	259	0.63167	2.44596	0.00130039	0.0155209	0.0119945	2839	tags=51%, list=15%, signal=43%	1380/26279/1178/51237/952/115352/931/6363/930/3620/4064/339390/973/1880/160365/80380/3553/115650/10859/3569/10288/4332/1493/100/695/1794/11151/2213/3559/940/10673/2615/3071/5788/22806/3445/26191/933/942/199/5294/54440/7293/3718/729230/202309/7535/11314/3109/5880/4067/923/3575/8740/64926/10148/3479/941/149233/7133/912/3586/2322/3594/3440/3592/84868/30835/3659/2534/11326/7940/29126/7356/3965/283234…
BP	GO:0033046	negative regulation of sister chromatid segregation	43	0.631628	1.94324	0.00162866	0.0155209	0.0119945	3869	tags=58%, list=21%, signal=46%	7272/701/81620/348654/26255/10403/9700/991/9232/56155/1843/472/5347/9319/10459/4085/1063/8379/8260/891/51143/54908/699/26271/9212
BP	GO:0050777	negative regulation of immune response	142	0.631235	2.27168	0.00142045	0.0155209	0.0119945	2810	tags=42%, list=15%, signal=36%	4321/6318/3598/339390/7124/64092/10859/1493/2213/3559/3162/1378/5788/84166/5272/56833/197358/3718/2840/729230/11314/4067/3575/8832/3586/3440/84868/11326/25939/9466/7128/3965/30009/84695/3142/10225/90865/3635/54625/6375/3558/3630/5777/409/11221/684/387837/3135/3133/3134/9173/9111/56940/50943/5133/10875/11213/383/3428/7292
CC	GO:0009897	external side of plasma membrane	305	0.631153	2.48807	0.00126263	0.0155209	0.0119945	2476	tags=47%, list=13%, signal=41%	3598/3507/931/29851/1048/930/3563/939/7472/100423062/1236/6403/3605/973/2219/643/1235/3495/7057/5104/7124/3604/910/3627/80380/3514/115650/3560/51311/10859/9332/9244/3500/1493/100/7070/5175/2213/3559/940/28639/5270/5788/3561/1232/942/2676/4283/914/2826/945/3689/7293/929/9308/729230/915/923/3575/7852/2207/974/10148/941/149233/912/3383/2350/2833/10663/3594/1230/28461/30835/4277/969/1003/2022/921/291…
BP	GO:0051249	regulation of lymphocyte activation	397	0.631128	2.53808	0.0012285	0.0155209	0.0119945	2839	tags=47%, list=15%, signal=41%	26279/1178/3507/51237/952/115352/6363/29851/3624/930/3620/939/100423062/1236/339390/54900/3662/201633/6366/3495/1880/160365/64092/80380/3514/3553/115650/10125/6347/10859/1960/3500/3569/27240/10288/4332/1493/100/695/7070/11151/2213/3559/940/9402/7494/10673/1378/8876/28639/2615/3071/5788/22806/3932/26191/933/942/914/199/56833/64581/54440/7293/3718/55423/9308/729230/7535/11314/864/3109/3458/5880/180…
BP	GO:0002260	lymphocyte homeostasis	62	0.630924	2.05919	0.00157978	0.0155209	0.0119945	1986	tags=42%, list=11%, signal=38%	608/115650/27240/100/11151/3559/10673/3071/55619/3718/202309/4067/8740/139818/84636/7128/3965/27040/23495/124976/972/5027/3558/9133/10312/4208
BP	GO:0098751	bone cell development	34	0.630785	1.86746	0.00166667	0.0155209	0.0119945	2158	tags=38%, list=12%, signal=34%	4057/10859/2313/56975/10019/7305/2200/6886/55294/8600/5777/79705/5305
BP	GO:0070661	leukocyte proliferation	282	0.63072	2.45814	0.00129702	0.0155209	0.0119945	2839	tags=50%, list=15%, signal=43%	1380/26279/1178/51237/952/26585/115352/931/6363/930/3620/4064/339390/973/1880/160365/80380/3553/115650/10859/3569/10288/4332/1493/100/695/1794/11151/2213/3559/940/10673/2615/3071/5788/22806/3445/26191/933/942/199/5294/54440/7293/6355/3718/729230/202309/7535/11314/3109/5880/4067/923/3575/8740/64926/10148/3479/941/149233/3087/7133/912/3586/2322/3594/3440/3592/84868/30835/3659/2534/11326/7940/29126/…
BP	GO:0007159	leukocyte cell-cell adhesion	312	0.630651	2.49237	0.00126103	0.0155209	0.0119945	2839	tags=51%, list=15%, signal=44%	26279/6363/6401/29851/3620/6279/939/6402/1236/339390/54900/6403/201633/6366/160365/7124/6280/8013/80380/3553/115650/10125/10332/6347/10859/1960/3569/10288/1493/100/7070/11151/5175/2213/3559/940/9402/7494/10673/8876/2615/3071/5788/3932/26191/942/199/54440/3689/3718/83706/55423/9308/729230/7535/11314/864/3109/3458/5880/1803/4067/923/151888/3575/8740/64926/10148/3479/6404/941/149233/912/3383/1840/36…
BP	GO:0032727	positive regulation of interferon-alpha production	22	0.63014	1.69667	0.00860585	0.0489685	0.0378428	2097	tags=32%, list=11%, signal=28%	4321/51311/3665/6772/51284/54106/64135
BP	GO:0032677	regulation of interleukin-8 production	65	0.630073	2.06225	0.0016	0.0155209	0.0119945	1968	tags=38%, list=11%, signal=34%	5054/2867/27202/2219/7124/3553/51311/112744/5788/26191/914/64581/945/929/7097/3586/3965/2149/10333/8692/64127/972/51284/7096/54106
BP	GO:0002685	regulation of leukocyte migration	182	0.630039	2.3457	0.00135685	0.0155209	0.0119945	1705	tags=36%, list=9%, signal=33%	3576/10563/26585/6363/6278/7941/5054/1236/26228/6403/27202/1235/6366/7057/7124/2841/3627/6364/6347/6354/3569/100/7070/3162/2358/3071/6369/199/56833/6355/83483/729230/719/11314/5880/4067/8740/3383/728/3676/2833/1240/1230/3592/9466/3965/6351/5919/4478/63940/5724/623/8291/6352/6793/90865/972/8784/8174/7060/6375/1843/6346/11240/4192
BP	GO:0002456	T cell mediated immunity	100	0.630018	2.17003	0.00155521	0.0155209	0.0119945	2810	tags=50%, list=15%, signal=43%	1178/339390/910/3553/10859/3569/2213/64005/8809/5788/54440/729230/3575/149233/23180/7133/912/3383/3594/3440/3592/4277/909/5873/913/10384/1075/8807/30009/911/5551/7454/91543/925/6375/5027/3004/114548/619207/3554/3135/10892/3133/3134/11118/56940/50943/383/51571/7292
BP	GO:0060760	positive regulation of response to cytokine stimulus	51	0.629958	1.98949	0.00163132	0.0155209	0.0119945	2099	tags=29%, list=11%, signal=26%	4321/81030/2672/84166/146722/7852/7097/345611/3665/972/83666/54625/54209/64135/3554
BP	GO:1905819	negative regulation of chromosome separation	40	0.629857	1.91782	0.00165837	0.0155209	0.0119945	3869	tags=57%, list=21%, signal=46%	7272/701/81620/348654/26255/10403/991/9232/56155/1843/472/5347/9319/10459/4085/1063/8379/891/51143/54908/699/26271/9212
BP	GO:0032943	mononuclear cell proliferation	261	0.629527	2.44085	0.00129534	0.0155209	0.0119945	2839	tags=50%, list=15%, signal=43%	1380/26279/1178/51237/952/115352/931/6363/930/3620/4064/339390/973/1880/160365/80380/3553/115650/10859/3569/10288/4332/1493/100/695/1794/11151/2213/3559/940/10673/2615/3071/5788/22806/3445/26191/933/942/199/5294/54440/7293/3718/729230/202309/7535/11314/3109/5880/4067/923/3575/8740/64926/10148/3479/941/149233/7133/912/3586/2322/3594/3440/3592/84868/30835/3659/2534/11326/7940/29126/7356/3965/283234…
BP	GO:0032496	response to lipopolysaccharide	304	0.629233	2.47794	0.00126904	0.0155209	0.0119945	2082	tags=38%, list=11%, signal=34%	4057/3576/10563/2919/6374/11009/6372/3934/6278/6401/5473/3620/6373/5054/6279/1236/26228/1439/4064/2672/6403/2921/406934/5142/7124/4846/3627/80380/5197/54/5743/3553/6347/199713/10859/57379/54658/4049/3569/10288/8564/23643/5972/3587/7494/5336/26191/942/3394/4283/2920/929/1053/3055/2326/4067/923/941/149233/7133/3383/4360/728/7097/10221/3586/133/345611/3592/84868/29126/1437/4843/7356/9450/7128/3965/4…
BP	GO:0002691	regulation of cellular extravasation	27	0.628613	1.76629	0.00345423	0.0249852	0.0193085	4044	tags=59%, list=22%, signal=46%	6366/7070/83483/729230/3383/3676/9466/5724/4192/3554/101/6370/177/1991/11035/6387
BP	GO:0002285	lymphocyte activation involved in immune response	170	0.62849	2.31894	0.0013624	0.0155209	0.0119945	2815	tags=44%, list=15%, signal=37%	6363/930/4064/3662/1235/1880/4063/10859/57379/3569/100/11151/100141515/2213/940/7494/8809/5788/55619/5336/3445/3936/942/8320/114836/3718/26253/202309/3109/3458/2207/941/149233/3383/4242/3586/3594/3440/139818/84868/54518/3683/5873/9466/64332/3965/30009/911/23529/51176/84695/3142/84807/5971/23228/3441/4192/3451/3558/114548/6774/2185/10459/246778/6693/10892/8995/3134/50943/2475/10875/959/7292/3444
BP	GO:0002703	regulation of leukocyte mediated immunity	188	0.627675	2.33927	0.00135318	0.0155209	0.0119945	2810	tags=46%, list=15%, signal=40%	1178/6318/3598/6372/339390/259197/7124/910/3553/10125/10859/4049/4068/3569/695/100141515/2213/940/3162/1378/8809/5788/5272/114836/54440/3689/3718/729230/56253/11314/5880/4067/3575/2207/149233/7133/912/8832/3586/3594/3440/3592/84868/4277/909/913/9466/7409/3965/57126/2268/1776/5724/8807/2208/3684/30009/911/23529/7454/64127/10225/718/91543/6375/5027/3558/114548/5777/409/684/3554/387837/84106/10459/3…
BP	GO:0001906	cell killing	148	0.627223	2.26879	0.00140252	0.0155209	0.0119945	1922	tags=39%, list=10%, signal=35%	4057/6318/6372/3853/3002/57823/26228/259197/6283/910/10125/10859/4069/4068/11151/2213/6357/1379/5788/5272/114836/64581/56253/3458/3575/149233/912/3383/3594/3592/84868/4277/909/4843/5873/913/7409/3965/10578/5196/1776/1075/8807/2208/3684/7305/911/5551/718/1511/6375/6406/5027/4589/3004/5777/4153/409
BP	GO:0038083	peptidyl-tyrosine autophosphorylation	35	0.626879	1.86725	0.00166113	0.0155209	0.0119945	1235	tags=34%, list=7%, signal=32%	26585/640/695/3932/3702/6503/3055/4067/2534/660/2268/3791
BP	GO:0043303	mast cell degranulation	46	0.626557	1.94719	0.00163132	0.0155209	0.0119945	1503	tags=37%, list=8%, signal=34%	3598/8013/10125/695/3162/5294/5293/11314/5880/4067/2207/8832/3965/284021/2268/27040/7462
BP	GO:0035456	response to interferon-beta	25	0.626367	1.74153	0.00510204	0.0329269	0.0254459	2093	tags=48%, list=11%, signal=43%	9447/4332/149628/345611/3659/10581/6772/10410/8519/54739/3455/684
BP	GO:0002286	T cell activation involved in immune response	101	0.625643	2.15588	0.00155039	0.0155209	0.0119945	2901	tags=51%, list=16%, signal=44%	6363/3662/1880/4063/10859/3569/2213/8809/3445/3936/942/8320/114836/3718/26253/3109/3458/2207/941/149233/3383/3594/3440/84868/54518/3683/5873/64332/3965/30009/911/51176/84695/3142/84807/5971/3441/4192/3451/3558/114548/6774/246778/6693/10892/8995/50943/2475/10875/7292/3444/338339
BP	GO:0045670	regulation of osteoclast differentiation	60	0.625272	2.02567	0.00161031	0.0155209	0.0119945	2641	tags=42%, list=14%, signal=36%	4057/3605/7124/11025/10859/3458/5457/149233/1230/11006/9770/7305/6422/2200/760/3635/55294/8600/10272/9607/54209/814/1051/2475/9935
BP	GO:0002526	acute inflammatory response	149	0.624937	2.2612	0.00140647	0.0155209	0.0119945	2412	tags=43%, list=13%, signal=38%	1380/28778/930/6279/3240/629/1236/5265/2867/5199/27202/7124/54210/3514/5743/3553/145741/9332/54658/3500/3569/695/2213/1379/1378/8876/717/5294/5008/28823/719/923/713/2207/3383/728/28461/3250/712/11326/1776/9180/3426/714/3537/1268/3818/718/733/12/5627/8600/715/3630/114548/4153/2157/6774/3570/101/81494/716/3133/3572
BP	GO:0002279	mast cell activation involved in immune response	47	0.624822	1.94728	0.00163666	0.0155209	0.0119945	1503	tags=36%, list=8%, signal=33%	3598/8013/10125/695/3162/5294/5293/11314/5880/4067/2207/8832/3965/284021/2268/27040/7462
BP	GO:0002237	response to molecule of bacterial origin	314	0.624743	2.46716	0.00126263	0.0155209	0.0119945	2082	tags=38%, list=11%, signal=34%	4057/3576/10563/2919/6374/11009/6372/3934/6278/6401/5473/3620/6373/5054/6279/1236/26228/1439/4064/2672/6403/2921/406934/5142/7124/4846/3627/80380/5197/54/5743/3553/6347/199713/10859/57379/54658/4049/3569/10288/8564/2213/23643/5972/3587/7494/5336/26191/942/3394/4283/2920/929/1053/3055/2326/4067/923/941/149233/7133/3383/4360/728/7097/10221/3586/133/345611/3592/84868/29126/1437/4843/7356/9450/7128/3…
BP	GO:0033048	negative regulation of mitotic sister chromatid segregation	42	0.624539	1.91323	0.00163399	0.0155209	0.0119945	3869	tags=57%, list=21%, signal=45%	7272/701/81620/348654/26255/10403/991/9232/56155/1843/472/5347/9319/10459/4085/1063/8379/8260/891/51143/54908/699/26271/9212
CC	GO:0035579	specific granule membrane	87	0.624049	2.13109	0.00153846	0.0155209	0.0119945	2672	tags=46%, list=14%, signal=40%	6616/23601/22918/2358/1536/963/6515/945/3689/5329/719/53831/7133/5328/1535/11026/5795/3683/57126/3684/3903/84329/8514/6843/6793/5023/7226/199675/8560/11322/160364/6518/2040/101/79895/326624/5787/64386/932/1084
BP	GO:0072604	interleukin-6 secretion	42	0.623801	1.91097	0.00163399	0.0155209	0.0119945	2097	tags=45%, list=11%, signal=40%	3605/27202/7124/3553/51311/112744/7494/26191/199/55024/4843/9466/3965/2149/8692/23208/11027/114899/64135
BP	GO:0002431	Fc receptor mediated stimulatory signaling pathway	87	0.623373	2.12878	0.00153846	0.0155209	0.0119945	1444	tags=32%, list=8%, signal=30%	28778/8013/3514/3500/2213/64005/3071/5788/2212/5336/3055/28823/4067/2207/10095/9844/28461/7456/2534/5795/919/7409/2268/917/3537/7454/1445/26999
BP	GO:0002360	T cell lineage commitment	26	0.623104	1.74446	0.00340136	0.024894	0.0192381	2613	tags=50%, list=14%, signal=43%	3662/4063/3569/114836/149233/3594/30009/84695/5897/6774/6693/50943/2475
BP	GO:0008608	attachment of spindle microtubules to kinetochore	29	0.622958	1.77131	0.00172712	0.0155209	0.0119945	3869	tags=55%, list=21%, signal=44%	83540/81620/10403/56155/4751/1894/11004/10615/1062/29127/8379/79003/891/90417/5925/9212
BP	GO:0051250	negative regulation of lymphocyte activation	133	0.622837	2.21509	0.00145773	0.0155209	0.0119945	2810	tags=48%, list=15%, signal=41%	26279/3624/3620/339390/54900/201633/64092/80380/10859/10288/4332/1493/695/2213/3559/2615/26191/942/3718/11314/864/4067/55024/941/1840/3586/3440/84868/3659/11326/7940/29126/7356/7128/3965/30009/7305/10385/6422/23495/84695/3142/79626/972/3635/84807/6375/4192/3558/5777/472/6693/3135/3134/1051/56940/50943/6441/10875/3902/836/383/8379/7292
BP	GO:0050798	activated T cell proliferation	38	0.622693	1.87936	0.00162602	0.0155209	0.0119945	3381	tags=55%, list=18%, signal=45%	1178/80380/3559/2615/3479/149233/3594/2534/29126/3965/10385/11119/126259/3558/3570/50943/836/383/11148/8744/29108
BP	GO:0051985	negative regulation of chromosome segregation	44	0.622594	1.92044	0.00162338	0.0155209	0.0119945	3869	tags=57%, list=21%, signal=45%	7272/701/81620/348654/26255/10403/9700/991/9232/56155/1843/472/5347/9319/10459/4085/1063/8379/8260/891/51143/54908/699/26271/9212
MF	GO:0043027	cysteine-type endopeptidase inhibitor activity involved in apoptotic process	24	0.62241	1.70692	0.00677966	0.0406679	0.0314281	3029	tags=46%, list=16%, signal=38%	939/330/5272/8740/1800/51176/332/79444/25816/4671/4504
BP	GO:0046579	positive regulation of Ras protein signal transduction	61	0.62142	2.02228	0.00160256	0.0155209	0.0119945	4006	tags=54%, list=22%, signal=42%	286530/2841/10125/2828/27334/2840/4067/8477/3479/3084/84636/7409/5923/2149/5159/2151/2255/10982/9448/2843/9162/6464/3707/2859/137735/1281/2885/11214/3717/2889/9290/221002/6091
BP	GO:0030098	lymphocyte differentiation	338	0.6212	2.46913	0.00125628	0.0155209	0.0119945	2815	tags=44%, list=15%, signal=38%	1380/26279/115352/931/6363/3589/3624/930/939/1236/3662/973/1235/1880/2841/10125/4063/57379/1960/3569/10288/1493/100/399/695/1794/100141515/2213/3559/940/7494/1378/8876/3071/8809/5788/22806/55619/5336/3932/3445/1958/26191/942/8320/914/56833/114836/3702/10320/54440/3718/5452/9308/26253/729230/915/7535/5293/864/3458/3575/2207/974/941/149233/3087/912/1840/4242/4189/3676/3586/57580/2322/3594/3440/1398…
BP	GO:0022409	positive regulation of cell-cell adhesion	240	0.620994	2.39244	0.00131062	0.0155209	0.0119945	2839	tags=50%, list=15%, signal=43%	10563/4680/6363/29851/939/1236/6366/160365/7124/8013/80380/3553/115650/10125/6347/10859/1960/3569/10288/1493/100/7070/11151/3559/940/9402/7494/10673/8876/3071/5788/3932/942/199/54440/3689/3718/55423/9308/729230/7535/864/3109/3458/1803/4067/923/151888/3575/8740/64926/10148/3479/941/149233/912/3383/3676/3586/3594/3592/84868/30835/2534/921/29126/11006/64332/7409/3965/283234/4860/5724/1326/10385/3142…
BP	GO:0070670	response to interleukin-4	33	0.620413	1.81222	0.00171233	0.0155209	0.0119945	2205	tags=45%, list=12%, signal=40%	11009/6356/11151/7494/3561/146722/3718/4360/4435/6932/51176/54625/6375/81501/3309
BP	GO:0002694	regulation of leukocyte activation	471	0.620225	2.52279	0.00118906	0.0155209	0.0119945	2839	tags=46%, list=15%, signal=40%	26279/1178/3598/3507/51237/952/115352/6363/29851/3624/930/3620/939/100423062/1236/26228/339390/54900/3662/406934/201633/6366/3495/1880/7057/160365/64092/8013/80380/3514/3553/115650/10125/6347/10859/1960/3500/3569/27240/10288/4332/1493/100/695/7070/11151/2213/3559/940/3162/9402/7494/10673/1378/8876/28639/2615/3071/5788/22806/3932/26191/933/146722/942/914/199/56833/64581/54440/3689/7293/3718/55423/…
BP	GO:0032722	positive regulation of chemokine production	54	0.620208	1.96864	0.00161812	0.0155209	0.0119945	3640	tags=52%, list=20%, signal=42%	2867/7124/3553/3569/3162/10631/1958/255231/199/64581/3458/7097/84868/3965/90865/972/51284/1436/54106/3570/9173/148022/6850/116/29108/6868/3566/177
BP	GO:0002886	regulation of myeloid leukocyte mediated immunity	54	0.620037	1.9681	0.00161812	0.0155209	0.0119945	1363	tags=35%, list=7%, signal=33%	3598/6372/695/2213/3162/3689/729230/11314/5880/4067/2207/8832/3965/57126/2268/1776/5724/3684/718
BP	GO:0032637	interleukin-8 production	73	0.619883	2.06228	0.00157729	0.0155209	0.0119945	1968	tags=38%, list=11%, signal=34%	1116/5054/2867/27202/2219/7124/3553/51311/112744/5788/26191/914/64581/945/929/7097/3586/4843/3965/2149/10333/8692/64127/972/51284/11027/7096/54106
BP	GO:0050863	regulation of T cell activation	293	0.619879	2.43247	0.00127389	0.0155209	0.0119945	2839	tags=51%, list=15%, signal=44%	26279/1178/6363/29851/3620/939/1236/339390/54900/3662/201633/6366/160365/80380/3553/115650/10125/6347/10859/1960/3569/27240/10288/1493/100/7070/11151/2213/3559/940/9402/7494/10673/1378/8876/2615/3071/5788/3932/26191/942/914/199/54440/3718/55423/9308/729230/7535/11314/864/3109/3458/5880/1803/4067/923/151888/3575/8740/64926/10148/3479/941/149233/7133/912/1840/3586/3594/3440/3592/84868/30835/3659/25…
BP	GO:0032480	negative regulation of type I interferon production	41	0.619497	1.88955	0.00164474	0.0155209	0.0119945	4188	tags=49%, list=23%, signal=38%	10859/84166/197358/9636/3586/84868/7128/23547/140885/5971/9246/64135/54941/9111/1540/29108/9641/3661/23586/55593
BP	GO:0070665	positive regulation of leukocyte proliferation	130	0.618984	2.19997	0.00144509	0.0155209	0.0119945	2839	tags=52%, list=15%, signal=45%	952/115352/6363/1880/160365/80380/3553/115650/3569/10288/100/11151/3559/940/10673/3071/5788/942/199/54440/7293/3718/729230/7535/3109/4067/923/64926/10148/3479/941/149233/912/3594/3592/84868/30835/29126/3965/283234/4860/4773/23529/3568/6352/972/5588/3115/126259/6375/2255/3558/916/54106/4208/684/3113/3570/3600/3133/3572/148022/50943/7412/959/7292/4690/11148
BP	GO:0010758	regulation of macrophage chemotaxis	24	0.618972	1.69749	0.00677966	0.0406679	0.0314281	2145	tags=42%, list=12%, signal=37%	26228/7057/56833/719/728/1240/5919/6352/4192/2185
BP	GO:0002532	production of molecular mediator involved in inflammatory response	63	0.618797	2.02236	0.00159744	0.0155209	0.0119945	2188	tags=41%, list=12%, signal=37%	3620/5054/3605/115362/199713/695/112744/56833/7850/64581/197358/113/4067/923/225/2207/4843/63940/10333/64127/10225/140885/5023/3630/11221/27190
BP	GO:1903037	regulation of leukocyte cell-cell adhesion	279	0.618534	2.40357	0.0013089	0.0155209	0.0119945	2839	tags=50%, list=15%, signal=43%	26279/6363/29851/3620/939/1236/339390/54900/201633/6366/160365/7124/8013/80380/3553/115650/10125/6347/10859/1960/3569/10288/1493/100/7070/11151/2213/3559/940/9402/7494/10673/8876/2615/3071/5788/3932/26191/942/199/54440/3689/3718/55423/9308/729230/7535/11314/864/3109/3458/1803/4067/923/151888/3575/8740/64926/10148/3479/941/149233/912/3383/1840/3676/3586/3594/3440/3592/84868/30835/3659/2534/11326/9…
BP	GO:0038094	Fc-gamma receptor signaling pathway	84	0.618146	2.09982	0.00155521	0.0155209	0.0119945	1444	tags=32%, list=8%, signal=30%	28778/3514/3500/2213/64005/3071/5788/2212/5336/3055/28823/26253/4067/2207/10095/9844/28461/7456/2534/5795/919/7409/2268/917/3537/7454/26999
BP	GO:0002756	MyD88-independent toll-like receptor signaling pathway	32	0.617811	1.79787	0.00171527	0.0155209	0.0119945	3955	tags=47%, list=21%, signal=37%	23643/330/146722/929/3665/10333/79931/148022/7187/7321/841/8517/9641/1147/3661
BP	GO:0051281	positive regulation of release of sequestered calcium ion into cytosol	37	0.617775	1.86468	0.00160772	0.0155209	0.0119945	1620	tags=30%, list=9%, signal=27%	57214/930/6373/187/5031/3627/7070/4283/623/2149/6375
BP	GO:0046633	alpha-beta T cell proliferation	30	0.616887	1.7715	0.00346021	0.0249852	0.0193085	3081	tags=57%, list=17%, signal=47%	1794/940/5788/729230/7535/64926/10148/3659/29126/3965/6375/916/3600/3133/7292/7048/6850
BP	GO:0002705	positive regulation of leukocyte mediated immunity	121	0.616686	2.18452	0.00145773	0.0155209	0.0119945	3693	tags=54%, list=20%, signal=43%	259197/7124/910/3553/10125/4049/4068/3569/695/100141515/940/8809/5788/114836/54440/3689/56253/2207/149233/912/3594/3592/4277/909/913/7409/57126/2268/5724/8807/2208/3684/30009/911/23529/64127/718/91543/6375/5027/3558/114548/3554/10459/3135/10892/3133/3134/148022/50943/3902/383/51571/7292/6845/6850/10666/59067/7037/3566/6812/3106/7040/80328/3107
BP	GO:0032663	regulation of interleukin-2 production	52	0.616171	1.94139	0.00163132	0.0155209	0.0119945	2875	tags=50%, list=16%, signal=42%	3662/5142/3553/112744/940/5788/942/64581/54440/9308/729230/941/84868/11326/7128/2633/30009/5588/6375/916/10892/50943/6441/25865/3902/9454
BP	GO:0032692	negative regulation of interleukin-1 production	28	0.616163	1.74746	0.0017094	0.0155209	0.0119945	2663	tags=46%, list=14%, signal=40%	54/199713/7850/945/3479/3586/7128/22900/114548/409/54209/114769/1992
BP	GO:0042129	regulation of T cell proliferation	146	0.615578	2.22479	0.0013947	0.0155209	0.0119945	2839	tags=53%, list=15%, signal=46%	26279/1178/6363/3620/339390/160365/80380/3553/115650/10859/3569/10288/1493/11151/3559/940/10673/2615/3071/5788/942/199/54440/3718/729230/7535/3109/5880/923/64926/10148/3479/941/149233/7133/912/3586/3594/3592/84868/30835/3659/11326/29126/7356/3965/283234/4860/944/10385/6352/5588/3115/126259/6375/3558/5777/916/3113/3570/3600/246778/6693/3135/8995/3133/3572/1051/50943/6441/7412/836/383/8379/959/7292…
CC	GO:0071556	integral component of lumenal side of endoplasmic reticulum membrane	24	0.615445	1.68782	0.00847458	0.0483236	0.0373444	3693	tags=62%, list=20%, signal=50%	3126/3117/3122/972/3115/3119/3113/3135/3133/3134/811/81502/3106/6892/3107
CC	GO:0098553	lumenal side of endoplasmic reticulum membrane	24	0.615445	1.68782	0.00847458	0.0483236	0.0373444	3693	tags=62%, list=20%, signal=50%	3126/3117/3122/972/3115/3119/3113/3135/3133/3134/811/81502/3106/6892/3107
BP	GO:0050671	positive regulation of lymphocyte proliferation	124	0.615445	2.18584	0.00143678	0.0155209	0.0119945	2839	tags=52%, list=15%, signal=45%	952/115352/6363/1880/160365/80380/3553/115650/3569/10288/100/11151/3559/940/10673/3071/5788/942/199/54440/7293/3718/729230/7535/3109/923/64926/10148/3479/941/149233/912/3594/3592/84868/30835/29126/3965/283234/4860/4773/23529/6352/972/5588/3115/126259/6375/2255/3558/916/54106/4208/3113/3570/3600/3133/3572/148022/50943/7412/959/7292/4690/11148
BP	GO:0046638	positive regulation of alpha-beta T cell differentiation	45	0.614955	1.90659	0.00163399	0.0155209	0.0119945	3658	tags=60%, list=20%, signal=48%	6363/100/3071/942/54440/9308/7535/864/3458/941/149233/3594/64332/3965/4860/3142/84807/114548/3707/10892/50943/7292/7048/6850/3566/4602/8651
BP	GO:1900015	regulation of cytokine production involved in inflammatory response	37	0.614675	1.85533	0.00160772	0.0155209	0.0119945	1400	tags=41%, list=8%, signal=38%	3605/115362/199713/112744/7850/64581/197358/113/923/225/4843/63940/10333/64127/140885
BP	GO:0050690	regulation of defense response to virus by virus	30	0.61443	1.76445	0.00346021	0.0249852	0.0193085	1146	tags=30%, list=6%, signal=28%	1794/940/3932/3055/9844/2534/919/8905/375
BP	GO:0002697	regulation of immune effector process	369	0.614201	2.45313	0.00124533	0.0155209	0.0119945	2817	tags=42%, list=15%, signal=36%	1380/4321/1178/6318/3598/51237/6372/115352/6363/28778/930/629/339390/259197/2867/3662/5199/27202/9447/7124/910/8013/3514/3553/10125/10859/4049/4068/3500/3569/695/100141515/2213/3559/1379/940/3162/7494/1378/717/8809/5788/330/5272/933/942/56833/114836/54440/3689/7293/3718/28823/729230/719/56253/11314/3109/3458/5880/4067/3575/713/2207/941/149233/7133/912/8832/728/3586/3594/3440/3592/84868/28461/4277…
BP	GO:0034162	toll-like receptor 9 signaling pathway	24	0.614175	1.68434	0.00847458	0.0483236	0.0373444	2186	tags=38%, list=12%, signal=33%	115352/118788/51311/84868/23547/91543/51284/54106/3654
CC	GO:1904724	tertiary granule lumen	53	0.614041	1.93593	0.00163934	0.0155209	0.0119945	1854	tags=30%, list=10%, signal=27%	4057/2919/6947/4318/5473/3240/5199/1118/7130/978/4069/5806/1520/2352/8836/5777
BP	GO:0070741	response to interleukin-6	38	0.613921	1.85288	0.00162602	0.0155209	0.0119945	2412	tags=39%, list=13%, signal=34%	1116/2672/9021/3569/6404/3383/6688/6772/4435/22904/1244/6774/3570/10402/3572
BP	GO:0030199	collagen fibril organization	50	0.613807	1.93919	0.00160514	0.0155209	0.0119945	3454	tags=54%, list=19%, signal=44%	1311/26585/140766/4017/7837/6423/4015/9509/5352/84695/176/50509/1289/1290/2303/9508/871/7046/4320/1281/84171/5345/2331/79709/7373/5925/1277
BP	GO:0032946	positive regulation of mononuclear cell proliferation	125	0.613474	2.18009	0.00143885	0.0155209	0.0119945	2839	tags=52%, list=15%, signal=44%	952/115352/6363/1880/160365/80380/3553/115650/3569/10288/100/11151/3559/940/10673/3071/5788/942/199/54440/7293/3718/729230/7535/3109/923/64926/10148/3479/941/149233/912/3594/3592/84868/30835/29126/3965/283234/4860/4773/23529/6352/972/5588/3115/126259/6375/2255/3558/916/54106/4208/3113/3570/3600/3133/3572/148022/50943/7412/959/7292/4690/11148
BP	GO:0006953	acute-phase response	42	0.613099	1.87819	0.00163399	0.0155209	0.0119945	3054	tags=48%, list=17%, signal=40%	3240/5265/7124/5743/3553/9332/54658/3569/1268/12/8600/3630/4153/2157/6774/3570/1051/1910/5004/5345
BP	GO:0002686	negative regulation of leukocyte migration	41	0.612888	1.86939	0.00164474	0.0155209	0.0119945	1656	tags=34%, list=9%, signal=31%	26585/26228/27202/6366/2841/6347/100/3162/56833/11314/9466/90865/1843/11240
BP	GO:0050921	positive regulation of chemotaxis	130	0.612659	2.17749	0.00144509	0.0155209	0.0119945	1705	tags=35%, list=9%, signal=32%	3576/10563/6363/6278/7941/5054/1236/1235/6366/7057/3627/6354/3569/2358/3071/199/729230/719/5880/7852/8740/728/56670/1240/1230/3592/3603/347733/3965/6351/5919/63940/3791/8291/6352/5159/1901/972/7060/1012/6375/6346/1233/2255/4192
BP	GO:2000401	regulation of lymphocyte migration	57	0.612624	1.96792	0.00160772	0.0155209	0.0119945	2404	tags=42%, list=13%, signal=37%	10563/6278/1235/6366/3627/6364/6347/6354/199/729230/8740/3676/9466/6351/4478/6352/6793/8174/6375/11240/2185/101/6693/81704
BP	GO:1903672	positive regulation of sprouting angiogenesis	40	0.612023	1.86352	0.00165837	0.0155209	0.0119945	4094	tags=55%, list=22%, signal=43%	187/100506013/5743/3162/26051/6271/3586/3791/9982/3678/2303/2246/168667/9734/8829/406938/4086/57381/9314/3716/10769/5170
BP	GO:0071827	plasma lipoprotein particle organization	43	0.611961	1.88273	0.00162866	0.0155209	0.0119945	2344	tags=33%, list=13%, signal=28%	1071/7941/5320/9388/341/5360/8435/348/375/3990/183/10347/649/338328
MF	GO:0002020	protease binding	119	0.611948	2.16695	0.00145138	0.0155209	0.0119945	3682	tags=39%, list=20%, signal=31%	6317/6318/1311/3934/2191/5054/6402/91319/5265/5104/7124/199713/7450/940/5272/7076/49/1803/675/7128/7079/57126/5275/10752/3630/3554/114769/8851/8837/79139/10892/8797/624/836/6407/1281/5345/24145/29108/3690/1277/248/7273/6261/1991/2152
BP	GO:0010573	vascular endothelial growth factor production	32	0.61152	1.77957	0.00343053	0.0249852	0.0193085	2684	tags=47%, list=15%, signal=40%	55959/5743/3553/3569/23213/729230/719/728/10855/718/9508/27035/4838/3572/2324
BP	GO:0002639	positive regulation of immunoglobulin production	37	0.611341	1.84526	0.00160772	0.0155209	0.0119945	2379	tags=43%, list=13%, signal=38%	51237/3569/100141515/940/7494/5788/54440/7293/30009/23529/90865/6375/3558/54106/10459/3133
BP	GO:0046634	regulation of alpha-beta T cell activation	85	0.610994	2.07549	0.00155521	0.0155209	0.0119945	2379	tags=48%, list=13%, signal=42%	6363/3662/10859/100/940/3071/5788/942/54440/3718/9308/729230/7535/11314/864/3458/64926/10148/941/149233/3594/3592/3659/29126/64332/3965/4860/30009/84695/3142/5588/84807/6375/3558/114548/916/3570/246778/3707/10892/3133
BP	GO:0002757	immune response-activating signal transduction	498	0.610977	2.48862	0.00117925	0.0155209	0.0119945	3213	tags=42%, list=17%, signal=35%	4057/1380/3507/952/115352/931/28778/92747/5079/930/6279/100423062/1236/26228/2357/2672/259197/54900/81793/2867/3662/973/89857/27202/2219/3126/3495/5142/118788/6280/8013/3117/3514/640/51311/3500/4332/1493/100/695/9473/7070/28755/2213/23643/940/9402/64005/2358/1378/28639/3071/5788/330/2212/5336/3932/50852/26191/933/146722/3385/6271/3702/64581/56667/3689/929/3055/28823/26253/2359/719/915/7535/5293/1…
BP	GO:0050868	negative regulation of T cell activation	99	0.610566	2.09711	0.0015674	0.0155209	0.0119945	2810	tags=51%, list=15%, signal=43%	26279/3620/339390/54900/201633/80380/10859/10288/1493/2213/3559/2615/26191/942/3718/11314/864/941/1840/3586/3440/84868/3659/11326/29126/7356/3965/30009/10385/84695/3142/79626/972/84807/6375/4192/3558/5777/6693/3135/1051/56940/50943/6441/10875/3902/836/383/8379/7292
BP	GO:0045911	positive regulation of DNA recombination	33	0.610281	1.78263	0.00342466	0.0249852	0.0193085	4683	tags=42%, list=25%, signal=32%	940/5788/30009/23529/7454/3558/10459/7292/7037/7040/8741/958/142/10097
BP	GO:1904407	positive regulation of nitric oxide metabolic process	38	0.610274	1.84188	0.00162602	0.0155209	0.0119945	3496	tags=55%, list=19%, signal=45%	7124/5743/3553/199/64581/3689/5806/3458/3383/183/10333/10365/2185/148022/113277/2475/64902/3043/1906/3717/9314
BP	GO:0071354	cellular response to interleukin-6	34	0.610189	1.80649	0.00166667	0.0155209	0.0119945	2412	tags=38%, list=13%, signal=33%	2672/9021/3569/6404/3383/6688/6772/22904/1244/6774/3570/10402/3572
BP	GO:0006509	membrane protein ectodomain proteolysis	40	0.609444	1.85567	0.00165837	0.0155209	0.0119945	2250	tags=35%, list=12%, signal=31%	7124/3553/7076/3458/7133/3586/348/7079/5588/25825/5027/5657/8728/101
BP	GO:0042098	T cell proliferation	174	0.609245	2.25207	0.00136426	0.0155209	0.0119945	2839	tags=51%, list=15%, signal=44%	26279/1178/6363/3620/339390/160365/80380/3553/115650/10859/3569/10288/1493/1794/11151/3559/940/10673/2615/3071/5788/942/199/5294/54440/7293/3718/729230/7535/3109/5880/923/8740/64926/10148/3479/941/149233/7133/912/3586/3594/3592/84868/30835/3659/2534/11326/29126/7356/3965/283234/4478/4860/944/10385/6352/5588/3115/11119/126259/6375/5027/3558/5777/916/3113/3570/3600/246778/6693/3135/10892/8995/3133/…
BP	GO:2000514	regulation of CD4-positive, alpha-beta T cell activation	54	0.608892	1.93272	0.00161812	0.0155209	0.0119945	3658	tags=59%, list=20%, signal=48%	6363/3662/3071/942/54440/3718/9308/864/3458/941/149233/3594/29126/64332/3965/30009/84695/3142/5588/84807/6375/3558/114548/246778/10892/50943/7292/7048/3566/4602/177/8651
BP	GO:0033047	regulation of mitotic sister chromatid segregation	64	0.608716	1.99372	0.00158479	0.0155209	0.0119945	3625	tags=48%, list=20%, signal=39%	9787/7272/10460/701/81620/990/348654/26255/10403/9700/991/9232/56155/1843/472/5347/9319/10459/57520/4085/1063/1062/8379/8260/891/51143/54908/699/10783/5925/26271
BP	GO:0002433	immune response-regulating cell surface receptor signaling pathway involved in phagocytosis	81	0.6086	2.05508	0.0015674	0.0155209	0.0119945	1444	tags=31%, list=8%, signal=29%	28778/3514/3500/2213/64005/3071/5788/2212/5336/3055/28823/4067/10095/9844/28461/7456/2534/5795/919/7409/2268/917/3537/7454/26999
BP	GO:0038096	Fc-gamma receptor signaling pathway involved in phagocytosis	81	0.6086	2.05508	0.0015674	0.0155209	0.0119945	1444	tags=31%, list=8%, signal=29%	28778/3514/3500/2213/64005/3071/5788/2212/5336/3055/28823/4067/10095/9844/28461/7456/2534/5795/919/7409/2268/917/3537/7454/26999
BP	GO:0050866	negative regulation of cell activation	179	0.608461	2.2598	0.00136612	0.0155209	0.0119945	2810	tags=45%, list=15%, signal=39%	26279/3598/3624/3620/339390/54900/201633/4846/64092/80380/10859/10288/4332/1493/695/2213/3559/3162/5270/2615/5788/26191/146722/942/3718/729230/11314/864/4067/55024/10019/8530/941/1840/8832/3586/3440/84868/3659/11326/7940/29126/7356/348/7128/3965/284021/30009/7305/10385/6422/7056/23495/84695/3142/1268/79626/972/3635/84807/6375/4192/3558/114897/5777/133396/472/6693/3135/3134/10077/1051/56940/50943/…
MF	GO:0001618	virus receptor activity	67	0.607825	2.00114	0.0015748	0.0155209	0.0119945	1459	tags=31%, list=8%, signal=29%	1380/6317/339390/23601/6504/10332/1378/942/7293/1803/7852/6404/941/3383/4360/30835/983/3695/1234/8692/3678
MF	GO:0104005	hijacked molecular function	67	0.607825	2.00114	0.0015748	0.0155209	0.0119945	1459	tags=31%, list=8%, signal=29%	1380/6317/339390/23601/6504/10332/1378/942/7293/1803/7852/6404/941/3383/4360/30835/983/3695/1234/8692/3678
BP	GO:0042110	T cell activation	435	0.607421	2.45574	0.00120192	0.0155209	0.0119945	2839	tags=48%, list=15%, signal=41%	26279/1178/6363/29851/3620/939/1236/339390/54900/3662/201633/1235/6366/1880/160365/2841/80380/3553/115650/10125/6347/4063/10859/1960/3569/27240/10288/1493/100/399/1794/7070/11151/2213/3559/940/9402/7494/10673/1378/8876/2615/3071/8809/5788/3932/3445/1958/26191/3936/942/8320/914/199/114836/3702/64581/5294/54440/197358/7293/3718/55423/9308/26253/729230/915/7535/5293/11314/864/3109/3458/5880/1803/406…
BP	GO:0043304	regulation of mast cell degranulation	30	0.60735	1.74411	0.00346021	0.0249852	0.0193085	1089	tags=30%, list=6%, signal=28%	3598/3162/11314/5880/4067/2207/8832/3965/2268
BP	GO:1902042	negative regulation of extrinsic apoptotic signaling pathway via death domain receptors	35	0.606602	1.80685	0.00166113	0.0155209	0.0119945	3410	tags=49%, list=18%, signal=40%	5054/4846/3162/3082/3383/6423/7128/356/355/9181/85450/23017/8837/8797/8682/841/3148
BP	GO:1905818	regulation of chromosome separation	61	0.60659	1.97402	0.00160256	0.0155209	0.0119945	3625	tags=49%, list=20%, signal=40%	9787/7272/10460/701/81620/990/348654/26255/10403/9700/991/9232/56155/1843/472/5347/9319/10459/57520/4085/1063/1062/8379/891/51143/54908/699/10783/5925/26271
BP	GO:1903556	negative regulation of tumor necrosis factor superfamily cytokine production	54	0.606505	1.92515	0.00161812	0.0155209	0.0119945	2054	tags=43%, list=11%, signal=38%	4057/27202/2841/54/6504/10859/26191/945/197358/3479/50856/3586/84868/29126/9466/7128/3965/23547/23208/140885/5777/409/54209
BP	GO:0071347	cellular response to interleukin-1	162	0.606359	2.2185	0.00138504	0.0155209	0.0119945	2569	tags=30%, list=14%, signal=26%	1116/3576/6362/3934/6363/6367/6356/3605/6366/6364/3553/6347/6368/199713/6354/3569/8564/6357/6361/1958/6369/7850/6355/5698/3383/2633/6351/1326/6422/81792/8692/64127/6352/140885/5600/10365/3373/6375/6346/27063/1244/7035/3554/3654/5696/6360/10392/1051/5699
BP	GO:0033628	regulation of cell adhesion mediated by integrin	44	0.606195	1.86986	0.00162338	0.0155209	0.0119945	2117	tags=41%, list=11%, signal=36%	10563/5054/6366/100/3071/5294/83706/1803/4067/5328/6423/9404/6352/2303/5140/5777/916/5420
BP	GO:0045429	positive regulation of nitric oxide biosynthetic process	37	0.605955	1.82901	0.00160772	0.0155209	0.0119945	3496	tags=54%, list=19%, signal=44%	7124/5743/3553/199/64581/3689/5806/3458/3383/183/10333/10365/2185/148022/2475/64902/3043/1906/3717/9314
BP	GO:0032757	positive regulation of interleukin-8 production	47	0.605908	1.88833	0.00163666	0.0155209	0.0119945	1968	tags=38%, list=11%, signal=34%	5054/2867/2219/7124/3553/51311/914/64581/929/7097/3965/2149/8692/64127/972/51284/7096/54106
BP	GO:0002204	somatic recombination of immunoglobulin genes involved in immune response	42	0.605881	1.85608	0.00163399	0.0155209	0.0119945	3972	tags=40%, list=22%, signal=32%	1235/57379/940/5788/3586/9466/30009/23529/3558/10459/50943/959/7292/7037/7040/8741/3981
BP	GO:0002208	somatic diversification of immunoglobulins involved in immune response	42	0.605881	1.85608	0.00163399	0.0155209	0.0119945	3972	tags=40%, list=22%, signal=32%	1235/57379/940/5788/3586/9466/30009/23529/3558/10459/50943/959/7292/7037/7040/8741/3981
BP	GO:0045190	isotype switching	42	0.605881	1.85608	0.00163399	0.0155209	0.0119945	3972	tags=40%, list=22%, signal=32%	1235/57379/940/5788/3586/9466/30009/23529/3558/10459/50943/959/7292/7037/7040/8741/3981
BP	GO:0099024	plasma membrane invagination	64	0.605565	1.9834	0.00158479	0.0155209	0.0119945	2054	tags=42%, list=11%, signal=38%	3507/100423062/26228/3495/7057/3514/3500/2213/28639/3071/199/3689/11314/2207/9844/28461/11031/51411/114786/9938/3684/375/3537/718/4240/10347/54209
BP	GO:0043300	regulation of leukocyte degranulation	45	0.605546	1.87741	0.00163399	0.0155209	0.0119945	1135	tags=33%, list=6%, signal=31%	3598/2213/3162/3689/729230/11314/5880/4067/2207/8832/3965/57126/2268/5724/3684
BP	GO:0032623	interleukin-2 production	60	0.605471	1.96152	0.00161031	0.0155209	0.0119945	2875	tags=48%, list=16%, signal=41%	3662/5142/3553/112744/940/5788/942/64581/54440/9308/729230/2207/941/84868/11326/919/7128/2633/4860/30009/5588/6375/916/10892/50943/6441/25865/3902/9454
BP	GO:1903670	regulation of sprouting angiogenesis	66	0.604813	1.98343	0.00159744	0.0155209	0.0119945	3613	tags=47%, list=20%, signal=38%	187/100506013/7057/5743/4804/3162/26051/6271/56999/3586/3791/10365/9982/3678/2303/55294/2246/168667/54567/1870/6915/9734/8829/4223/407040/406938/4086/57381/9314/29775/3716
BP	GO:0042742	defense response to bacterium	210	0.604709	2.2854	0.00133156	0.0155209	0.0119945	2458	tags=40%, list=13%, signal=35%	4057/10563/3507/6372/3934/3853/6278/5473/5054/6279/3240/100423062/51316/6403/5199/3495/7124/6283/6280/6364/3514/54/57379/4049/4069/3500/3569/5320/2358/28639/3394/6037/56833/1053/26253/400709/9636/2207/149233/6039/1535/219972/728/7097/3586/345611/3592/84868/28461/4843/245911/9466/140683/10578/58484/5919/2268/944/3537/10333/64127/55576/23208/1511/5897/23166/6406/5027/124912/4025/114548/4153/54106/1…
BP	GO:0000083	regulation of transcription involved in G1/S transition of mitotic cell cycle	28	0.604661	1.71484	0.00512821	0.0330206	0.0255182	3625	tags=43%, list=20%, signal=34%	2672/6241/8318/81620/990/7298/4998/1869/571/8900/5925/26271
BP	GO:0033006	regulation of mast cell activation involved in immune response	31	0.604599	1.74194	0.00519031	0.0331523	0.0256201	1089	tags=29%, list=6%, signal=27%	3598/3162/11314/5880/4067/2207/8832/3965/2268
BP	GO:0030217	T cell differentiation	229	0.604542	2.30773	0.00133333	0.0155209	0.0119945	2718	tags=46%, list=15%, signal=40%	26279/6363/939/1236/3662/1235/1880/2841/10125/4063/1960/3569/10288/1493/100/399/1794/3559/940/7494/1378/8876/3071/8809/5788/3932/1958/26191/942/8320/914/114836/3702/54440/3718/9308/26253/729230/915/7535/5293/864/3458/3575/2207/941/149233/912/1840/57580/3594/3440/3592/3659/11006/64332/7409/3965/3111/4860/30009/6932/4773/944/917/387357/10385/51176/84695/3142/91543/925/972/5897/8784/84807/64919/5971…
BP	GO:0010524	positive regulation of calcium ion transport into cytosol	51	0.604496	1.90907	0.00163132	0.0155209	0.0119945	1695	tags=29%, list=9%, signal=27%	57214/930/6373/187/5026/5031/3627/10268/7070/4283/623/2149/5024/6375/5027
BP	GO:1902107	positive regulation of leukocyte differentiation	140	0.604228	2.16895	0.00142857	0.0155209	0.0119945	3658	tags=54%, list=20%, signal=43%	6363/939/3605/7124/10125/1960/10288/100/695/3559/7494/8876/3071/5788/2124/942/54440/9308/7535/864/3458/3575/5457/941/149233/10221/3059/3594/1230/3592/11006/64332/3965/3976/5196/4860/7305/10385/760/51176/3142/972/3635/84807/4192/8600/3558/114548/9840/11221/81501/54209/101/3600/3707/3135/10892/50943/7292/7048/6850/8744/841/1540/140685/5925/3566/4602/9398/7040/133308/7071/177/2323/8651
CC	GO:0035580	specific granule lumen	59	0.604103	1.95733	0.00159236	0.0155209	0.0119945	1294	tags=27%, list=7%, signal=25%	1116/4057/2919/6947/3934/3240/5199/1118/4069/1794/5806/26/5873/1522/10855/2352
BP	GO:0045744	negative regulation of G protein-coupled receptor signaling pathway	48	0.604028	1.89176	0.00162602	0.0155209	0.0119945	3266	tags=42%, list=18%, signal=34%	3576/187/100506013/5341/100/133/333/6352/409/5999/3351/636/6295/5064/2771/57561/6003/1814/10636/56246
BP	GO:0050663	cytokine secretion	214	0.603675	2.2902	0.00132275	0.0155209	0.0119945	2147	tags=41%, list=12%, signal=36%	1116/4321/6363/55801/1236/3605/81793/2867/27202/2219/115362/9447/3495/160365/7124/6283/23601/3553/10125/199713/51311/10859/112744/2213/7494/2615/10631/255231/26191/914/199/7850/5552/5008/7293/929/26253/56253/3458/4067/3937/55024/9636/7133/7097/3586/3440/84868/29126/4843/9466/28984/7128/3965/58484/2633/2268/4860/64109/2149/183/10385/10333/8692/8291/64127/23208/22900/5600/90865/11119/6346/11027/502…
BP	GO:0010574	regulation of vascular endothelial growth factor production	31	0.603669	1.73926	0.00519031	0.0331523	0.0256201	2684	tags=45%, list=15%, signal=39%	55959/5743/3553/3569/23213/729230/719/728/10855/718/27035/4838/3572/2324
BP	GO:0042590	antigen processing and presentation of exogenous peptide antigen via MHC class I	74	0.603653	2.00942	0.0015873	0.0155209	0.0119945	4791	tags=47%, list=26%, signal=35%	653361/2210/4688/1536/6891/5698/2207/50856/6890/1535/4689/5696/3135/3133/3134/5699/8517/2209/2923/811/3106/6892/3107/5720/1147/5691/5690/5685/10213/5688/3685/3105/5684/3551/8773
BP	GO:0098586	cellular response to virus	45	0.602812	1.86894	0.00163399	0.0155209	0.0119945	4118	tags=49%, list=22%, signal=38%	4321/6363/330/345611/3592/3665/220001/3965/375/6397/5600/64135/54941/2537/55601/10018/406938/103/9641/1147/3661/23586
BP	GO:0002562	somatic diversification of immune receptors via germline recombination within a single locus	56	0.602435	1.92586	0.0016129	0.0155209	0.0119945	3972	tags=45%, list=22%, signal=35%	1235/57379/940/5788/3586/9466/30009/6932/23529/51176/5897/64919/3558/472/10459/50943/959/7292/7037/3148/7040/7518/6929/8741/3981
BP	GO:0016444	somatic cell DNA recombination	56	0.602435	1.92586	0.0016129	0.0155209	0.0119945	3972	tags=45%, list=22%, signal=35%	1235/57379/940/5788/3586/9466/30009/6932/23529/51176/5897/64919/3558/472/10459/50943/959/7292/7037/3148/7040/7518/6929/8741/3981
BP	GO:0070555	response to interleukin-1	185	0.602428	2.24253	0.00135501	0.0155209	0.0119945	2569	tags=30%, list=14%, signal=26%	1116/3576/6362/952/3934/6363/6401/6367/6356/3605/406934/6366/6364/3553/6347/6368/199713/6354/3569/8564/6357/6361/1958/6369/7850/6355/5698/3383/1535/3965/4435/2633/6351/1326/6422/81792/8692/64127/6352/140885/5600/10365/3373/6375/6346/27063/1244/7035/3554/3654/5696/6360/10392/1051/5699
BP	GO:0042730	fibrinolysis	28	0.602341	1.70826	0.00512821	0.0330206	0.0255182	1910	tags=36%, list=10%, signal=32%	5055/2191/5054/7057/5329/5328/7056/3818/5627/3848
BP	GO:0045766	positive regulation of angiogenesis	157	0.602172	2.19635	0.00140056	0.0155209	0.0119945	2217	tags=36%, list=12%, signal=32%	1116/3576/5054/187/100506013/6356/7057/4846/5743/3553/3162/26051/7494/3082/6369/1536/1232/7075/6271/3689/3687/719/7852/358/285/7010/6423/8877/728/3586/133/1003/2022/7015/5579/10266/3791/8038/718/9982/3678/3373/126259/2303/4192/2246/94/168667/1215/6774/79924/6915/9734/2185/8091/4838
BP	GO:2000404	regulation of T cell migration	41	0.601996	1.83617	0.00164474	0.0155209	0.0119945	2404	tags=39%, list=13%, signal=34%	10563/6278/1235/6366/3627/6364/199/729230/8740/3676/9466/6352/6375/101/6693/81704
BP	GO:0046640	regulation of alpha-beta T cell proliferation	27	0.601842	1.69107	0.00690846	0.0411024	0.0317639	3081	tags=56%, list=17%, signal=46%	940/5788/729230/7535/64926/10148/3659/29126/3965/6375/916/3133/7292/7048/6850
BP	GO:0071349	cellular response to interleukin-12	45	0.60176	1.86568	0.00163399	0.0155209	0.0119945	2082	tags=29%, list=11%, signal=26%	5055/3936/3458/4001/3586/3594/3592/4478/375/140885/6775/6648/3595
BP	GO:0032459	regulation of protein oligomerization	38	0.60172	1.81606	0.00162602	0.0155209	0.0119945	2232	tags=29%, list=12%, signal=25%	4314/4312/8115/9447/885/147138/348/129293/4985/3630/3375
BP	GO:0060338	regulation of type I interferon-mediated signaling pathway	33	0.601183	1.75605	0.00513699	0.0330206	0.0255182	3955	tags=39%, list=21%, signal=31%	4321/81030/84166/3665/25939/5777/3455/5770/149095/103/9641/11274/3661
BP	GO:0032103	positive regulation of response to external stimulus	292	0.600184	2.35303	0.00128041	0.0155209	0.0119945	2556	tags=38%, list=14%, signal=33%	3576/10563/6362/6363/6278/7941/3620/5054/6279/1236/26228/4064/3605/81793/2867/406934/1235/6366/115362/7057/7124/6283/6280/3627/5743/3553/145741/6354/4049/3569/695/5320/112744/23643/940/2358/3071/6369/199/64581/5294/5008/729230/719/5880/923/400709/7852/8740/2207/1535/728/7097/7052/56670/1240/1230/3592/84868/3603/64332/9450/347733/3965/6351/5919/63940/9180/1075/183/7056/3791/10333/1268/8692/8291/64…
BP	GO:0016447	somatic recombination of immunoglobulin gene segments	47	0.598733	1.86597	0.00163666	0.0155209	0.0119945	4591	tags=47%, list=25%, signal=35%	1235/57379/940/5788/3586/9466/30009/23529/3558/10459/50943/959/7292/7037/7040/7518/6929/8741/3981/9156/5423/958
BP	GO:0035722	interleukin-12-mediated signaling pathway	43	0.59868	1.84187	0.00162866	0.0155209	0.0119945	2082	tags=28%, list=11%, signal=25%	5055/3936/3458/4001/3586/3594/3592/4478/375/6775/6648/3595
BP	GO:0002699	positive regulation of immune effector process	195	0.598353	2.23644	0.00135685	0.0155209	0.0119945	3701	tags=50%, list=20%, signal=40%	3598/51237/6363/259197/2867/7124/910/8013/3553/10125/10859/4049/4068/3569/695/100141515/940/3162/7494/8809/5788/942/114836/54440/3689/7293/729230/56253/11314/3109/3458/5880/4067/2207/941/149233/912/8832/3594/3592/4277/5795/909/913/64332/7409/3965/57126/2268/5724/8807/2208/3684/30009/911/23529/3142/64127/718/91543/90865/972/84807/6375/5027/3558/114548/54106/3554/10459/3135/10892/3133/3134/148022/5…
BP	GO:0050727	regulation of inflammatory response	357	0.598272	2.38332	0.00125156	0.0155209	0.0119945	2264	tags=39%, list=12%, signal=35%	4314/1380/6362/28778/6401/4318/930/7941/3620/5054/6279/629/1236/26228/3605/81793/2867/9021/5199/27202/406934/7130/115362/7124/118788/6283/6280/3514/54/5743/3553/145741/199713/4049/55872/3500/3569/100/695/5320/112744/2213/89790/3559/1379/940/2358/1378/717/5788/330/3082/6369/10203/56833/7850/64581/5294/197358/5008/3055/28823/2840/729230/719/113/4067/923/225/713/8530/2207/3479/7133/7010/116379/8877/…
BP	GO:0031640	killing of cells of other organism	50	0.598165	1.88978	0.00160514	0.0155209	0.0119945	1898	tags=36%, list=10%, signal=32%	4057/6372/3853/6283/4069/6357/64581/3458/4843/10578/5196/2208/5551/1511/6406/5027/4589/4153
BP	GO:0044364	disruption of cells of other organism	50	0.598165	1.88978	0.00160514	0.0155209	0.0119945	1898	tags=36%, list=10%, signal=32%	4057/6372/3853/6283/4069/6357/64581/3458/4843/10578/5196/2208/5551/1511/6406/5027/4589/4153
BP	GO:0014002	astrocyte development	39	0.597987	1.81622	0.00163132	0.0155209	0.0119945	3108	tags=41%, list=17%, signal=34%	6279/406934/7124/3553/3569/2358/3458/728/712/25825/1270/54209/5354/4504/10100/84630
BP	GO:0043552	positive regulation of phosphatidylinositol 3-kinase activity	32	0.597295	1.73817	0.00343053	0.0249852	0.0193085	2365	tags=44%, list=13%, signal=38%	6363/930/1236/6366/2358/4067/7010/2322/2268/64127/5159/116986/2185/2321
BP	GO:0006909	phagocytosis	249	0.597018	2.30887	0.00130548	0.0155209	0.0119945	1444	tags=32%, list=8%, signal=30%	3507/28778/8547/100423062/26228/2219/3495/7057/7124/4688/5031/3514/3553/6504/3560/6347/3500/1794/11151/5175/2213/22918/64005/2358/717/28639/3071/5788/3561/2212/5336/146722/3394/199/3385/64581/3689/929/1053/3055/28823/55423/5806/11314/3458/4067/2207/10095/9844/1535/8877/7097/7052/28461/4689/7456/2534/3601/5795/3683/919/5873/7409/11031/51411/114786/2268/9938/3684/7305/917/3537/7454/8291/1445/23208/…
BP	GO:0032732	positive regulation of interleukin-1 production	52	0.596728	1.88013	0.00163132	0.0155209	0.0119945	3824	tags=62%, list=21%, signal=49%	6363/9447/3495/199713/51311/4332/149628/1958/64581/3458/84868/3965/7305/64127/22900/11027/5027/114548/116337/10892/10392/834/3428/5004/22861/841/24145/29108/3717/177/91662/353514
BP	GO:0070671	response to interleukin-12	46	0.595823	1.85168	0.00163132	0.0155209	0.0119945	2082	tags=28%, list=11%, signal=25%	5055/3936/3458/4001/3586/3594/3592/4478/375/140885/6775/6648/3595
BP	GO:0002479	antigen processing and presentation of exogenous peptide antigen via MHC class I, TAP-dependent	71	0.595682	1.96903	0.00158983	0.0155209	0.0119945	5739	tags=56%, list=31%, signal=39%	653361/2210/4688/1536/6891/5698/6890/1535/4689/5696/3135/3133/3134/5699/8517/2209/2923/811/3106/6892/3107/5720/1147/5691/5690/5685/10213/5688/3685/3105/5684/3551/8773/5704/948/5707/5701/5683/5708/9554
MF	GO:0043028	cysteine-type endopeptidase regulator activity involved in apoptotic process	39	0.595587	1.80893	0.00163132	0.0155209	0.0119945	4551	tags=59%, list=25%, signal=45%	939/330/5272/8740/1800/51176/332/22900/79444/25816/10392/4671/834/4504/22861/29108/668/6195/91662/6622/51065/7021/400410
BP	GO:0050704	regulation of interleukin-1 secretion	45	0.595332	1.84575	0.00163399	0.0155209	0.0119945	3381	tags=49%, list=18%, signal=40%	6363/1236/9447/3495/199713/51311/7850/7128/3965/64127/22900/11027/5027/114548/116337/114769/1992/834/5004/22861/24145/29108
BP	GO:0002724	regulation of T cell cytokine production	31	0.595283	1.7151	0.00519031	0.0331523	0.0256201	2810	tags=58%, list=15%, signal=49%	1178/3553/3569/8809/54440/729230/7133/3440/30009/91543/6375/114548/3554/10892/3134/50943/383/7292
BP	GO:0035767	endothelial cell chemotaxis	27	0.595242	1.67252	0.00690846	0.0411024	0.0317639	3518	tags=44%, list=19%, signal=36%	10563/7057/1960/3164/3791/2246/8823/8817/25865/8829/5872/7114
BP	GO:0032675	regulation of interleukin-6 production	129	0.595028	2.11775	0.00143885	0.0155209	0.0119945	3153	tags=50%, list=17%, signal=41%	2069/3605/27202/7124/3553/6504/51311/3569/10288/112744/7494/3071/3082/26191/199/64581/197358/400709/55024/2207/1535/7097/3586/84868/9466/7128/3965/5724/7305/2149/10333/8692/64127/1445/23208/140885/90865/10365/972/3635/51284/11027/5027/9181/7096/9261/5777/114899/409/54106/6774/54209/64135/3570/10392/148022/1051/50943/11213/7292/5004/6850/4345/406938
BP	GO:0071346	cellular response to interferon-gamma	159	0.594847	2.17136	0.0013947	0.0155209	0.0119945	3957	tags=52%, list=21%, signal=41%	6362/6363/6367/6356/3662/9021/3126/6366/115362/2210/6364/3117/6347/6368/6354/6357/6361/84166/6369/3394/199/6355/3055/3458/3383/4360/7097/345611/3594/3659/3665/4843/6772/3965/2633/6351/5724/4261/3122/7454/4502/6352/140885/83666/3115/51466/54625/6375/6346/3119/4939/11074/115361/3113/3135/10346/3133/3134/6360/9111/10379/7412/834/383/10096/6370/6770/1906/2209/3717/2635/6812/3106/3716/8651/3663/3107/7…
BP	GO:0034341	response to interferon-gamma	176	0.594239	2.19579	0.00137363	0.0155209	0.0119945	3969	tags=53%, list=22%, signal=42%	6362/6363/6367/6356/3662/9021/3126/6366/115362/2210/6364/3117/6347/6368/6354/6357/6361/84166/6369/3394/199/6355/3055/3458/149233/3383/4360/7097/345611/3594/3659/10581/3665/4843/6772/3965/4435/2633/6351/5724/4261/3122/7454/4502/6352/10410/140885/83666/8519/3115/51466/54625/6375/6346/3119/4939/11074/115361/684/3113/3135/10346/3133/3134/6360/9111/10379/7412/834/383/58191/10096/6370/6770/1906/2209/37…
BP	GO:0045619	regulation of lymphocyte differentiation	162	0.593932	2.17303	0.00138504	0.0155209	0.0119945	3691	tags=54%, list=20%, signal=43%	115352/6363/3624/939/3662/10125/1960/10288/1493/100/695/3559/940/7494/1378/8876/3071/5788/22806/942/914/56833/54440/3718/9308/729230/7535/864/3458/3575/941/149233/1840/3594/3440/3592/3659/11006/64332/3965/3111/4860/30009/4773/10385/6422/84695/3142/972/8784/3635/84807/4192/3558/114548/5777/9840/11221/54106/814/101/3600/246778/3707/3135/10892/150372/56603/50943/10875/3902/2175/7292/639/7048/6850/87…
BP	GO:0010800	positive regulation of peptidyl-threonine phosphorylation	27	0.593908	1.66878	0.00690846	0.0411024	0.0317639	1991	tags=22%, list=11%, signal=20%	1116/57214/8877/345611/2641/5347
BP	GO:0032611	interleukin-1 beta production	83	0.592277	2.00638	0.00156006	0.0155209	0.0119945	3409	tags=55%, list=18%, signal=45%	6363/1236/115362/9447/54/3553/199713/51311/4332/149628/1958/64581/945/3458/3479/8877/56670/7128/3965/58484/7305/2149/10333/64127/22900/140885/11027/5027/1903/114548/409/1215/54209/114769/10892/10392/113277/1992/834/3428/5004/22861/841/24145/29108/3717
BP	GO:0050715	positive regulation of cytokine secretion	127	0.592031	2.10231	0.00144509	0.0155209	0.0119945	2118	tags=39%, list=11%, signal=35%	4321/6363/55801/3605/2867/2219/9447/3495/7124/23601/3553/10125/199713/51311/112744/7494/10631/26191/914/199/5008/929/26253/56253/3458/7097/3586/84868/29126/28984/3965/2268/64109/2149/8692/64127/22900/5600/90865/6346/11027/5027/4192/7096/3630/114548/1436/114899/64135/116337
BP	GO:0050716	positive regulation of interleukin-1 secretion	33	0.592013	1.72927	0.00513699	0.0330206	0.0255182	3824	tags=58%, list=21%, signal=46%	6363/9447/3495/199713/51311/3965/64127/22900/11027/5027/114548/116337/834/5004/22861/24145/29108/91662/353514
BP	GO:0033627	cell adhesion mediated by integrin	62	0.591764	1.93138	0.00157978	0.0155209	0.0119945	2117	tags=39%, list=11%, signal=34%	10563/5054/6366/100/3071/5294/3689/83706/1803/4067/3383/5328/6423/3676/9404/3695/2200/6352/3678/2303/5140/5777/916/5420
BP	GO:0070423	nucleotide-binding oligomerization domain containing signaling pathway	30	0.591357	1.69819	0.00346021	0.0249852	0.0193085	3513	tags=37%, list=19%, signal=30%	330/26191/345611/7128/64127/3654/10392/841/1540/8517/5608
BP	GO:0050710	negative regulation of cytokine secretion	63	0.591073	1.93176	0.00159744	0.0155209	0.0119945	2147	tags=43%, list=12%, signal=38%	27202/7124/199713/51311/10859/2213/2615/26191/7850/5552/7293/55024/3586/3440/9466/28984/7128/2633/10385/10333/23208/22900/114548/338557/114899/9734/114769
BP	GO:0032652	regulation of interleukin-1 production	84	0.590787	2.00688	0.00155521	0.0155209	0.0119945	3409	tags=52%, list=18%, signal=43%	6363/1236/9447/3495/54/199713/51311/4332/149628/1958/7850/64581/945/3458/3479/8877/3586/84868/7128/3965/7305/2149/64127/22900/140885/11027/5027/1903/114548/409/54209/116337/114769/10892/10392/1992/834/3428/5004/22861/841/24145/29108/3717
BP	GO:0032651	regulation of interleukin-1 beta production	72	0.590686	1.95613	0.00157978	0.0155209	0.0119945	3905	tags=60%, list=21%, signal=47%	6363/1236/9447/54/199713/51311/4332/149628/1958/64581/945/3458/3479/8877/7128/3965/7305/2149/64127/22900/140885/11027/5027/1903/114548/409/54209/114769/10892/10392/1992/834/3428/5004/22861/841/24145/29108/3717/177/91662/353514/6376
BP	GO:0010324	membrane invagination	71	0.590668	1.95246	0.00158983	0.0155209	0.0119945	2054	tags=39%, list=11%, signal=35%	3507/100423062/26228/3495/7057/3514/3500/2213/28639/3071/199/3689/11314/2207/9844/28461/11031/51411/114786/9938/3684/375/3537/23208/718/4240/10347/54209
BP	GO:0010543	regulation of platelet activation	30	0.590322	1.69522	0.00346021	0.0249852	0.0193085	1838	tags=40%, list=10%, signal=36%	6403/4846/5341/5270/4067/10019/2207/348/7056/5588/10630/114897
BP	GO:0030316	osteoclast differentiation	92	0.590111	2.02153	0.00154321	0.0155209	0.0119945	2654	tags=40%, list=14%, signal=35%	4057/3605/1880/29887/7124/11025/10859/3458/56975/5457/2207/149233/1230/11006/9770/22904/135228/7305/6422/2200/760/3635/55294/8600/10272/1436/9607/10312/81501/79705/54209/814/28962/1051/2475/9935/126014
BP	GO:0050707	regulation of cytokine secretion	186	0.5901	2.1957	0.00135685	0.0155209	0.0119945	2147	tags=39%, list=12%, signal=35%	4321/6363/55801/1236/3605/81793/2867/27202/2219/9447/3495/7124/23601/3553/10125/199713/51311/10859/112744/2213/7494/2615/10631/26191/914/199/7850/5552/5008/7293/929/26253/56253/3458/4067/55024/7133/7097/3586/3440/84868/29126/9466/28984/7128/3965/2633/2268/64109/2149/10385/10333/8692/64127/23208/22900/5600/90865/6346/11027/5027/4192/7096/3630/114548/1436/338557/114899/54106/64135/9734/116337/114769
BP	GO:0001819	positive regulation of cytokine production	423	0.589741	2.3806	0.00120773	0.0155209	0.0119945	3086	tags=43%, list=17%, signal=36%	4321/6363/55801/81030/2069/3620/5054/1236/3605/2867/3662/2219/201633/4050/115362/9447/3495/5142/7057/7124/8013/8710/55959/5743/23601/3553/115650/10125/199713/51311/4063/10859/4049/3569/10288/4332/112744/23643/940/3162/7494/8809/5788/330/23213/10631/5336/149628/3082/1958/1536/255231/26191/942/3394/914/199/114836/64581/54440/5008/929/9308/26253/729230/719/56253/3458/923/400709/2207/10148/941/149233…
BP	GO:0032612	interleukin-1 production	96	0.589465	2.03639	0.00153139	0.0155209	0.0119945	3409	tags=53%, list=18%, signal=44%	6363/1236/115362/9447/3495/54/3553/199713/51311/4332/149628/1958/7850/64581/945/3458/3479/8877/3586/56670/84868/7128/3965/58484/7305/2149/10333/64127/22900/140885/11027/5027/1903/114548/409/1215/54209/116337/114769/10892/10392/113277/1992/834/3428/5004/22861/841/24145/29108/3717
BP	GO:1904018	positive regulation of vasculature development	177	0.589252	2.17797	0.00136986	0.0155209	0.0119945	3235	tags=42%, list=18%, signal=35%	1116/3576/5054/187/100506013/6356/7057/4846/8710/5743/3553/3162/26051/7494/3082/1958/6369/1536/1232/7075/6271/3689/3687/719/7852/358/285/7010/6423/8877/728/3586/133/1003/2022/7015/5579/10266/3791/8038/718/9982/3678/3373/126259/2303/4192/2246/94/168667/1215/6648/6774/79924/6915/9734/2185/8091/4838/3570/8837/2321/8817/79805/1948/25865/5335/8829/729/2113/7048/407040/406938/55273/4086
BP	GO:0051057	positive regulation of small GTPase mediated signal transduction	68	0.5892	1.94512	0.00157729	0.0155209	0.0119945	3835	tags=49%, list=21%, signal=39%	286530/2841/10125/2828/5649/27334/2840/4067/8477/3479/3084/84636/7409/5923/2149/5159/2151/2255/10982/9448/2843/9162/6464/3707/2859/137735/1281/2885/11214/3717/2889/9290/221002
CC	GO:0070820	tertiary granule	157	0.589008	2.14834	0.00140056	0.0155209	0.0119945	1992	tags=34%, list=11%, signal=31%	4057/2919/6947/4318/5473/3240/2357/5199/1118/7130/6616/374403/23601/978/4069/10288/79930/22918/2358/1378/3071/1536/8972/963/6515/945/3689/3687/5806/11314/53831/2207/5328/1535/170482/11026/1520/57126/8778/5724/3684/3903/8514/2352/6843/140885/7226/199675/8836/11322/160364/5777/10312/2040
BP	GO:0042130	negative regulation of T cell proliferation	54	0.58877	1.86885	0.00161812	0.0155209	0.0119945	2776	tags=52%, list=15%, signal=44%	26279/3620/339390/80380/10859/10288/1493/3559/2615/942/941/3586/84868/11326/29126/7356/3965/10385/6375/5777/6693/3135/1051/50943/6441/836/383/8379
BP	GO:2000117	negative regulation of cysteine-type endopeptidase activity	86	0.588494	2.00386	0.0015528	0.0155209	0.0119945	2325	tags=33%, list=13%, signal=29%	4057/4318/27074/939/7057/5743/4804/330/3082/5272/5329/8740/358/8530/6423/1800/51176/332/22900/79444/409/25816/64780/9709/114769/2168/8837/2537
BP	GO:0045807	positive regulation of endocytosis	142	0.588136	2.11658	0.00142045	0.0155209	0.0119945	2286	tags=33%, list=12%, signal=29%	26585/6363/6401/5054/100506013/26228/84251/6366/7124/3553/6424/3560/6347/1794/2213/2358/717/3071/5788/3561/5336/146722/64581/929/55423/5806/3458/2207/1535/3601/5795/5873/348/11031/375/718/140885/10326/124912/4240/4153/10347/409/54209/636/3600/1601
BP	GO:1904707	positive regulation of vascular smooth muscle cell proliferation	32	0.587979	1.71106	0.0051458	0.0330509	0.0255417	3630	tags=53%, list=20%, signal=43%	4318/7124/5031/8013/3479/3586/7015/183/3488/3351/2771/1786/1906/4835/3717/2081/4313
CC	GO:0101003	ficolin-1-rich granule membrane	57	0.587591	1.88751	0.00160772	0.0155209	0.0119945	3435	tags=49%, list=19%, signal=40%	2357/374403/10288/79930/22918/2358/1378/3071/8972/6515/3689/3687/11314/2207/170482/11026/8778/140885/7226/10312/101/5273/338339/51143/23114/2204/3920/1729
BP	GO:0050852	T cell receptor signaling pathway	184	0.587513	2.18808	0.00135318	0.0155209	0.0119945	2844	tags=38%, list=15%, signal=32%	1236/3126/5142/3117/1493/100/695/9473/7070/28755/940/9402/28639/5788/5336/3932/50852/26191/3702/915/7535/5293/11314/3937/5698/23180/79037/2534/11006/5795/53347/919/64332/2633/10384/27040/917/387357/54923/10385/3122/7454/10917/1445/696/5588/3635/3115/11119/84807/56244/3119/5777/9840/916/3113/8934/84106/5696/10892/11118/56940/50943/5699/25865/29085/4690/11148/11120
BP	GO:0042092	type 2 immune response	34	0.587034	1.73794	0.00166667	0.0155209	0.0119945	1848	tags=44%, list=10%, signal=40%	3620/3569/942/729230/3586/3440/9466/30009/3142/64127/91543/90865/972/6375/114548
BP	GO:0048246	macrophage chemotaxis	33	0.586966	1.71452	0.00513699	0.0330206	0.0255182	4269	tags=58%, list=23%, signal=44%	26228/7057/6347/56833/719/728/1240/5919/6352/4192/2185/6441/51192/1910/1588/1907/6376/5595/79647
BP	GO:0032731	positive regulation of interleukin-1 beta production	46	0.586691	1.8233	0.00163132	0.0155209	0.0119945	3824	tags=63%, list=21%, signal=50%	6363/9447/199713/51311/4332/149628/1958/64581/3458/3965/7305/64127/22900/11027/5027/114548/10892/10392/834/3428/5004/22861/841/24145/29108/3717/177/91662/353514
BP	GO:1903018	regulation of glycoprotein metabolic process	42	0.586482	1.79665	0.00163399	0.0155209	0.0119945	2262	tags=29%, list=12%, signal=25%	6363/1236/123264/6366/3718/5806/3479/1839/10267/25825/10347/3600
BP	GO:0071706	tumor necrosis factor superfamily cytokine production	140	0.586095	2.10386	0.00142857	0.0155209	0.0119945	2562	tags=42%, list=14%, signal=37%	4057/6363/27202/7057/2841/54/10125/6504/10859/112744/23643/5788/1536/26191/942/914/64581/945/54440/197358/929/729230/3458/51465/2207/3479/50856/1535/7097/3586/84868/29126/5795/9466/7128/3965/5196/5724/23547/7305/64127/23208/140885/11027/9181/7096/9261/5777/409/54106/54209/64135/101/6693/3133/10392/148022/113277/50943
BP	GO:0045920	negative regulation of exocytosis	30	0.585808	1.68225	0.00519031	0.0331523	0.0256201	1022	tags=23%, list=6%, signal=22%	3598/2213/3162/729230/11314/8832/3965
CC	GO:0042581	specific granule	153	0.585422	2.13398	0.00138313	0.0155209	0.0119945	2966	tags=42%, list=16%, signal=35%	1116/4057/2919/6947/3934/3240/5199/1118/6616/23601/4069/1794/22918/2358/1536/963/6515/945/3689/5329/719/5806/53831/7133/5328/1535/11026/26/5795/3683/5873/57126/3684/3903/84329/1522/10855/8514/2352/6843/6793/5023/7226/199675/8836/8560/11322/160364/5777/6518/2040/101/79895/326624/820/5787/64386/932/126014/1084/383/338339/10562/5004
BP	GO:0070228	regulation of lymphocyte apoptotic process	52	0.585222	1.84388	0.00163132	0.0155209	0.0119945	2639	tags=42%, list=14%, signal=36%	3620/939/100/695/3718/4067/3575/3586/29126/3965/917/155038/6352/972/5588/79444/84807/5027/3558/101/81704/5133
BP	GO:0071353	cellular response to interleukin-4	31	0.584967	1.68537	0.00692042	0.0411024	0.0317639	2205	tags=42%, list=12%, signal=37%	11009/11151/7494/3561/146722/3718/4360/6932/51176/54625/6375/81501/3309
BP	GO:0046637	regulation of alpha-beta T cell differentiation	60	0.584899	1.89487	0.00161031	0.0155209	0.0119945	3081	tags=52%, list=17%, signal=43%	6363/3662/100/3071/942/54440/3718/9308/7535/864/3458/941/149233/3594/64332/3965/4860/30009/84695/3142/84807/3558/114548/246778/3707/10892/50943/7292/639/7048/6850
BP	GO:0035307	positive regulation of protein dephosphorylation	40	0.583958	1.77807	0.00165837	0.0155209	0.0119945	2613	tags=28%, list=14%, signal=24%	115352/10288/26051/5788/945/11314/1003/5159/157313/78986/2475
BP	GO:0002762	negative regulation of myeloid leukocyte differentiation	44	0.583713	1.80051	0.00162338	0.0155209	0.0119945	1891	tags=32%, list=10%, signal=29%	4057/3624/11025/10859/4067/10221/11006/6422/2200/714/3635/55294/10272/9607
BP	GO:1903555	regulation of tumor necrosis factor superfamily cytokine production	135	0.583599	2.08655	0.00143885	0.0155209	0.0119945	2562	tags=42%, list=14%, signal=37%	4057/6363/27202/7057/2841/54/10125/6504/10859/23643/5788/1536/26191/942/914/64581/945/54440/197358/929/729230/3458/51465/2207/3479/50856/1535/7097/3586/84868/29126/5795/9466/7128/3965/5196/5724/23547/7305/64127/23208/140885/11027/9181/7096/9261/5777/409/54106/54209/64135/101/6693/3133/10392/148022/50943
BP	GO:0014911	positive regulation of smooth muscle cell migration	35	0.583567	1.73824	0.00166113	0.0155209	0.0119945	1874	tags=37%, list=10%, signal=33%	5031/8013/10631/199/3479/7015/183/6352/5159/50507/4192/9732/3488
BP	GO:0045840	positive regulation of mitotic nuclear division	48	0.583529	1.82756	0.00162602	0.0155209	0.0119945	4174	tags=48%, list=23%, signal=37%	2069/3553/9787/940/51203/3479/8877/81620/28984/9700/5159/11065/3630/6790/4762/1761/1814/1906/5925/7040/113130/5155/55512
BP	GO:0045580	regulation of T cell differentiation	132	0.583364	2.07158	0.00145985	0.0155209	0.0119945	3127	tags=51%, list=17%, signal=42%	6363/939/3662/10125/1960/10288/1493/100/3559/940/7494/1378/8876/3071/5788/942/914/54440/3718/9308/729230/7535/864/3458/3575/941/149233/1840/3594/3440/3592/3659/11006/64332/3965/3111/4860/30009/4773/10385/84695/3142/972/8784/84807/4192/3558/114548/9840/11221/814/101/3600/246778/3707/3135/10892/56603/50943/10875/3902/2175/7292/639/7048/6850/8744
BP	GO:1904646	cellular response to amyloid-beta	35	0.582597	1.73535	0.00166113	0.0155209	0.0119945	3153	tags=40%, list=17%, signal=33%	4804/2213/2358/3479/3383/3676/2534/10135/10333/54209/7412/837/10018/406938
BP	GO:0060333	interferon-gamma-mediated signaling pathway	83	0.582422	1.97299	0.00156006	0.0155209	0.0119945	4066	tags=55%, list=22%, signal=43%	3662/9021/3126/2210/3117/84166/3394/3055/3458/3383/345611/3659/3665/6772/2633/5724/4261/3122/4502/83666/3115/54625/3119/4939/11074/3113/3135/10346/3133/3134/9111/10379/7412/383/2209/3717/3106/3716/8651/3663/3107/4940/10475/3661/6672/8638
MF	GO:0004869	cysteine-type endopeptidase inhibitor activity	55	0.58222	1.85485	0.00161031	0.0155209	0.0119945	2147	tags=29%, list=12%, signal=26%	4057/6317/939/330/5272/8740/8530/5275/1800/51176/332/79444/9232/128822/25816/114769
BP	GO:0035872	nucleotide-binding domain, leucine rich repeat containing receptor signaling pathway	31	0.581954	1.67669	0.00692042	0.0411024	0.0317639	3513	tags=35%, list=19%, signal=29%	330/26191/345611/7128/64127/3654/10392/841/1540/8517/5608
BP	GO:0051482	positive regulation of cytosolic calcium ion concentration involved in phospholipase C-activating G protein-coupled signaling pathway	31	0.581861	1.67642	0.00692042	0.0411024	0.0317639	1427	tags=39%, list=8%, signal=36%	286530/2841/2828/27334/2840/719/8477/7052/84636/2149/2151/1901
BP	GO:0098542	defense response to other organism	427	0.581788	2.34665	0.00121212	0.0155209	0.0119945	2901	tags=38%, list=16%, signal=33%	4057/4321/10563/3507/6372/3934/3853/6278/5473/3669/8547/5054/6279/3240/100423062/51316/6403/3605/3662/5199/9447/3495/7124/6283/6280/3627/6364/3514/54/3553/51311/10859/57379/4049/6036/4069/3500/3569/5320/3429/3559/2358/28639/5788/330/84166/3445/3394/4283/6037/56833/64581/23406/1053/26253/3458/400709/9636/2207/149233/282616/6039/1535/219972/728/7097/3586/345611/3594/3440/3592/84868/28461/4277/3659/…
BP	GO:1903557	positive regulation of tumor necrosis factor superfamily cytokine production	80	0.581476	1.95486	0.00156986	0.0155209	0.0119945	2517	tags=42%, list=14%, signal=37%	6363/7057/10125/23643/5788/1536/942/914/64581/54440/929/729230/3458/2207/1535/7097/84868/5795/3965/5196/5724/7305/64127/11027/9181/7096/9261/54106/64135/101/6693/3133/10392/148022
BP	GO:0010559	regulation of glycoprotein biosynthetic process	37	0.581081	1.75393	0.00160772	0.0155209	0.0119945	2262	tags=30%, list=12%, signal=26%	6363/1236/123264/6366/3718/3479/1839/10267/25825/10347/3600
BP	GO:0032963	collagen metabolic process	96	0.580739	2.00625	0.00153139	0.0155209	0.0119945	2748	tags=39%, list=15%, signal=33%	4314/4321/4312/4319/4318/140766/2191/4322/8710/3569/4880/1306/4316/2022/1520/9509/28984/5352/5645/4261/2149/5159/1289/9697/5027/9508/5657/409/871/57333/4320/8751/1513/64386/4327/9313/383
BP	GO:0070227	lymphocyte apoptotic process	68	0.579956	1.9146	0.00157729	0.0155209	0.0119945	1801	tags=32%, list=10%, signal=29%	1178/3620/939/100/695/3559/3718/4067/3575/3586/29126/3965/917/155038/356/6352/972/5588/79444/84807/5027/3558
BP	GO:0002440	production of molecular mediator of immune response	193	0.579871	2.16538	0.00135501	0.0155209	0.0119945	2817	tags=39%, list=15%, signal=34%	1178/3598/51237/115352/28778/54900/29802/2867/1235/7124/8013/3514/3553/10859/57379/3569/695/100141515/2213/940/3162/7494/10673/8809/5788/933/54440/7293/3718/28823/5452/729230/202309/3575/2207/7133/4189/7097/3586/3440/3592/25939/9466/8807/30009/23529/64127/10225/91543/90865/972/126259/6375/28516/3119/3558/114548/10312/54106/472/684/3554/10459/3135/10892/3133/3134/148022/50943/10875/11213/9245/383/…
BP	GO:0002828	regulation of type 2 immune response	30	0.579296	1.66355	0.00519031	0.0331523	0.0256201	1848	tags=47%, list=10%, signal=42%	3620/3569/942/729230/3440/9466/30009/3142/64127/91543/90865/972/6375/114548
BP	GO:1903038	negative regulation of leukocyte cell-cell adhesion	111	0.579238	2.0258	0.0015015	0.0155209	0.0119945	2895	tags=47%, list=16%, signal=40%	26279/3620/339390/54900/201633/6366/80380/10859/10288/1493/2213/3559/2615/26191/942/3718/11314/864/941/1840/3586/3440/84868/3659/11326/29126/7356/3965/30009/10385/84695/3142/79626/972/84807/6375/4192/3558/5777/6693/3135/1051/56940/50943/6441/10875/3902/836/383/8379/7292/6370
BP	GO:0002521	leukocyte differentiation	490	0.578668	2.34757	0.00120192	0.0155209	0.0119945	2815	tags=41%, list=15%, signal=36%	4057/1380/26279/115352/931/6363/3589/4318/3624/930/939/1236/3605/3662/973/1235/1880/29887/7124/2841/11025/10125/4063/10859/57379/1960/3569/10288/1493/100/399/695/1794/100141515/2213/3559/940/7494/1378/8876/3071/8809/5788/2124/22806/55619/5336/3932/3445/1958/26191/942/8320/914/56833/114836/3702/10320/54440/1053/3718/5452/9308/26253/729230/915/7535/5293/864/3458/4067/3575/56975/5457/2207/974/941/14…
BP	GO:0061515	myeloid cell development	65	0.578447	1.89328	0.0016	0.0155209	0.0119945	2158	tags=29%, list=12%, signal=26%	4057/10859/3071/2124/2313/56975/10019/7097/375387/7305/2200/10365/6886/55294/669/8600/5777/79705/5305
MF	GO:0030246	carbohydrate binding	223	0.577957	2.20061	0.0013245	0.0155209	0.0119945	1930	tags=32%, list=10%, signal=29%	1116/1178/283208/6401/8547/971/6402/3101/339390/6403/4017/1462/2219/1117/160365/23601/10332/3820/89790/112398/22918/27180/433/933/8972/6515/64581/945/3957/432/26253/5806/49/400709/4885/85329/50856/170482/4360/6614/51267/30835/27036/969/2022/161198/2646/5352/3965/8778/10219/2208/26270/56261/3122/55568/29121/176/4065/51348/11226/346689/3824/154790/3558/160364/10462/5967/4153/3848/6518/4125
BP	GO:0032635	interleukin-6 production	138	0.577558	2.07155	0.00143472	0.0155209	0.0119945	2562	tags=44%, list=14%, signal=38%	2069/3605/27202/7124/3553/6504/51311/3569/10288/112744/7494/3071/3082/26191/199/64581/197358/400709/55024/2207/1535/7097/3586/84868/4843/9466/7128/3965/5724/8807/7305/2149/10333/8692/64127/1445/23208/140885/90865/10365/972/3635/51284/11027/5027/9181/7096/9261/5777/114899/409/54106/6774/54209/64135/3570/10392/148022/113277/1051/50943
BP	GO:0009988	cell-cell recognition	65	0.57754	1.89031	0.0016	0.0155209	0.0119945	1294	tags=26%, list=7%, signal=24%	6363/1236/6366/10332/1794/49/923/2047/136242/2350/84868/30835/4478/84329/157855/5551/2352
BP	GO:0002224	toll-like receptor signaling pathway	138	0.577315	2.07068	0.00143472	0.0155209	0.0119945	1968	tags=30%, list=11%, signal=27%	4057/115352/92747/6279/2672/81793/3662/118788/6280/51311/695/23643/330/26191/146722/6271/3689/929/11314/4067/23180/1535/7097/84868/3659/3665/1520/7128/3684/23547/10333/91543/27293/51284/11027/7096/9261/79931/409/4214/54106
BP	GO:0050701	interleukin-1 secretion	53	0.577151	1.81963	0.00163934	0.0155209	0.0119945	3381	tags=49%, list=18%, signal=40%	6363/1236/115362/9447/3495/199713/51311/7850/7128/3965/58484/10333/64127/22900/11027/5027/114548/116337/114769/113277/1992/834/5004/22861/24145/29108
BP	GO:0002369	T cell cytokine production	40	0.577002	1.75689	0.00165837	0.0155209	0.0119945	2810	tags=50%, list=15%, signal=42%	1178/3553/3569/8809/54440/729230/7133/3440/3592/8807/30009/91543/6375/114548/3554/10892/3134/50943/383/7292
MF	GO:0016814	hydrolase activity, acting on carbon-nitrogen (but not peptide) bonds, in cyclic amidines	31	0.576382	1.66064	0.00692042	0.0411024	0.0317639	719	tags=23%, list=4%, signal=22%	81030/978/57379/270/100/10797/161931
BP	GO:0002683	negative regulation of immune system process	403	0.576034	2.32331	0.00121065	0.0155209	0.0119945	2810	tags=38%, list=15%, signal=33%	4057/4321/26279/6318/3598/26585/115352/92747/3624/3620/26228/339390/54900/3112/3662/27202/201633/6366/7057/7124/2841/11025/64092/80380/6347/10859/29909/10288/4332/1493/100/695/7070/2213/23643/3559/3162/1378/2615/5788/84166/26191/5272/933/146722/942/56833/197358/929/3718/2840/729230/11314/864/4067/3575/55024/8530/2207/941/1840/8832/10221/3586/3440/84868/4277/79037/3659/11326/7940/29126/25939/11006…
BP	GO:0002700	regulation of production of molecular mediator of immune response	128	0.576026	2.04876	0.001443	0.0155209	0.0119945	2817	tags=41%, list=15%, signal=35%	1178/3598/51237/115352/2867/7124/8013/3553/10859/3569/695/100141515/2213/940/3162/7494/8809/5788/933/54440/7293/3718/729230/2207/7133/3586/3440/9466/30009/23529/64127/10225/91543/90865/972/6375/3558/114548/54106/684/3554/10459/3135/10892/3133/3134/148022/50943/11213/383/959/7292/8482
CC	GO:0008305	integrin complex	30	0.575679	1.65317	0.00692042	0.0411024	0.0317639	2464	tags=37%, list=13%, signal=32%	3689/3687/4067/3676/3679/3683/3695/3684/3678/10077/8515
BP	GO:0034405	response to fluid shear stress	33	0.575095	1.67985	0.00684932	0.0409338	0.0316336	2145	tags=30%, list=12%, signal=27%	7980/4846/5743/1437/760/5159/10365/5027/4208/2185
BP	GO:0032680	regulation of tumor necrosis factor production	132	0.574155	2.03888	0.00145985	0.0155209	0.0119945	2562	tags=41%, list=14%, signal=35%	4057/6363/27202/7057/2841/54/10125/6504/10859/23643/5788/1536/26191/914/64581/945/54440/197358/929/729230/3458/51465/2207/3479/50856/1535/7097/3586/84868/5795/9466/7128/3965/5196/5724/23547/7305/64127/23208/140885/11027/9181/7096/9261/5777/409/54106/54209/64135/6693/3133/10392/148022/50943
BP	GO:0050718	positive regulation of interleukin-1 beta secretion	29	0.573502	1.63069	0.00863558	0.0491031	0.0379468	3824	tags=59%, list=21%, signal=47%	6363/9447/199713/51311/3965/64127/22900/11027/5027/114548/834/5004/22861/24145/29108/91662/353514
BP	GO:1904037	positive regulation of epithelial cell apoptotic process	31	0.573323	1.65183	0.00865052	0.0491534	0.0379857	3409	tags=48%, list=18%, signal=40%	7057/6424/6347/3569/641700/3676/80781/28984/356/409/3135/959/5335/57124/3717
BP	GO:0002221	pattern recognition receptor signaling pathway	179	0.573055	2.12831	0.00136612	0.0155209	0.0119945	3325	tags=38%, list=18%, signal=31%	4057/115352/92747/6279/2672/81793/2867/3662/2219/118788/6280/51311/695/23643/330/26191/146722/6271/64581/3689/929/26253/11314/4067/23180/1535/7097/345611/84868/3659/3665/1520/7128/3684/23547/10333/6397/64127/91543/27293/51284/11027/7096/9261/79931/409/4214/54106/64135/3654/54941/1513/10392/148022/6441/7187/11213/1508/7321/55601/406938/8685/10318/114770/841/1540/8517/23151
BP	GO:0070231	T cell apoptotic process	46	0.573018	1.78081	0.00163132	0.0155209	0.0119945	1558	tags=30%, list=8%, signal=28%	1178/3620/939/100/3559/3718/3575/29126/3965/155038/356/6352/5588/84807
BP	GO:1902105	regulation of leukocyte differentiation	257	0.572731	2.21583	0.00130719	0.0155209	0.0119945	3691	tags=50%, list=20%, signal=41%	4057/115352/6363/3624/939/3605/3662/7124/11025/10125/10859/1960/10288/1493/100/695/2213/3559/940/7494/1378/8876/3071/5788/2124/22806/942/914/56833/54440/3718/9308/729230/7535/864/3458/4067/3575/5457/941/149233/1840/10221/3059/3594/3440/1230/3592/3659/3665/11006/55365/64332/9770/3965/3976/5196/3111/4860/28959/30009/4773/7305/10385/6422/2200/760/51176/714/84695/3142/972/6886/8784/3635/84807/4192/55…
BP	GO:0034122	negative regulation of toll-like receptor signaling pathway	35	0.572665	1.70577	0.00332226	0.0243592	0.0188248	2677	tags=46%, list=15%, signal=39%	92747/3662/23643/146722/929/11314/4067/7128/23547/10333/27293/11027/409/54106/148022/11213
BP	GO:0032640	tumor necrosis factor production	135	0.572444	2.04666	0.00143885	0.0155209	0.0119945	2562	tags=41%, list=14%, signal=35%	4057/6363/27202/7057/2841/54/10125/6504/10859/23643/5788/1536/26191/914/64581/945/54440/197358/929/729230/3458/51465/2207/3479/50856/1535/7097/3586/84868/5795/9466/7128/3965/5196/5724/23547/7305/64127/23208/140885/11027/9181/7096/9261/5777/409/54106/54209/64135/6693/3133/10392/148022/113277/50943
BP	GO:0051304	chromosome separation	85	0.572224	1.9438	0.00155521	0.0155209	0.0119945	3625	tags=41%, list=20%, signal=33%	7153/9787/23397/7272/10460/701/81620/990/348654/26255/10403/9700/991/9232/56155/1843/472/5347/9319/10459/57520/4085/1063/1062/8379/56159/891/51143/84464/54908/146956/699/10783/5925/26271
BP	GO:0031349	positive regulation of defense response	465	0.572038	2.32813	0.00118765	0.0155209	0.0119945	3428	tags=39%, list=19%, signal=33%	4057/4321/6362/115352/92747/81030/2069/7941/3620/5054/6279/1236/26228/2672/259197/3605/81793/2867/3662/2219/406934/115362/9447/7124/118788/6283/6280/5743/3553/10125/145741/51311/4049/4068/3569/4332/695/885/5320/112744/23643/940/2358/330/84166/5336/149628/6369/26191/146722/3385/6271/114836/64581/5294/56667/3689/5008/929/3055/26253/729230/56253/11314/4067/923/400709/5698/2207/23180/3384/912/50856/1…
BP	GO:0050688	regulation of defense response to virus	64	0.572015	1.87352	0.00158479	0.0155209	0.0119945	3659	tags=39%, list=20%, signal=31%	4321/9447/3553/10859/3559/330/149233/3594/4277/6772/7128/6397/83666/54941/3600/246778/151636/10077/7187/10875/55601/200316/29108/60489/5654
BP	GO:0030101	natural killer cell activation	79	0.571714	1.91915	0.0015625	0.0155209	0.0119945	3648	tags=46%, list=20%, signal=37%	57823/259197/50615/10125/11151/8809/5788/3445/26191/914/3689/5293/149233/3440/3592/84868/4277/5873/7305/3441/3451/3558/3570/3600/3133/3134/148022/9437/3444/6845/639/114770/841/56832/80328/2323
BP	GO:0048661	positive regulation of smooth muscle cell proliferation	83	0.571431	1.93576	0.00156006	0.0155209	0.0119945	3649	tags=51%, list=20%, signal=41%	4318/2069/7057/7124/5031/8013/5743/3569/3162/10203/199/3479/1535/7052/3586/7015/6772/1839/5724/183/10135/6352/5159/1901/1012/3488/3351/27035/3654/3570/2771/2475/1786/7048/5345/1906/4835/3717/2081/4602/4313/1991
BP	GO:0002718	regulation of cytokine production involved in immune response	80	0.571357	1.92084	0.00156986	0.0155209	0.0119945	2817	tags=45%, list=15%, signal=38%	1178/2867/7124/8013/3553/10859/3569/695/3162/8809/54440/3718/729230/2207/7133/3586/3440/30009/64127/10225/91543/972/6375/114548/684/3554/3135/10892/3133/3134/148022/50943/11213/383/7292/8482
BP	GO:0070374	positive regulation of ERK1 and ERK2 cascade	185	0.570615	2.1241	0.00135501	0.0155209	0.0119945	2684	tags=39%, list=15%, signal=34%	1116/6362/6363/6278/55801/6367/100506013/6356/1236/27202/6366/1880/7124/5031/6364/10268/10125/6504/6347/6368/6354/5320/6357/6361/2358/5788/6369/388325/26191/6355/3383/7010/728/2322/1230/2492/84868/348/3965/6351/2149/3791/64127/6352/5159/972/2641/50507/6375/6346/2255/55294/8600/152007/1436/168667/338557/10347/409/54209/6464/2185/4838/8837/2321/6360/8817/10392/5322/2771/25865/2324
CC	GO:0072562	blood microparticle	98	0.570386	1.96689	0.00154321	0.0155209	0.0119945	2264	tags=33%, list=12%, signal=29%	3507/8547/3240/629/3495/3514/3500/1356/3310/2162/713/3250/2022/348/4478/1/183/3698/714/3537/718/733/12/5627/58/715/3848/3697/2040/308/3306/716
BP	GO:0002200	somatic diversification of immune receptors	66	0.57021	1.86996	0.00159744	0.0155209	0.0119945	4591	tags=48%, list=25%, signal=37%	1235/57379/940/5788/3586/25939/9466/30009/6932/23529/51176/5897/64919/3558/472/10459/50943/959/7292/7037/3148/103/7040/7518/6929/8741/10721/3981/5383/9156/5423/958
BP	GO:0032760	positive regulation of tumor necrosis factor production	78	0.570143	1.90817	0.00157233	0.0155209	0.0119945	2517	tags=41%, list=14%, signal=36%	6363/7057/10125/23643/5788/1536/914/64581/54440/929/729230/3458/2207/1535/7097/84868/5795/3965/5196/5724/7305/64127/11027/9181/7096/9261/54106/64135/6693/3133/10392/148022
BP	GO:0050706	regulation of interleukin-1 beta secretion	39	0.569661	1.73019	0.00163132	0.0155209	0.0119945	3824	tags=54%, list=21%, signal=43%	6363/1236/9447/199713/51311/7128/3965/64127/22900/11027/5027/114548/114769/1992/834/5004/22861/24145/29108/91662/353514
BP	GO:0030225	macrophage differentiation	43	0.5688	1.74994	0.00162866	0.0155209	0.0119945	3551	tags=51%, list=19%, signal=41%	4318/3624/1053/139716/7097/10221/3059/1437/6688/3976/5196/375387/714/1436/133396/3600/10100/159296/841/140685/5925/7040
MF	GO:0004715	non-membrane spanning protein tyrosine kinase activity	44	0.567697	1.75111	0.00162338	0.0155209	0.0119945	2774	tags=41%, list=15%, signal=35%	640/695/3932/3702/6503/3055/3718/7535/4067/9833/2534/660/2268/1445/4145/2185/27/7297
BP	GO:0045088	regulation of innate immune response	413	0.567114	2.28701	0.00121951	0.0155209	0.0119945	3852	tags=42%, list=21%, signal=34%	4057/4321/6318/115352/92747/81030/2069/6279/2672/259197/81793/2867/3662/9021/2219/115362/9447/118788/6280/10125/51311/10859/4068/4332/695/2213/23643/2358/1378/330/84166/5336/149628/26191/5272/146722/3385/56833/6271/114836/64581/56667/3689/197358/929/3055/26253/56253/11314/3458/4067/5698/2207/23180/3384/912/50856/1535/170482/7097/345611/3592/84868/30835/4277/3659/2534/4585/11326/3665/25939/6772/15…
BP	GO:0050920	regulation of chemotaxis	200	0.56667	2.12722	0.0013459	0.0155209	0.0119945	1882	tags=30%, list=10%, signal=28%	3576/10563/26585/6363/6278/7941/5054/1236/26228/27202/1235/6366/1880/7057/2841/3627/6347/6354/3569/2358/3071/199/56833/729230/719/5880/4067/7852/8740/285/65249/728/56670/1240/1230/3592/3603/347733/3965/6351/5919/63940/3791/8291/6352/5159/1901/972/7060/1012/6375/1843/6346/11240/1233/10501/2255/4192/2246/6092/8823
BP	GO:0002474	antigen processing and presentation of peptide antigen via MHC class I	91	0.566523	1.9372	0.0015528	0.0155209	0.0119945	5240	tags=48%, list=28%, signal=35%	653361/2210/4688/1536/6891/5698/2207/50856/6890/1535/4689/10802/9871/5696/3135/3133/3134/5699/8517/2209/2923/811/3106/6396/6892/3107/5720/1147/5691/5690/5685/10213/1636/10484/5688/3685/3105/5684/3551/8773/22872/5704/948/5707
BP	GO:0008037	cell recognition	145	0.566058	2.0418	0.00140647	0.0155209	0.0119945	1322	tags=27%, list=7%, signal=25%	3507/6363/8547/100423062/1236/259197/1462/2219/6366/3495/3514/10332/3500/1794/5175/28639/64581/133418/56253/49/923/2047/7852/2596/136242/2350/84868/28461/30835/921/4897/4478/84329/157855/5551/54538/2352/3537/1268
BP	GO:0032602	chemokine production	82	0.56569	1.91379	0.00155763	0.0155209	0.0119945	3649	tags=49%, list=20%, signal=39%	6372/6279/2867/2532/7124/6280/3553/3569/3162/10631/1958/255231/199/64581/3458/7097/3586/84868/3965/140885/90865/972/51284/1436/114899/54106/54209/3570/9173/148022/7292/6850/326/116/29108/6868/3566/9314/177/1991
MF	GO:0004222	metalloendopeptidase activity	96	0.565621	1.95402	0.00153139	0.0155209	0.0119945	2648	tags=32%, list=14%, signal=28%	4314/4321/4312/4319/27299/4318/140766/2191/4322/56999/4316/5251/9509/129293/8038/81792/11174/170690/9508/8745/8728/5069/649/101/4320/8751/64386/7092/4327/3792/9313
BP	GO:0030260	entry into host cell	125	0.565345	2.00906	0.00143885	0.0155209	0.0119945	1540	tags=26%, list=8%, signal=24%	3576/1380/6317/3853/8547/339390/2219/23601/6504/10332/1378/942/7293/5806/1803/7852/6404/941/3383/4360/3440/30835/10581/983/3965/3695/1234/8692/10410/972/3678/8519/3373
BP	GO:0044409	entry into host	125	0.565345	2.00906	0.00143885	0.0155209	0.0119945	1540	tags=26%, list=8%, signal=24%	3576/1380/6317/3853/8547/339390/2219/23601/6504/10332/1378/942/7293/5806/1803/7852/6404/941/3383/4360/3440/30835/10581/983/3965/3695/1234/8692/10410/972/3678/8519/3373
BP	GO:0051806	entry into cell of other organism involved in symbiotic interaction	125	0.565345	2.00906	0.00143885	0.0155209	0.0119945	1540	tags=26%, list=8%, signal=24%	3576/1380/6317/3853/8547/339390/2219/23601/6504/10332/1378/942/7293/5806/1803/7852/6404/941/3383/4360/3440/30835/10581/983/3965/3695/1234/8692/10410/972/3678/8519/3373
BP	GO:0051828	entry into other organism involved in symbiotic interaction	125	0.565345	2.00906	0.00143885	0.0155209	0.0119945	1540	tags=26%, list=8%, signal=24%	3576/1380/6317/3853/8547/339390/2219/23601/6504/10332/1378/942/7293/5806/1803/7852/6404/941/3383/4360/3440/30835/10581/983/3965/3695/1234/8692/10410/972/3678/8519/3373
BP	GO:0032479	regulation of type I interferon production	117	0.564575	1.99236	0.00146843	0.0155209	0.0119945	3955	tags=36%, list=21%, signal=28%	4321/81030/51311/10859/84166/5336/26191/197358/929/9636/7097/3586/84868/3659/3665/6772/7128/23547/140885/5971/51284/4791/54106/147945/9246/64135/3654/54941/148022/9111/7187/3428/6850/1540/29108/3148/4615/9641/3663/1147/10475/3661
BP	GO:0050830	defense response to Gram-positive bacterium	70	0.564113	1.85977	0.00158983	0.0155209	0.0119945	2458	tags=40%, list=13%, signal=35%	3853/7124/54/4049/4069/3569/5320/6037/6039/219972/728/7097/3592/84868/9466/5919/2268/944/55576/1511/5027/124912/114548/4153/115361/3133/820/10392
BP	GO:1903573	negative regulation of response to endoplasmic reticulum stress	38	0.563712	1.70135	0.00325203	0.0240578	0.0185918	2856	tags=26%, list=15%, signal=22%	91319/7494/51465/4189/9709/3309/27248/10525/4690/5770
BP	GO:0046718	viral entry into host cell	113	0.56341	1.98163	0.00148588	0.0155209	0.0119945	1540	tags=27%, list=8%, signal=25%	1380/6317/8547/339390/2219/23601/6504/10332/1378/942/7293/5806/1803/7852/6404/941/3383/4360/3440/30835/10581/983/3965/3695/1234/8692/10410/972/3678/8519/3373
BP	GO:0051209	release of sequestered calcium ion into cytosol	111	0.56296	1.96888	0.0015015	0.0155209	0.0119945	2145	tags=32%, list=12%, signal=28%	57214/6363/930/6373/187/1236/6366/5031/3627/7070/11151/5788/5336/3932/255231/4283/4067/5350/1535/6262/126306/1193/623/1234/54923/2149/356/5330/4644/7226/6375/5027/5777/3709/2185
BP	GO:0002763	positive regulation of myeloid leukocyte differentiation	52	0.562644	1.77274	0.00163132	0.0155209	0.0119945	2054	tags=35%, list=11%, signal=31%	3605/7124/2124/3458/5457/149233/10221/3059/1230/3976/5196/7305/760/51176/972/8600/81501/54209
BP	GO:0051283	negative regulation of sequestering of calcium ion	113	0.562499	1.97842	0.00148588	0.0155209	0.0119945	2990	tags=38%, list=16%, signal=32%	57214/6363/930/6373/187/1236/6366/5031/3627/7070/11151/5788/5336/3932/255231/4283/4067/5350/1535/6262/126306/1193/623/1234/54923/2149/356/5330/4644/7226/6375/5027/5777/3709/2185/308/287/825/775/845/309/5335/3710
BP	GO:0032720	negative regulation of tumor necrosis factor production	52	0.56132	1.76857	0.00163132	0.0155209	0.0119945	2054	tags=40%, list=11%, signal=36%	27202/2841/54/6504/10859/26191/945/197358/3479/50856/3586/84868/9466/7128/3965/23547/23208/140885/5777/409/54209
BP	GO:1901224	positive regulation of NIK/NF-kappaB signaling	75	0.560932	1.86709	0.00158479	0.0155209	0.0119945	2458	tags=31%, list=13%, signal=27%	1116/6363/939/7124/3553/11156/8809/929/8740/8877/7097/219790/84868/3965/10333/64127/51284/54106/54209/3654/10892/8797/10392
BP	GO:0032755	positive regulation of interleukin-6 production	87	0.560558	1.91428	0.00153846	0.0155209	0.0119945	2517	tags=40%, list=14%, signal=35%	2069/3605/7124/3553/51311/3569/10288/112744/7494/199/64581/400709/2207/1535/7097/3965/5724/7305/2149/10333/8692/64127/90865/972/51284/11027/5027/9181/7096/54106/6774/64135/3570/10392/148022
BP	GO:0045453	bone resorption	61	0.560527	1.82412	0.00160256	0.0155209	0.0119945	2456	tags=41%, list=13%, signal=36%	952/4982/29887/6696/54/3569/5880/7128/760/1445/1901/3635/50507/5027/8600/1436/9607/10312/81501/79705/2185/3375/101/1513/1200
BP	GO:0051282	regulation of sequestering of calcium ion	114	0.560236	1.9717	0.0014771	0.0155209	0.0119945	2990	tags=38%, list=16%, signal=32%	57214/6363/930/6373/187/1236/6366/5031/3627/7070/11151/5788/5336/3932/255231/4283/4067/5350/1535/6262/126306/1193/623/1234/54923/2149/356/5330/4644/7226/6375/5027/5777/3709/2185/308/287/825/775/845/309/5335/3710
BP	GO:0045454	cell redox homeostasis	68	0.560108	1.84908	0.00157729	0.0155209	0.0119945	2621	tags=32%, list=14%, signal=28%	653361/4688/4846/112398/1536/5880/10549/1535/4689/4843/84329/9997/51314/2745/51061/204474/79770/4025/83442/169714/347736/9601
BP	GO:0035924	cellular response to vascular endothelial growth factor stimulus	50	0.560058	1.76939	0.00160514	0.0155209	0.0119945	4328	tags=52%, list=23%, signal=40%	1960/11156/3164/8877/2322/10266/3791/81792/5159/9261/9508/54567/2321/4495/25865/7412/2324/8829/2081/147372/6091/199731/7498/8828/5228/7424
BP	GO:0043154	negative regulation of cysteine-type endopeptidase activity involved in apoptotic process	78	0.56003	1.87433	0.00157233	0.0155209	0.0119945	2325	tags=32%, list=13%, signal=28%	4318/27074/939/7057/5743/4804/330/3082/5272/5329/8740/358/6423/1800/51176/332/79444/409/25816/64780/9709/114769/2168/8837/2537
CC	GO:0000777	condensed chromosome kinetochore	94	0.55941	1.9194	0.00155039	0.0155209	0.0119945	3983	tags=41%, list=22%, signal=33%	79019/83540/64105/387103/701/81620/55355/9735/9770/10403/332/56155/11130/57405/4751/5347/147841/11004/10615/4085/1063/1062/55320/79682/8379/55839/79003/891/51143/220134/54908/79980/699/90417/92822/9985/1058/253635/54820
BP	GO:0032606	type I interferon production	119	0.559157	1.98001	0.00145138	0.0155209	0.0119945	3955	tags=35%, list=21%, signal=28%	4321/81030/51311/10859/84166/5336/26191/197358/929/9636/7097/3586/84868/3659/3665/6772/7128/23547/140885/5971/51284/4791/54106/147945/9246/64135/3654/54941/148022/9111/7187/3428/6850/1540/29108/3148/4615/9641/3663/1147/10475/3661
BP	GO:0045428	regulation of nitric oxide biosynthetic process	53	0.558583	1.76108	0.00163934	0.0155209	0.0119945	3496	tags=45%, list=19%, signal=37%	7124/54/5743/3553/199/64581/3689/5806/3458/3383/3586/183/10333/140885/10365/2185/148022/2475/64902/3043/2717/1906/3717/9314
CC	GO:0000779	condensed chromosome, centromeric region	105	0.558558	1.9361	0.00152207	0.0155209	0.0119945	3983	tags=42%, list=22%, signal=33%	79019/83540/64105/387103/64151/701/81620/55355/9735/9770/10403/332/56155/11130/57405/4751/5347/147841/11004/10615/6790/4085/1063/1062/55320/79682/221711/1051/8379/55839/79003/891/51143/220134/54908/79980/699/90417/92822/9985/1058/9212/253635/54820
BP	GO:0050702	interleukin-1 beta secretion	46	0.558521	1.73575	0.00163132	0.0155209	0.0119945	3381	tags=50%, list=18%, signal=41%	6363/1236/115362/9447/199713/51311/7128/3965/58484/10333/64127/22900/11027/5027/114548/114769/113277/1992/834/5004/22861/24145/29108
BP	GO:0009620	response to fungus	43	0.55835	1.71779	0.00325733	0.0240578	0.0185918	1395	tags=28%, list=8%, signal=26%	4057/6279/3605/6283/6280/695/64581/23406/5806/10578/5919/1511
BP	GO:0050829	defense response to Gram-negative bacterium	66	0.558278	1.83083	0.00159744	0.0155209	0.0119945	2426	tags=32%, list=13%, signal=28%	4057/3507/6372/6278/5054/6403/4069/3569/6037/149233/6039/219972/345611/4843/5919/1511/124912/54106/140850/3570/820
BP	GO:0051607	defense response to virus	213	0.558157	2.11363	0.00132979	0.0155209	0.0119945	2815	tags=33%, list=15%, signal=29%	4321/3669/8547/9447/3627/3553/51311/10859/57379/6036/3569/3429/3559/5788/330/84166/3445/4283/3458/9636/149233/282616/6039/3594/3440/4277/3659/10581/3665/25939/4600/6772/7128/2633/91607/6773/5551/6397/8692/10410/91543/90865/83666/8519/51284/3441/3437/3451/114548/4939/3455/9020/54106/684/64135/10964/54941/3600/246778/9582/10346/2537/151636/10077/148022/7187/10875/10379/4599/3428/3444
BP	GO:0044764	multi-organism cellular process	42	0.557203	1.70696	0.00163399	0.0155209	0.0119945	2227	tags=26%, list=12%, signal=23%	4057/3853/330/7852/3665/1234/6397/8692/64135/9873/54941
BP	GO:0045765	regulation of angiogenesis	266	0.556918	2.15818	0.0012987	0.0155209	0.0119945	2217	tags=34%, list=12%, signal=30%	1116/3576/10563/60675/5054/187/100506013/6356/7057/4846/3627/5743/3553/4804/3569/112744/3162/26051/7494/23213/3082/6369/1536/1232/2828/7075/6271/641700/3689/3687/56999/729230/719/7852/358/3087/285/7010/6423/1284/8877/728/3586/133/51330/1003/2022/7015/6772/28984/7128/5579/10266/5196/22846/183/6422/3791/356/8038/718/10365/9982/3678/23166/7060/3373/126259/2303/4881/4192/55294/2246/1285/94/5140/16866…
BP	GO:0019882	antigen processing and presentation	211	0.556501	2.10536	0.00133333	0.0155209	0.0119945	4429	tags=44%, list=24%, signal=34%	6363/1236/3112/653361/3126/6366/7057/2210/4688/910/3117/10332/10288/2213/1536/3108/3109/6891/5698/2207/23180/912/3383/115827/50856/6890/1535/4689/30835/909/5873/913/1520/8905/3111/3832/375/911/3122/7454/64127/10802/925/972/9871/9363/3115/5971/9493/3119/81930/11004/54209/3113/5696/3135/3133/3134/1062/10392/5699/10875/29127/3902/1175/56992/51143/8517/29108/2209/10981/2923/811/3106/6396/6892/6556/31…
BP	GO:0016445	somatic diversification of immunoglobulins	56	0.556485	1.77897	0.0016129	0.0155209	0.0119945	4591	tags=45%, list=25%, signal=34%	1235/57379/940/5788/3586/25939/9466/30009/23529/3558/10459/50943/959/7292/7037/7040/7518/6929/8741/10721/3981/5383/9156/5423/958
BP	GO:0045089	positive regulation of innate immune response	347	0.556315	2.21582	0.00124688	0.0155209	0.0119945	3428	tags=36%, list=19%, signal=30%	4057/4321/115352/92747/81030/2069/6279/2672/259197/81793/2867/3662/2219/115362/9447/118788/6280/10125/51311/4068/4332/695/23643/2358/330/84166/5336/149628/26191/146722/3385/6271/114836/64581/56667/3689/929/3055/26253/56253/11314/4067/5698/2207/23180/3384/912/50856/1535/170482/7097/345611/3592/84868/30835/4277/3659/2534/4585/3665/1520/727897/7128/7409/118430/58484/4586/8807/3684/23547/10333/6397/6…
MF	GO:0005518	collagen binding	62	0.555926	1.81442	0.00157978	0.0155209	0.0119945	3328	tags=37%, list=18%, signal=31%	4321/1311/4318/7057/4322/54829/7450/22795/1520/9806/5118/50509/4811/114897/871/285613/1513/8515/43/1508/7045/25890/7373
BP	GO:0007566	embryo implantation	43	0.555925	1.71033	0.00325733	0.0240578	0.0185918	3671	tags=40%, list=20%, signal=32%	4318/100506013/6696/5743/3553/7076/7356/3976/81671/8614/397/4838/7048/6781/811/4313/3490
BP	GO:1903901	negative regulation of viral life cycle	72	0.55588	1.84087	0.00157978	0.0155209	0.0119945	2190	tags=25%, list=12%, signal=22%	4057/3669/8547/2219/7124/57379/6355/5806/9636/3440/10581/6352/10410/91543/8519/11074/684/8091
BP	GO:0051784	negative regulation of nuclear division	60	0.555493	1.79961	0.00161031	0.0155209	0.0119945	3318	tags=47%, list=18%, signal=38%	7272/701/81620/348654/28984/3976/26255/10403/991/9232/56155/1843/339345/472/5347/9319/10459/4085/1063/1761/27085/286151/8379/8260/891/51143/54908/699
BP	GO:0032481	positive regulation of type I interferon production	74	0.554799	1.8468	0.0015873	0.0155209	0.0119945	4118	tags=32%, list=22%, signal=25%	4321/81030/51311/5336/26191/929/7097/3659/3665/6772/51284/4791/54106/64135/3654/148022/3428/6850/3148/4615/3663/1147/3661/23586
BP	GO:1904894	positive regulation of STAT cascade	87	0.554512	1.89363	0.00153846	0.0155209	0.0119945	2412	tags=48%, list=13%, signal=42%	11009/55801/9021/7124/9244/3569/5175/3587/5008/11314/3458/4067/3575/3479/149233/3059/3586/2322/3440/3592/2534/1437/3976/64109/2149/23529/183/6352/83666/8784/54625/3558/1436/51379/133396/1270/6774/2185/3570/3600/8995/3572
MF	GO:0005126	cytokine receptor binding	253	0.553791	2.14404	0.00129534	0.0155209	0.0119945	2895	tags=38%, list=16%, signal=33%	3576/10563/6362/2919/6374/6372/26585/6363/3589/3624/5473/6373/6367/6356/26228/2921/6366/4050/7124/3627/6364/5197/3553/6347/6368/6354/9244/4049/3569/112744/6357/6361/10673/3445/6369/146722/4283/2920/5008/6355/729230/3458/7837/8740/10019/10148/149233/3586/3594/3440/3592/1003/2022/1437/6772/3578/3976/6351/5196/944/23529/356/6352/3678/654/6375/6346/3441/8600/3451/3558/9034/54106/1270/7032/6774/7046/6…
BP	GO:1905517	macrophage migration	46	0.553689	1.72074	0.00163132	0.0155209	0.0119945	4269	tags=52%, list=23%, signal=40%	26228/7057/6347/255231/56833/729230/719/728/1240/5919/6352/4192/54209/2185/6441/51192/1910/4345/1588/1907/6376/5595/131450/79647
BP	GO:0009615	response to virus	293	0.553633	2.17252	0.00127389	0.0155209	0.0119945	2815	tags=34%, list=15%, signal=29%	4321/3934/6363/3669/8547/6367/6356/11040/9447/7124/3627/3553/51311/10859/57379/6036/3569/3429/3559/5788/330/84166/3445/4283/6355/3458/7852/9636/149233/282616/6039/345611/3594/3440/3592/4277/3659/10581/3665/25939/4600/6772/220001/7128/3965/2633/6351/91607/2268/30009/375/6773/55509/5551/6397/8692/6352/10410/91543/5600/90865/83666/8519/8061/3373/6375/51284/3441/4953/9201/3437/3451/114548/10561/4939/…
BP	GO:0002831	regulation of response to biotic stimulus	125	0.553545	1.96712	0.00143885	0.0155209	0.0119945	2748	tags=31%, list=15%, signal=27%	4057/4321/6372/4064/9447/3553/10859/23643/3559/330/56253/400709/149233/1535/10221/3594/3592/84868/4277/29126/6772/9450/7128/6397/23208/22900/83666/654/11027/114769/54941/3600/246778/151636/10077/10392/7187/10875/383
BP	GO:0022407	regulation of cell-cell adhesion	372	0.553337	2.2091	0.00125156	0.0155209	0.0119945	2839	tags=43%, list=15%, signal=37%	10563/26279/4680/6363/29851/3620/939/1236/339390/54900/201633/6366/160365/7124/8013/80380/3553/115650/10125/6347/10859/1960/3569/10288/1493/100/7070/11151/2213/3559/940/9402/7494/10673/8876/5270/2615/3071/5788/3932/26191/942/199/54440/3689/3718/83706/55423/9308/729230/7535/11314/864/3109/3458/1803/4067/923/151888/3575/8740/10019/64926/10148/3479/941/149233/912/3383/1840/3676/3586/3594/3440/3592/8…
CC	GO:0098552	side of membrane	487	0.553293	2.24843	0.00119048	0.0155209	0.0119945	2856	tags=40%, list=15%, signal=35%	3598/3507/931/29851/1048/930/3563/939/7472/100423062/1236/6403/3605/973/2219/3126/643/1235/3495/6616/7057/5104/7124/3604/910/3627/80380/3117/3514/115650/3560/640/51311/10859/9332/9244/3500/1493/100/7070/5175/2213/3559/940/28639/5270/5788/3561/3932/26191/1232/57664/942/2676/4283/914/2826/945/3689/7293/929/30820/3055/9308/729230/915/2793/4067/923/4885/3575/85358/7852/2207/974/64926/10148/941/149233…
BP	GO:0051279	regulation of release of sequestered calcium ion into cytosol	72	0.553188	1.83195	0.00157978	0.0155209	0.0119945	2978	tags=38%, list=16%, signal=32%	57214/930/6373/187/5031/3627/7070/11151/4283/4067/5350/1535/6262/126306/1193/623/54923/2149/4644/6375/5777/2185/287/825/775/845/5335
BP	GO:0032642	regulation of chemokine production	75	0.553092	1.841	0.00158479	0.0155209	0.0119945	3649	tags=48%, list=20%, signal=39%	6372/2867/2532/7124/3553/3569/3162/10631/1958/255231/199/64581/3458/7097/3586/84868/3965/140885/90865/972/51284/1436/114899/54106/54209/3570/9173/148022/6850/116/29108/6868/3566/9314/177/1991
BP	GO:1903428	positive regulation of reactive oxygen species biosynthetic process	47	0.552648	1.72235	0.00163666	0.0155209	0.0119945	3496	tags=49%, list=19%, signal=40%	7124/5743/3553/199/64581/3689/5806/3458/3383/1535/5873/183/10333/10365/405753/2185/148022/2475/64902/3043/1906/3717/9314
BP	GO:0032418	lysosome localization	69	0.55225	1.82176	0.00157729	0.0155209	0.0119945	1503	tags=25%, list=8%, signal=23%	3598/8013/10125/695/3162/5294/5293/11314/5880/4067/2207/8832/3965/284021/2268/27040/7462
BP	GO:0002833	positive regulation of response to biotic stimulus	42	0.551777	1.69033	0.00163399	0.0155209	0.0119945	3204	tags=33%, list=17%, signal=28%	4064/23643/56253/400709/1535/3592/84868/29126/9450/654/10392/383/55601/10666
BP	GO:0038093	Fc receptor signaling pathway	178	0.55151	2.04201	0.00137552	0.0155209	0.0119945	1503	tags=22%, list=8%, signal=21%	28778/2210/8013/3514/3500/695/2213/9402/64005/3071/5788/2212/5336/3702/3055/28823/26253/4067/3937/5698/2207/10095/9844/28461/7456/2534/5795/919/7409/2268/27040/23547/4773/917/4772/3537/7454/26999/5588/7462
BP	GO:0046427	positive regulation of JAK-STAT cascade	84	0.551126	1.87215	0.00155521	0.0155209	0.0119945	2412	tags=48%, list=13%, signal=42%	11009/55801/9021/7124/9244/3569/5175/3587/5008/11314/3458/4067/3479/149233/3059/3586/2322/3440/3592/2534/1437/3976/2149/23529/183/6352/83666/8784/54625/3558/1436/51379/133396/1270/6774/2185/3570/3600/8995/3572
BP	GO:0033045	regulation of sister chromatid segregation	75	0.550836	1.83349	0.00158479	0.0155209	0.0119945	3869	tags=45%, list=21%, signal=36%	9787/7272/10460/701/81620/990/348654/26255/10403/9700/991/9232/56155/1843/472/5347/9319/10459/57520/4085/1063/1062/2237/8379/8260/891/51143/54908/699/10783/5925/26271/113130/9212
BP	GO:0097553	calcium ion transmembrane import into cytosol	127	0.550284	1.95407	0.00144509	0.0155209	0.0119945	2449	tags=31%, list=13%, signal=28%	57214/6363/930/6373/187/1236/6366/5031/3627/10268/7070/11151/5788/5336/3932/255231/4283/4067/5350/1535/6262/2534/126306/1193/623/1234/54923/2149/356/5330/4644/7226/6375/5027/5777/3709/2185/2906/287/825
BP	GO:0010522	regulation of calcium ion transport into cytosol	92	0.549695	1.88308	0.00154321	0.0155209	0.0119945	1854	tags=28%, list=10%, signal=26%	57214/930/6373/187/5026/5031/3627/10268/7070/11151/4283/4067/5350/1535/6262/2534/126306/1193/623/54923/2149/4644/5024/6375/5027/5777
MF	GO:0005539	glycosaminoglycan binding	207	0.549535	2.0713	0.00133869	0.0155209	0.0119945	1884	tags=31%, list=10%, signal=28%	4057/10563/26279/57214/1311/3507/6372/6373/6402/6403/1462/7130/7057/5104/3161/26032/3627/55959/5197/6368/6354/145864/9388/5270/5788/23213/10631/6355/4316/1833/7097/2022/26/348/9806/1839/5196/333/3990/6422/5118/2200/8692/633/64127/55576/84870/1511/9982/133584/176/23166/50509/7060/1289/56925/2255/2252/4192/2246/3918/9508/114548/5967
BP	GO:1903708	positive regulation of hemopoiesis	176	0.549335	2.02986	0.00137363	0.0155209	0.0119945	3658	tags=47%, list=20%, signal=38%	6363/3624/939/3605/7124/10125/1960/10288/100/695/3559/7494/8876/3071/5788/2124/942/54440/9308/7535/864/3458/3575/5457/9636/941/149233/10221/3059/3594/1230/3592/11006/6772/64332/3965/3976/5196/4860/7305/10385/760/51176/3142/972/6886/3635/84807/4192/8600/3558/114548/9840/11221/81501/6774/54209/101/3600/3707/3135/10892/50943/7292/2113/7048/6850/8744/841/1540/140685/3148/5925/3566/4602/9398/7040/1333…
MF	GO:0001784	phosphotyrosine residue binding	40	0.549249	1.67238	0.00331675	0.0243592	0.0188248	3438	tags=45%, list=19%, signal=37%	26228/9021/64092/5336/3932/3055/7535/7409/2268/8503/126669/5777/6464/27/2885/6850/868/867
BP	GO:1904427	positive regulation of calcium ion transmembrane transport	63	0.549001	1.79426	0.00159744	0.0155209	0.0119945	2449	tags=30%, list=13%, signal=26%	57214/930/6373/187/5031/3627/10268/7070/5336/4283/6271/6262/623/2149/6375/246329/3306/287/825
CC	GO:0031093	platelet alpha granule lumen	63	0.54898	1.79419	0.00159744	0.0155209	0.0119945	1587	tags=25%, list=9%, signal=23%	5473/5054/5265/7057/22915/7450/3082/5552/7076/83706/2162/3479/5196/1/12/5627
BP	GO:0045071	negative regulation of viral genome replication	49	0.548833	1.72968	0.00320513	0.0239954	0.0185436	3600	tags=39%, list=20%, signal=31%	4057/3669/7124/57379/6355/9636/10581/6352/10410/91543/8519/684/8091/4599/3428/10318/200316/84875/60489
BP	GO:0032648	regulation of interferon-beta production	48	0.548558	1.71803	0.00325203	0.0240578	0.0185918	4118	tags=42%, list=22%, signal=32%	51311/10859/197358/7097/3659/3665/140885/5971/51284/54106/64135/148022/9111/7187/29108/3148/3663/10475/3661/23586
BP	GO:0060402	calcium ion transport into cytosol	145	0.548529	1.97857	0.00140647	0.0155209	0.0119945	2193	tags=28%, list=12%, signal=25%	57214/931/6363/930/6373/187/1236/6366/5026/5031/3627/10268/7070/11151/5788/5336/3932/255231/4283/4067/5350/1535/6262/2534/126306/1193/623/1234/54923/2149/356/5330/4644/5024/7226/6375/5027/5777/3709/2185/2906
BP	GO:0032608	interferon-beta production	49	0.547818	1.72648	0.00320513	0.0239954	0.0185436	4118	tags=41%, list=22%, signal=32%	51311/10859/197358/7097/3659/3665/140885/5971/51284/54106/64135/148022/9111/7187/29108/3148/3663/10475/3661/23586
BP	GO:0051092	positive regulation of NF-kappaB transcription factor activity	144	0.547531	1.97231	0.00141844	0.0155209	0.0119945	3934	tags=40%, list=21%, signal=31%	4057/6279/9447/7124/6283/6280/3553/695/8809/3689/3383/8877/7097/219790/5579/3965/58484/8807/183/10333/64127/5588/121268/9181/8600/3630/114548/4791/54106/6774/114769/3654/101/8837/10346/10892/8995/7185/825/10392/148022/25865/11213/959/5583/5319/8517/29108/7188/7040/4615/177/60401/1147/11035/6376/10475
BP	GO:0097366	response to bronchodilator	48	0.547348	1.71424	0.00325203	0.0240578	0.0185918	3587	tags=42%, list=19%, signal=34%	4314/6363/1236/4929/358/3383/1800/890/3747/5999/9734/8837/2308/1814/4504/6001/5021/1815/5153/3251
BP	GO:1902041	regulation of extrinsic apoptotic signaling pathway via death domain receptors	54	0.547263	1.7371	0.00161812	0.0155209	0.0119945	2375	tags=33%, list=13%, signal=29%	5054/7057/4846/3162/3082/467/147138/3383/6423/7128/6422/356/355/9181/85450/23017/8837/8797
BP	GO:0051208	sequestering of calcium ion	117	0.547138	1.93082	0.00146843	0.0155209	0.0119945	2990	tags=37%, list=16%, signal=31%	57214/6363/930/6373/187/1236/6366/5031/3627/7070/11151/5788/5336/3932/255231/4283/4067/5350/1535/6262/126306/1193/623/1234/54923/2149/356/5330/4644/7226/6375/5027/5777/3709/2185/308/287/825/775/845/309/5335/3710
BP	GO:0042119	neutrophil activation	468	0.546816	2.22473	0.00118906	0.0155209	0.0119945	3022	tags=34%, list=16%, signal=29%	1116/4057/3576/6317/2919/4680/6947/6372/3934/6278/4318/5473/2215/6279/6402/3240/3101/2357/5265/51316/5199/1118/2219/7130/6616/6283/11025/6280/374403/23601/978/6036/4069/10288/4332/1794/79930/3310/5175/2213/64333/22918/27180/2358/1378/8876/3071/5788/2212/1536/8972/963/6515/6037/945/23406/3689/929/3687/5329/719/5806/11314/53831/2207/10549/7133/5328/1535/170482/728/7097/57580/11026/26/5795/3683/5873…
BP	GO:0036230	granulocyte activation	472	0.546815	2.2239	0.00119048	0.0155209	0.0119945	3022	tags=34%, list=16%, signal=29%	1116/4057/3576/6317/2919/4680/6947/6372/3934/6278/4318/5473/2215/6279/6402/3240/3101/2357/5265/51316/5199/1118/2219/7130/6616/6283/11025/6280/374403/23601/978/6036/4069/10288/4332/1794/79930/3310/5175/2213/64333/22918/27180/2358/1378/8876/3071/5788/2212/1536/8972/963/6515/6037/945/23406/3689/929/3687/5329/729230/719/5806/11314/53831/2207/10549/7133/5328/1535/170482/728/7097/57580/11026/26/5795/36…
BP	GO:0002040	sprouting angiogenesis	109	0.545964	1.90995	0.00148148	0.0155209	0.0119945	3613	tags=45%, list=20%, signal=36%	26585/187/100506013/4017/7057/5743/4804/1960/3162/26051/6271/56999/3164/7010/3586/161198/57674/10266/3791/51176/84870/10365/9982/3678/8503/1012/2303/55294/2246/94/168667/54567/1870/6915/9734/2185/2321/1948/2324/8829/4223/407040/406938/4086/57381/9314/11082/29775/3716
BP	GO:0044003	modification by symbiont of host morphology or physiology	39	0.545651	1.65726	0.00652529	0.0394939	0.0305208	1441	tags=21%, list=8%, signal=19%	3853/10332/5272/6355/30835/7298/8692/3838
BP	GO:0045785	positive regulation of cell adhesion	382	0.545576	2.1876	0.00123153	0.0155209	0.0119945	3081	tags=43%, list=17%, signal=37%	10563/4680/6363/29851/939/1236/6366/160365/7124/8013/80380/3553/115650/10125/6347/10859/1960/3569/10288/22915/1493/100/7070/11151/3559/940/9402/7494/10673/8876/3071/5788/3932/942/199/54440/3689/3718/55423/9308/729230/7535/864/3109/3458/1803/4067/923/151888/3575/8740/64926/10148/3479/941/149233/912/3383/7010/6423/7052/3676/3586/57580/25975/3594/3592/84868/30835/2534/921/29126/11006/54518/5795/6433…
BP	GO:0007204	positive regulation of cytosolic calcium ion concentration	297	0.545238	2.13927	0.00127389	0.0155209	0.0119945	2303	tags=32%, list=12%, signal=28%	10563/57214/952/931/6363/930/60675/6373/187/1043/1236/2357/27202/286530/643/1235/6366/5026/2841/5031/3627/10268/7070/11151/2358/5788/5336/3932/255231/1232/2828/4283/2826/27334/5294/2840/729230/2359/719/4067/8477/7852/5350/10800/1535/728/7052/2833/133/6262/8811/10663/1240/1230/2534/84636/126306/1193/5731/1237/623/1234/54923/2149/183/356/1268/5732/5330/2151/1901/4644/5024/7226/6375/6346/5027/1233/1…
CC	GO:0012507	ER to Golgi transport vesicle membrane	55	0.545092	1.73657	0.00161031	0.0155209	0.0119945	3693	tags=35%, list=20%, signal=28%	374/3126/3117/25956/3122/10802/972/9871/3115/3119/3113/3135/3133/3134/2890/3106/6396/10483/3107
BP	GO:0038095	Fc-epsilon receptor signaling pathway	112	0.544828	1.91083	0.00149254	0.0155209	0.0119945	4094	tags=35%, list=22%, signal=27%	28778/8013/3514/695/9402/5336/3702/28823/4067/3937/5698/2207/28461/7409/27040/23547/4773/4772/3537/5588/7462/4214/6464/5696/10892/5699/5335/2885/6850/8517/5720/1147/5691/5690/9846/5685/10213/5595/5170
BP	GO:0031641	regulation of myelination	41	0.544744	1.66154	0.00493421	0.0319715	0.0247075	2613	tags=32%, list=14%, signal=27%	5803/6285/3082/3687/8530/7133/1890/9928/1075/6663/163175/4099/2475
BP	GO:0033619	membrane protein proteolysis	57	0.544668	1.74963	0.00160772	0.0155209	0.0119945	3551	tags=39%, list=19%, signal=31%	7124/3553/4804/7076/3458/7133/3586/348/7079/5588/25825/5027/5657/8728/101/5979/9476/150/6868/164656/81502/7040
BP	GO:0002367	cytokine production involved in immune response	97	0.544594	1.87597	0.00154799	0.0155209	0.0119945	2817	tags=40%, list=15%, signal=34%	1178/2867/7124/8013/3553/10859/3569/695/3162/8809/54440/3718/729230/2207/7133/7097/3586/3440/3592/8807/30009/64127/10225/91543/972/6375/114548/684/3554/3135/10892/3133/3134/148022/50943/11213/383/7292/8482
BP	GO:0043551	regulation of phosphatidylinositol 3-kinase activity	51	0.544584	1.71987	0.00163132	0.0155209	0.0119945	1570	tags=29%, list=9%, signal=27%	6363/930/1236/9021/6366/2358/4067/7010/2322/2268/23533/64127/5159/8503/116986
BP	GO:0045839	negative regulation of mitotic nuclear division	52	0.544182	1.71457	0.00163132	0.0155209	0.0119945	3318	tags=46%, list=18%, signal=38%	7272/701/81620/348654/28984/26255/10403/991/9232/56155/1843/472/5347/9319/10459/4085/1063/27085/8379/8260/891/51143/54908/699
MF	GO:0005070	SH3/SH2 adaptor activity	51	0.543052	1.71503	0.00163132	0.0155209	0.0119945	1371	tags=27%, list=7%, signal=25%	26228/79368/4068/940/9402/10750/10044/6503/10019/116449/393/27040/2888/9047
BP	GO:0045069	regulation of viral genome replication	84	0.541331	1.83888	0.00155521	0.0155209	0.0119945	2190	tags=23%, list=12%, signal=20%	4057/3576/3669/7124/7153/57379/3429/940/6355/9636/10581/2494/6352/10410/91543/8519/2040/684/8091
BP	GO:0002761	regulation of myeloid leukocyte differentiation	108	0.54118	1.8944	0.00147929	0.0155209	0.0119945	2162	tags=32%, list=12%, signal=29%	4057/3624/3605/7124/11025/10859/2124/3458/4067/5457/149233/10221/3059/1230/3665/11006/9770/3976/5196/7305/6422/2200/760/51176/714/972/6886/3635/55294/8600/10272/9607/81501/54209/814
BP	GO:0007260	tyrosine phosphorylation of STAT protein	80	0.540389	1.81673	0.00156986	0.0155209	0.0119945	2412	tags=44%, list=13%, signal=38%	11009/9021/7124/9244/3569/5175/5008/3718/3458/4067/10019/3479/149233/116379/3059/2322/3440/3592/2534/1437/3976/23529/6352/83666/8784/54625/3558/1436/133396/1270/6774/3570/3600/8995/3572
BP	GO:0051983	regulation of chromosome segregation	96	0.539968	1.8654	0.00153139	0.0155209	0.0119945	3869	tags=45%, list=21%, signal=36%	9787/7272/10460/701/81620/990/348654/26255/10403/9700/4288/991/9232/56155/1843/4751/79677/1894/472/5347/11004/9319/10459/57520/10615/4085/1063/1062/29127/2237/8379/8260/891/51143/54908/699/150465/90417/10783/5925/26271/113130/9212
MF	GO:0008201	heparin binding	150	0.539851	1.95658	0.00140449	0.0155209	0.0119945	1831	tags=28%, list=10%, signal=25%	4057/10563/26279/1311/6372/6373/6402/6403/7057/5104/3627/5197/6368/6354/9388/5270/5788/10631/6355/4316/26/348/1839/5196/333/3990/6422/5118/2200/84870/1511/9982/50509/7060/1289/56925/2255/2252/4192/2246/3918/9508
BP	GO:0031348	negative regulation of defense response	190	0.538176	2.00597	0.00136054	0.0155209	0.0119945	3934	tags=46%, list=21%, signal=37%	4321/6318/9021/7130/54/199713/10859/55872/100/885/2213/89790/3559/2358/1378/5788/84166/3082/10203/5272/56833/7850/197358/2840/113/225/8530/3479/7133/7010/116379/3586/84868/4277/1003/11326/25939/348/7128/3965/6397/10225/27293/140885/79626/54625/4192/3558/3630/114548/338557/114899/3848/409/11221/387837/54941/3135/3133/3134/9111/50943/10875/11213/383/3428/64838/2113/4345/1588/116/29108/149095/103/59…
BP	GO:0002283	neutrophil activation involved in immune response	458	0.538065	2.18768	0.00118906	0.0155209	0.0119945	3081	tags=33%, list=17%, signal=29%	1116/4057/6317/2919/4680/6947/3934/6278/4318/5473/2215/6279/6402/3240/3101/2357/5265/51316/5199/1118/2219/7130/6616/6283/11025/6280/374403/23601/978/6036/4069/10288/4332/1794/79930/3310/5175/64333/22918/27180/2358/1378/8876/3071/5788/2212/1536/8972/963/6515/6037/945/23406/3689/929/3687/5329/719/5806/11314/53831/2207/10549/7133/5328/1535/170482/728/7097/11026/26/5795/3683/5873/1520/10788/57126/110…
BP	GO:1901222	regulation of NIK/NF-kappaB signaling	100	0.538026	1.85318	0.00155521	0.0155209	0.0119945	2458	tags=29%, list=13%, signal=25%	1116/6363/939/7124/3553/11156/8809/26191/197358/929/8740/8877/7097/219790/84868/9770/3965/54923/10333/64127/51284/114548/114899/54106/54209/3654/10892/8797/10392
BP	GO:0042531	positive regulation of tyrosine phosphorylation of STAT protein	66	0.536647	1.75989	0.00159744	0.0155209	0.0119945	2412	tags=48%, list=13%, signal=42%	11009/9021/7124/9244/3569/5175/5008/3458/4067/3479/149233/3059/2322/3440/3592/2534/1437/3976/23529/6352/83666/8784/54625/3558/1436/133396/1270/6774/3570/3600/8995/3572
BP	GO:0001938	positive regulation of endothelial cell proliferation	90	0.536539	1.8337	0.00154799	0.0155209	0.0119945	3434	tags=43%, list=19%, signal=35%	187/100506013/7472/6356/1960/3162/26051/6369/1232/3164/7010/1535/3676/3586/7432/3791/8291/9982/7060/1012/654/51162/4192/94/6774/7046/79805/2475/25865/2324/383/6776/5335/8829/4893/406938/6868/3148/3690
BP	GO:0043312	neutrophil degranulation	455	0.536491	2.17729	0.00119617	0.0155209	0.0119945	3081	tags=33%, list=17%, signal=28%	1116/4057/6317/2919/4680/6947/3934/6278/4318/5473/2215/6279/6402/3240/3101/2357/5265/51316/5199/1118/2219/7130/6616/6283/11025/6280/374403/23601/978/6036/4069/10288/4332/1794/79930/3310/5175/64333/22918/27180/2358/1378/8876/3071/5788/2212/1536/8972/963/6515/6037/945/23406/3689/929/3687/5329/719/5806/11314/53831/2207/10549/7133/5328/1535/170482/728/7097/11026/26/5795/3683/5873/1520/10788/57126/110…
BP	GO:0001818	negative regulation of cytokine production	251	0.536387	2.07403	0.00130378	0.0155209	0.0119945	2748	tags=37%, list=15%, signal=32%	4057/3624/3620/27202/201633/7057/7124/2841/80380/54/6504/199713/51311/10859/3569/695/2213/3162/2615/3071/5788/84166/3082/26191/7850/5552/945/197358/7293/3718/9308/113/3458/225/55024/9636/3479/149233/50856/8832/3586/1240/3440/3592/84868/11326/29126/7356/9466/28984/7128/3965/2633/30009/23547/7305/10385/51176/10333/10225/1445/23208/22900/140885/90865/10365/3635/5971/6375/28951/114548/5777/338557/114…
BP	GO:0060401	cytosolic calcium ion transport	155	0.53464	1.95303	0.00138696	0.0155209	0.0119945	2193	tags=26%, list=12%, signal=24%	57214/931/6363/930/6373/187/1236/6366/5026/5031/3627/10268/7070/11151/5788/5336/3932/255231/4283/4067/5350/1535/6262/2534/126306/1193/623/1234/54923/2149/356/5330/4644/5024/7226/6375/5027/5777/3709/2185/2906
BP	GO:0046850	regulation of bone remodeling	47	0.533845	1.66375	0.00327332	0.0241098	0.018632	2250	tags=40%, list=12%, signal=36%	952/26585/4982/6696/3569/7128/6422/760/1445/1901/3635/5027/4192/8600/1436/9607/81501/3375/101
BP	GO:1902808	positive regulation of cell cycle G1/S phase transition	45	0.533469	1.65395	0.00326797	0.0241098	0.018632	1751	tags=24%, list=9%, signal=22%	81610/199/8318/2146/990/7015/28984/3373/3741/2255/84967
BP	GO:0042509	regulation of tyrosine phosphorylation of STAT protein	78	0.533141	1.78433	0.00157233	0.0155209	0.0119945	2412	tags=44%, list=13%, signal=38%	11009/9021/7124/9244/3569/5175/5008/3458/4067/10019/3479/149233/116379/3059/2322/3440/3592/2534/1437/3976/23529/6352/83666/8784/54625/3558/1436/133396/1270/6774/3570/3600/8995/3572
BP	GO:0050922	negative regulation of chemotaxis	53	0.533052	1.68059	0.00163934	0.0155209	0.0119945	1878	tags=26%, list=10%, signal=24%	10563/26585/26228/27202/7057/2841/6347/199/56833/285/1843/11240/10501/6092
BP	GO:0048525	negative regulation of viral process	85	0.532893	1.81019	0.00155521	0.0155209	0.0119945	2190	tags=25%, list=12%, signal=22%	4057/3669/8547/2219/7124/57379/6355/5806/9636/3440/10581/6772/6351/6352/10410/91543/8519/4153/11074/684/8091
BP	GO:0002218	activation of innate immune response	290	0.532799	2.08557	0.00127877	0.0155209	0.0119945	3325	tags=34%, list=18%, signal=28%	4057/115352/92747/6279/2672/81793/2867/3662/2219/9447/118788/6280/51311/4332/695/23643/330/5336/149628/26191/146722/3385/6271/64581/56667/3689/929/3055/26253/11314/4067/5698/2207/23180/3384/50856/1535/170482/7097/345611/84868/30835/3659/2534/4585/3665/1520/727897/7128/118430/58484/4586/3684/23547/10333/6397/64127/91543/27293/5971/51284/11027/4589/7096/9261/79931/10462/409/4214/54106/64135/3654/54…
BP	GO:1901342	regulation of vasculature development	298	0.532415	2.09078	0.00127714	0.0155209	0.0119945	2365	tags=34%, list=13%, signal=30%	1116/3576/10563/60675/5054/187/100506013/6356/7057/4846/3627/8710/5743/3553/4804/3569/112744/3162/26051/7494/23213/3082/1958/6369/1536/1232/2828/7075/6271/641700/3689/3687/56999/729230/719/7852/358/3087/285/7010/6423/1284/8877/728/3586/133/51330/1003/2022/7015/6772/28984/7128/5579/10266/5196/4773/22846/183/6422/23493/3791/356/4772/8038/718/10365/9982/3678/23166/7060/3373/126259/2303/4881/4192/552…
BP	GO:0002446	neutrophil mediated immunity	469	0.531928	2.16443	0.00118765	0.0155209	0.0119945	3022	tags=32%, list=16%, signal=28%	1116/4057/6317/2919/4680/6947/6372/3934/6278/4318/5473/2215/6279/6402/3240/3101/2357/5265/51316/5199/1118/2219/7130/6616/6283/11025/6280/374403/23601/978/6036/4069/3569/10288/4332/1794/79930/3310/5175/64333/22918/27180/2358/1378/8876/3071/5788/2212/1536/8972/963/6515/6037/945/23406/3689/929/3687/5329/719/5806/11314/53831/2207/10549/7133/5328/1535/170482/728/7097/11026/26/5795/3683/5873/1520/10788…
BP	GO:0000070	mitotic sister chromatid segregation	142	0.531309	1.91207	0.00142045	0.0155209	0.0119945	3625	tags=39%, list=20%, signal=31%	3833/9787/23397/83540/51203/64105/7272/10460/64151/701/81620/990/146909/348654/9928/55143/26255/10403/9700/991/9055/9232/56155/9493/1843/11130/4751/81930/472/5347/11004/10051/9319/10459/57520/10615/4085/1063/1062/29127/8379/79003/8260/891/79075/51143/54908/84722/79980/699/90417/10783/5925/7273/26271
BP	GO:0046209	nitric oxide metabolic process	68	0.531064	1.7532	0.00157729	0.0155209	0.0119945	3496	tags=41%, list=19%, signal=33%	7124/4846/54/5743/3553/199/64581/3689/5806/3458/3383/7097/3586/4843/183/10333/140885/10365/2185/148022/113277/2475/64902/3043/2717/1906/3717/9314
BP	GO:0006809	nitric oxide biosynthetic process	64	0.531029	1.73928	0.00158479	0.0155209	0.0119945	3496	tags=41%, list=19%, signal=33%	7124/4846/54/5743/3553/199/64581/3689/5806/3458/3383/3586/4843/183/10333/140885/10365/2185/148022/2475/64902/3043/2717/1906/3717/9314
BP	GO:0034612	response to tumor necrosis factor	270	0.530696	2.05784	0.00130378	0.0155209	0.0119945	3533	tags=37%, list=19%, signal=30%	1116/3576/6362/4982/3934/6363/6401/608/6367/939/8115/6356/406934/6366/4050/9447/7057/7124/3604/6364/5743/115650/6347/6368/6354/4049/6357/6361/10673/330/10631/6369/7293/6355/929/83483/5698/8740/7133/3383/1535/8877/51330/6772/7128/2633/6351/83643/944/6422/23495/81792/8692/6352/22900/10365/8784/3373/6375/6346/9181/27063/8600/9020/81501/1244/2185/114769/8718/5696/8995/7185/6360/5699/7187/7412/836/834…
BP	GO:0002758	innate immune response-activating signal transduction	271	0.530593	2.05942	0.00130208	0.0155209	0.0119945	3325	tags=34%, list=18%, signal=29%	4057/115352/92747/6279/2672/81793/2867/3662/2219/118788/6280/51311/695/23643/330/5336/26191/146722/3385/6271/64581/56667/3689/929/3055/26253/11314/4067/5698/2207/23180/3384/50856/1535/170482/7097/345611/84868/30835/3659/2534/4585/3665/1520/727897/7128/118430/4586/3684/23547/10333/6397/64127/91543/27293/5971/51284/11027/4589/7096/9261/79931/10462/409/4214/54106/64135/3654/54941/5696/10892/1513/103…
BP	GO:0051851	modification by host of symbiont morphology or physiology	68	0.530406	1.75102	0.00157729	0.0155209	0.0119945	2748	tags=28%, list=15%, signal=24%	4057/6372/3429/6355/5806/358/348/6351/5196/51176/6352/1511/1436/4153/2040/8091/820/6441/383
CC	GO:0044215	other organism	73	0.530066	1.76347	0.00157729	0.0155209	0.0119945	2251	tags=16%, list=12%, signal=14%	4057/7153/10332/358/23225/30835/5196/3838/4589/115361/8934/636
CC	GO:0044216	other organism cell	73	0.530066	1.76347	0.00157729	0.0155209	0.0119945	2251	tags=16%, list=12%, signal=14%	4057/7153/10332/358/23225/30835/5196/3838/4589/115361/8934/636
CC	GO:0044217	other organism part	73	0.530066	1.76347	0.00157729	0.0155209	0.0119945	2251	tags=16%, list=12%, signal=14%	4057/7153/10332/358/23225/30835/5196/3838/4589/115361/8934/636
BP	GO:0000768	syncytium formation by plasma membrane fusion	50	0.529838	1.67391	0.00321027	0.0239954	0.0185436	4389	tags=48%, list=24%, signal=37%	3627/963/4283/8740/22904/135228/4773/7305/8038/51177/81501/54209/8837/92304/79805/10938/9518/3566/4656/2323/4627/824/10411/30846
BP	GO:0140253	cell-cell fusion	50	0.529838	1.67391	0.00321027	0.0239954	0.0185436	4389	tags=48%, list=24%, signal=37%	3627/963/4283/8740/22904/135228/4773/7305/8038/51177/81501/54209/8837/92304/79805/10938/9518/3566/4656/2323/4627/824/10411/30846
BP	GO:0006898	receptor-mediated endocytosis	244	0.529567	2.04754	0.00130039	0.0155209	0.0119945	3566	tags=34%, list=19%, signal=28%	3576/26585/6363/28778/6401/5054/100506013/3240/84251/6366/6616/2210/3514/10268/6424/10859/9332/2213/2358/5336/10203/3689/432/929/341/28823/143458/2207/2350/4360/3676/133/28461/3250/348/11031/10266/3684/375/3537/10267/8218/55576/23208/718/23166/409/3351/23149/9873/636/1601/6295/88455/6441/1948/59283/4481/10525/43/1175/58191/3043/1814/26045/7048/2885/6850/3092/8685/8578/2890/255738/9892/7037/1815/2…
BP	GO:0071356	cellular response to tumor necrosis factor	252	0.529109	2.04653	0.00130208	0.0155209	0.0119945	3533	tags=37%, list=19%, signal=30%	1116/3576/6362/4982/3934/6363/608/6367/939/8115/6356/6366/4050/9447/7057/7124/3604/6364/115650/6347/6368/6354/4049/6357/6361/10673/330/10631/6369/7293/6355/83483/5698/8740/7133/3383/1535/8877/51330/6772/7128/2633/6351/83643/944/6422/23495/81792/8692/6352/22900/10365/8784/3373/6375/6346/9181/27063/8600/9020/81501/1244/2185/114769/8718/5696/8995/7185/6360/5699/7187/7412/834/959/837/7292/6370/943/68…
BP	GO:0071825	protein-lipid complex subunit organization	47	0.52808	1.64578	0.00327332	0.0241098	0.018632	2344	tags=30%, list=13%, signal=26%	1071/7941/5320/9388/341/5360/8435/348/375/3990/183/10347/649/338328
BP	GO:2000351	regulation of endothelial cell apoptotic process	48	0.527968	1.65354	0.00325203	0.0240578	0.0185918	1238	tags=31%, list=7%, signal=29%	5054/7057/7124/6347/641700/3383/7010/3676/80781/7015/28984/7128/10266/3791/356
BP	GO:0006949	syncytium formation	52	0.52683	1.6599	0.00163132	0.0155209	0.0119945	4389	tags=46%, list=24%, signal=35%	3627/963/4283/8740/22904/135228/4773/7305/8038/51177/81501/54209/8837/92304/79805/10938/9518/3566/4656/2323/4627/824/10411/30846
BP	GO:0051353	positive regulation of oxidoreductase activity	51	0.526611	1.6631	0.00489396	0.0317616	0.0245453	4177	tags=47%, list=23%, signal=37%	7124/3553/6271/3458/1535/7015/348/2208/183/64127/3630/2185/152926/55312/10392/2771/27/1906/10063/1907/11035/6622/7421/1001
BP	GO:0007259	JAK-STAT cascade	142	0.526525	1.89485	0.00142045	0.0155209	0.0119945	2932	tags=42%, list=16%, signal=35%	11009/55801/9021/7124/6347/9244/3569/5175/3587/5788/3445/5008/3718/729230/11314/3458/4067/10019/3479/149233/282616/116379/3059/3586/2322/3440/3592/2534/1437/6772/3976/2149/23529/6773/183/6352/83666/8784/54625/6775/3441/3451/3558/1436/51379/133396/3455/1270/6774/3570/3600/8995/3572/9111/5979/3444/1442/5770/6776
CC	GO:0000776	kinetochore	124	0.526245	1.86903	0.00143678	0.0155209	0.0119945	3983	tags=35%, list=22%, signal=28%	79019/83540/64105/7272/387103/701/81620/55355/9735/9770/10403/332/56155/11130/57405/4751/81930/5347/147841/11004/10615/4085/1063/1062/55320/27085/79682/8379/55839/79003/891/51143/220134/54908/79980/699/90417/6396/92822/9985/1058/9212/253635/54820
BP	GO:0043901	negative regulation of multi-organism process	146	0.525919	1.90075	0.0013947	0.0155209	0.0119945	2227	tags=27%, list=12%, signal=24%	4057/3853/3669/8547/2219/7124/57379/100/3559/4880/7076/6355/5806/9636/3479/10549/10221/3440/84868/4277/10581/6772/7128/6351/6397/6352/10410/91543/22900/8519/11027/397/4153/11074/684/153218/114769/8091/4838/54941
BP	GO:0051480	regulation of cytosolic calcium ion concentration	333	0.525406	2.0872	0.00125313	0.0155209	0.0119945	2303	tags=31%, list=12%, signal=27%	10563/57214/952/931/6363/930/60675/6373/187/1043/1236/2357/27202/286530/643/1235/6366/5026/2841/5031/3627/10268/7070/11151/2358/5788/5336/3932/255231/1232/2828/4283/2826/27334/5294/2840/729230/2359/719/4067/8477/7852/5350/10800/1535/728/7052/2833/133/6262/8811/10663/1240/1230/2534/84636/126306/1193/5731/1237/623/1234/57113/7223/54923/2149/183/356/3777/1268/5732/5330/2151/1901/5023/4644/5024/7226/…
CC	GO:0060205	cytoplasmic vesicle lumen	315	0.5254	2.07451	0.00126103	0.0155209	0.0119945	2096	tags=23%, list=11%, signal=21%	1116/5122/4057/6317/2919/6947/3934/6278/5473/5054/6279/3240/3101/5265/51316/5199/1118/2219/7057/6283/6280/978/6036/4069/22915/4332/100/1794/3310/7450/64333/3082/6037/5552/23406/7076/83706/5806/2162/3479/10549/26/5873/348/10578/51411/5919/2268/5196/4860/1075/5645/1/1522/3699/10855/356/2352/122258/718/1511/12/2641/5274/5627/8836/11240/3630/5777/5657/4125/2157/9535/25801
CC	GO:0034774	secretory granule lumen	301	0.524966	2.06486	0.00127065	0.0155209	0.0119945	2096	tags=23%, list=11%, signal=21%	1116/5122/4057/6317/2919/6947/3934/6278/5473/5054/6279/3240/3101/5265/51316/5199/1118/2219/7057/6283/6280/978/6036/4069/22915/4332/1794/3310/7450/64333/3082/6037/5552/23406/7076/83706/5806/2162/3479/10549/26/5873/51411/5919/2268/5196/4860/1075/5645/1/1522/3699/10855/2352/122258/718/1511/12/2641/5274/5627/8836/11240/3630/5777/5657/4125/2157/9535/25801
BP	GO:0097696	STAT cascade	147	0.524891	1.89998	0.00139082	0.0155209	0.0119945	2566	tags=39%, list=14%, signal=34%	11009/55801/9021/7124/6347/9244/3569/5175/3587/5788/3445/5008/3718/729230/11314/3458/4067/3575/10019/3479/149233/282616/116379/3059/3586/2322/3440/3592/2534/1437/6772/3976/64109/2149/23529/6773/183/6352/83666/8784/54625/6775/3441/3451/3558/1436/51379/133396/3455/1270/6774/3570/3600/8995/3572/9111/5979
BP	GO:0019079	viral genome replication	110	0.524883	1.83914	0.00148368	0.0155209	0.0119945	2190	tags=22%, list=12%, signal=19%	4057/3576/3669/7124/7153/10332/6347/57379/3429/940/6355/9636/10663/30835/10581/2494/6352/10410/91543/8519/2040/684/8934/8091
BP	GO:1902106	negative regulation of leukocyte differentiation	94	0.524225	1.79868	0.00155039	0.0155209	0.0119945	2810	tags=38%, list=15%, signal=33%	4057/3624/11025/10859/1493/2213/3718/864/4067/1840/10221/3440/3659/11006/55365/28959/30009/6422/2200/714/84695/3142/972/3635/84807/4192/55294/3558/10272/9607/3135/50943/10875/9935/3902/7292
CC	GO:0031983	vesicle lumen	316	0.523483	2.06528	0.00126904	0.0155209	0.0119945	2096	tags=23%, list=11%, signal=21%	1116/5122/4057/6317/2919/6947/3934/6278/5473/5054/6279/3240/3101/5265/51316/5199/1118/2219/7057/6283/6280/978/6036/4069/22915/4332/100/1794/3310/7450/64333/3082/6037/5552/23406/7076/83706/5806/2162/3479/10549/26/5873/348/10578/51411/5919/2268/5196/4860/1075/5645/1/1522/3699/10855/356/2352/122258/718/1511/12/2641/5274/5627/8836/11240/3630/5777/5657/4125/2157/9535/25801
BP	GO:0014009	glial cell proliferation	46	0.523399	1.6266	0.00489396	0.0317616	0.0245453	4083	tags=48%, list=22%, signal=37%	374/7124/3553/4049/3569/4067/7015/6663/90865/1436/54209/2185/1869/163175/2475/5583/406938/116/4602/146433/6376/3418
BP	GO:1900046	regulation of hemostasis	78	0.523023	1.75047	0.00157233	0.0155209	0.0119945	2168	tags=35%, list=12%, signal=31%	1311/5055/2191/5054/6403/7057/4846/5341/5270/5329/4067/10019/2207/5328/348/2149/10855/7056/3818/5588/5627/10630/114897/3848/7035/6915/308
BP	GO:0019722	calcium-mediated signaling	200	0.522681	1.96209	0.0013459	0.0155209	0.0119945	2253	tags=33%, list=12%, signal=29%	3576/6401/1236/6403/643/1235/5026/7124/5031/6364/5341/79772/100/695/2358/5788/5336/50852/933/1232/2826/729230/163688/7535/1827/7852/3479/5350/8877/3084/2833/6262/345611/10663/1240/1230/5795/126306/2633/6351/1193/1237/27040/4773/1234/3791/4772/2494/4644/7462/5024/7226/1012/51778/5027/1233/8600/5737/10316/9034/916/54209/2185/91860/2906/10803
BP	GO:0001935	endothelial cell proliferation	134	0.522584	1.85954	0.00145985	0.0155209	0.0119945	3434	tags=43%, list=19%, signal=35%	187/100506013/7472/6356/4017/7057/7124/4804/6347/1960/3162/26051/7494/23213/6369/1232/3164/7010/1535/3676/3586/6772/348/28984/7432/22846/3791/8291/9982/5613/7060/1012/654/51162/4192/94/168667/54567/4208/6774/7046/2321/79805/2475/25865/2324/383/6776/5335/8829/4893/407040/406938/79400/6868/3148/2081/3690
BP	GO:0050728	negative regulation of inflammatory response	126	0.519915	1.84492	0.00144509	0.0155209	0.0119945	1952	tags=31%, list=11%, signal=28%	9021/7130/54/199713/55872/100/2213/89790/3559/2358/5788/3082/10203/56833/7850/197358/2840/113/225/8530/3479/7133/7010/116379/3586/1003/348/7128/27293/140885/79626/4192/3558/3630/114548/338557/114899/3848/11221
BP	GO:0019884	antigen processing and presentation of exogenous antigen	172	0.51967	1.91648	0.00137174	0.0155209	0.0119945	4429	tags=41%, list=24%, signal=31%	3112/653361/3126/2210/4688/910/3117/2213/1536/3108/3109/6891/5698/2207/912/50856/6890/1535/4689/909/913/1520/8905/3111/3832/375/911/3122/10802/972/9871/3115/9493/3119/81930/11004/3113/5696/3135/3133/3134/1062/5699/29127/3902/1175/56992/51143/8517/2209/2923/811/3106/6396/6892/3107/5720/1147/5691/5690/5685/10213/64837/10484/5688/3685/8943/832/24137/3105
MF	GO:0048018	receptor ligand activity	421	0.519435	2.0966	0.00120919	0.0155209	0.0119945	2432	tags=31%, list=13%, signal=27%	3576/10563/6362/2919/6374/11009/6372/26585/7031/4982/6363/3589/5368/55801/3624/5473/2069/6373/6367/374/100506013/7472/6356/3605/2921/6366/4050/7124/6696/3627/6364/5197/3553/6347/6368/6354/9244/4049/3569/885/112744/100141515/6357/6361/10673/4880/3082/3445/6369/4283/2920/7076/5008/6355/9235/3458/8740/90226/10148/3479/282616/6423/1890/3084/3586/133/3440/3592/3603/1437/7432/3578/1839/3976/6351/5196/9…
CC	GO:0031091	platelet alpha granule	86	0.51938	1.76852	0.0015528	0.0155209	0.0119945	4190	tags=47%, list=23%, signal=36%	5473/5054/5265/6403/7057/5104/22915/5175/7450/5270/3082/5552/7076/83706/2162/3479/5196/135228/1/12/5627/2157/340205/51571/5004/6845/5345/3690/6812/7114/7040/710/9749/5154/2/7043/6622/5155/87/197
BP	GO:0016485	protein processing	245	0.519069	2.00666	0.00130208	0.0155209	0.0119945	2264	tags=27%, list=12%, signal=24%	5122/1380/1311/28778/930/6447/5054/629/5199/27202/7057/3514/3553/199713/3500/1379/56265/5972/1378/717/5270/330/7850/5552/119587/79094/28823/90701/719/143458/713/8530/5328/136242/728/28461/712/11326/1520/9509/1522/3426/714/3537/3818/718/733/22900/1511/3816/26999/60559/1368/79444/25825/5627/2028/5027/715/9508/9159/1215/1359/114769/101/81494/716
BP	GO:0007189	adenylate cyclase-activating G protein-coupled receptor signaling pathway	107	0.518422	1.80567	0.0015015	0.0155209	0.0119945	2929	tags=37%, list=16%, signal=32%	6373/3627/10268/10203/4283/113/8477/90226/5350/133/8811/54331/2492/7253/7432/5731/10266/5196/333/83550/196883/4159/10267/5732/9368/2641/155/5737/5739/79924/6915/8698/3375/2771/2827/3973/57561/1814/151/150
BP	GO:0035821	modification of morphology or physiology of other organism	144	0.516555	1.86073	0.00141844	0.0155209	0.0119945	1992	tags=26%, list=11%, signal=23%	4057/6372/3853/6283/6280/10332/4069/3429/6357/5272/64581/6355/5806/3458/358/219972/30835/7298/4843/348/10578/6351/5196/2208/5551/51176/8692/6352/1511/3838/6406/5027/4589/1436/5967/4153/2040
BP	GO:2000242	negative regulation of reproductive process	47	0.515395	1.60625	0.00818331	0.046828	0.0361886	2619	tags=36%, list=14%, signal=31%	100/55840/4880/23213/7272/7076/3479/10549/3976/1843/397/339345/9319/153218/4838/1761/286151
BP	GO:1904892	regulation of STAT cascade	130	0.514964	1.83027	0.00144509	0.0155209	0.0119945	2412	tags=38%, list=13%, signal=34%	11009/55801/9021/7124/9244/3569/5175/3587/5788/3445/5008/3718/11314/3458/4067/3575/10019/3479/149233/116379/3059/3586/2322/3440/3592/2534/1437/3976/64109/2149/23529/183/6352/83666/8784/54625/3441/3451/3558/1436/51379/133396/1270/6774/2185/8851/3570/3600/8995/3572
CC	GO:0045334	clathrin-coated endocytic vesicle	56	0.514606	1.64509	0.00483871	0.0315297	0.0243661	2738	tags=34%, list=15%, signal=29%	57214/84251/3126/2210/3117/1493/348/1839/3122/8218/972/3115/3119/23149/3113/253970/7306/6441/1175
BP	GO:1900047	negative regulation of hemostasis	53	0.514558	1.62229	0.00163934	0.0155209	0.0119945	2168	tags=34%, list=12%, signal=30%	1311/5055/2191/5054/7057/4846/5270/5329/10019/5328/348/7056/3818/5627/114897/3848/7035/308
BP	GO:0046425	regulation of JAK-STAT cascade	126	0.514398	1.82534	0.00144509	0.0155209	0.0119945	2412	tags=38%, list=13%, signal=33%	11009/55801/9021/7124/9244/3569/5175/3587/5788/3445/5008/3718/11314/3458/4067/10019/3479/149233/116379/3059/3586/2322/3440/3592/2534/1437/3976/2149/23529/183/6352/83666/8784/54625/3441/3451/3558/1436/51379/133396/1270/6774/2185/8851/3570/3600/8995/3572
BP	GO:0048872	homeostasis of number of cells	235	0.513788	1.97623	0.00131062	0.0155209	0.0119945	2045	tags=26%, list=11%, signal=23%	6372/3624/608/1236/5142/1880/4846/115650/3569/27240/100/11151/3559/3162/10673/3071/55619/10320/54440/3718/729230/202309/5293/2016/4067/3575/8740/10019/9636/2207/2146/3059/2322/139818/23657/6688/6772/84636/9770/7128/3965/1000/27040/2149/23495/124976/10365/972/6886/3635/3988/5027/1233/669/3558/9133/10312/4208/4151/6774
MF	GO:0005178	integrin binding	122	0.513212	1.81605	0.00145985	0.0155209	0.0119945	1881	tags=30%, list=10%, signal=27%	1311/2191/7057/6696/3553/5803/7070/7450/3936/3385/3689/83706/4067/9636/3479/3384/3383/6423/3084/25975/57126/3695/2208/3791/2200/3678/8174/7060/1289/84978/2246/4240/1285/1903/8745/1758
BP	GO:0072577	endothelial cell apoptotic process	54	0.512668	1.62729	0.00323625	0.0240578	0.0185918	1238	tags=30%, list=7%, signal=28%	5054/7057/7124/6347/641700/3383/7010/3676/3586/80781/7015/28984/7128/10266/3791/356
BP	GO:0002702	positive regulation of production of molecular mediator of immune response	86	0.51195	1.74322	0.0015528	0.0155209	0.0119945	2817	tags=38%, list=15%, signal=33%	51237/2867/8013/3553/10859/3569/100141515/940/7494/8809/5788/54440/7293/2207/30009/23529/64127/91543/90865/972/6375/3558/114548/54106/3554/10459/3135/10892/3133/3134/148022/7292/8482
BP	GO:0002042	cell migration involved in sprouting angiogenesis	54	0.511716	1.62427	0.00323625	0.0240578	0.0185918	4006	tags=44%, list=22%, signal=35%	26585/7057/5743/1960/3162/3164/161198/3791/9982/8503/2303/55294/54567/6915/9734/1948/8829/4223/406938/57381/9314/29775/10769/6091
BP	GO:0070372	regulation of ERK1 and ERK2 cascade	260	0.510928	1.97911	0.00130039	0.0155209	0.0119945	2622	tags=33%, list=14%, signal=29%	1116/6362/6363/6278/55801/6367/100506013/6356/1236/27202/6366/1880/81610/7124/5031/6364/10268/3553/10125/6504/6347/6368/6354/5320/6357/6361/2358/5788/6369/388325/26191/6355/467/4067/2047/3383/7010/728/2322/1230/2492/84868/348/3965/3976/2633/6351/2149/10385/3791/64127/6352/1445/5159/140885/972/9368/2641/50507/6375/1843/6346/2255/55294/8600/152007/1436/5777/168667/338557/10347/409/11221/54209/6464/…
MF	GO:0004252	serine-type endopeptidase activity	138	0.510639	1.83153	0.00143472	0.0155209	0.0119945	2462	tags=28%, list=13%, signal=24%	4314/5122/4057/4312/4318/2191/3002/3240/629/3003/51032/2999/717/3082/3001/49/1803/4316/5328/136242/3250/1075/5645/260429/3426/3818/1511/3816/3004/715/5657/9159/1215/339105/101/716/1200/10942
MF	GO:0004866	endopeptidase inhibitor activity	158	0.510445	1.86294	0.0013986	0.0155209	0.0119945	2147	tags=32%, list=12%, signal=28%	4057/7980/6317/6318/5055/5054/939/5265/5104/8710/199713/5918/5266/89932/5270/330/5272/7076/8740/8530/9806/7079/5275/135228/3699/183/1800/3698/1294/51176/718/332/12/79444/9232/5274/5627/56925/1293/1285/128822/25816/3697/404203/871/7035/684/153218/10879/114769
BP	GO:0001936	regulation of endothelial cell proliferation	119	0.510179	1.80658	0.00145138	0.0155209	0.0119945	3434	tags=44%, list=19%, signal=36%	187/100506013/7472/6356/7057/7124/4804/6347/1960/3162/26051/23213/6369/1232/3164/7010/1535/3676/3586/6772/348/28984/7432/22846/3791/8291/9982/7060/1012/654/51162/4192/94/54567/4208/6774/7046/2321/79805/2475/25865/2324/383/6776/5335/8829/4893/407040/406938/6868/3148/3690
BP	GO:0002573	myeloid leukocyte differentiation	193	0.509428	1.90233	0.00135501	0.0155209	0.0119945	3597	tags=43%, list=19%, signal=35%	4057/6363/4318/3624/1236/3605/3662/1880/29887/7124/11025/10859/2124/1053/5293/3458/4067/56975/5457/2207/149233/139716/7097/10221/3059/1230/3665/11006/1437/6688/9770/3976/22904/5196/375387/135228/7305/6422/2200/55509/760/51176/714/972/6886/3635/5971/55294/8600/10272/1436/133396/5657/9607/10312/81501/4208/79705/54209/814/3600/4495/28962/1051/2475/9935/126014/3428/10100/7048/863/159296/841/7037/1406…
BP	GO:0016525	negative regulation of angiogenesis	96	0.509417	1.75986	0.00153139	0.0155209	0.0119945	2080	tags=31%, list=11%, signal=28%	5054/7057/3627/4804/112744/23213/2828/7075/641700/56999/729230/3087/285/7010/1284/6772/28984/5196/22846/183/356/10365/23166/7060/4881/1285/5140/54567/1870/6915
BP	GO:0001525	angiogenesis	461	0.509319	2.0705	0.0011919	0.0155209	0.0119945	2463	tags=34%, list=13%, signal=30%	1116/3576/10563/26585/6278/2069/60675/2191/5054/187/100506013/6356/4017/7057/4846/3627/10268/5743/3553/4804/6347/1960/3569/112744/7070/5175/3162/26051/91522/7494/23213/3082/6369/10203/1536/1232/2828/7075/1306/6271/641700/5294/2702/3689/3687/56999/729230/719/2047/7852/1282/358/3087/3164/285/7010/6423/1284/8877/1890/728/2833/3586/133/54345/51330/1003/2022/80781/161198/7015/91010/6772/1286/28984/712…
MF	GO:0001664	G protein-coupled receptor binding	250	0.509183	1.96957	0.00130208	0.0155209	0.0119945	2946	tags=33%, list=16%, signal=28%	3576/10563/6362/2919/6374/6372/6363/5368/5473/60675/6373/6367/100506013/7472/6356/2357/2921/2219/6366/115908/3627/6364/5197/6347/6368/6354/6357/6361/6369/4283/2920/6355/729230/90226/133/2534/6772/6351/5731/5196/5367/333/183/6422/5539/6343/117579/6352/84870/718/1901/9368/2641/83597/434/6375/6346/10874/3558/409/9034/84432/7032/6774/9495/636/257313/6295/5064/6360/2771/624/9138/58191/7297/2779/57561/…
BP	GO:0070371	ERK1 and ERK2 cascade	276	0.508573	1.97507	0.00131062	0.0155209	0.0119945	3751	tags=42%, list=20%, signal=34%	1116/6362/6363/6278/55801/6367/100506013/6356/1236/27202/6366/1880/81610/7124/5031/6364/10268/3553/10125/6504/6347/6368/6354/5320/6357/6361/2358/5788/6369/388325/26191/6355/467/4067/2047/3479/3383/7010/728/2322/1230/2492/84868/348/3965/3976/2633/6351/2149/183/10385/3791/64127/6352/1445/5159/140885/972/9368/2641/50507/6375/1843/6346/2255/55294/8600/152007/1436/5777/168667/338557/10347/409/11221/54…
BP	GO:0051702	interaction with symbiont	73	0.50847	1.69162	0.00157729	0.0155209	0.0119945	2748	tags=26%, list=15%, signal=22%	4057/6372/3429/6355/5806/358/348/6351/5196/51176/6352/1511/1436/4153/2040/8091/820/6441/383
MF	GO:0061135	endopeptidase regulator activity	163	0.508229	1.85848	0.00139082	0.0155209	0.0119945	2147	tags=31%, list=12%, signal=28%	4057/7980/6317/6318/5055/5054/939/5265/5104/8710/199713/5918/5266/89932/5270/330/5272/7076/8740/8530/6423/9806/7079/5275/135228/3699/183/1800/3698/1294/51176/718/332/12/79444/9232/5274/5627/56925/1293/1285/128822/25816/3697/404203/871/7035/684/153218/10879/114769
BP	GO:0050731	positive regulation of peptidyl-tyrosine phosphorylation	178	0.508229	1.88176	0.00137552	0.0155209	0.0119945	2412	tags=37%, list=13%, signal=33%	11009/26585/3589/2069/374/26228/9021/653361/7124/9244/3569/885/5175/5788/3082/5649/5008/3458/4067/55024/3479/941/149233/3383/3084/3059/2322/3440/3592/2534/5795/1437/1839/3976/7804/23529/183/6352/972/3678/6886/83666/8784/7060/54625/50507/654/2255/2252/9181/55294/3558/1436/133396/409/916/1270/79705/6774/54209/2185/57091/3570/3600/8995/3572
BP	GO:0051817	modification of morphology or physiology of other organism involved in symbiotic interaction	102	0.507277	1.74906	0.00154083	0.0155209	0.0119945	2748	tags=25%, list=15%, signal=22%	4057/6372/3853/10332/3429/5272/6355/5806/358/30835/7298/348/6351/5196/51176/8692/6352/1511/3838/1436/4153/2040/8091/820/6441/383
CC	GO:0035578	azurophil granule lumen	80	0.506833	1.70392	0.00156986	0.0155209	0.0119945	5240	tags=56%, list=28%, signal=40%	6317/6278/51316/6036/4069/4332/6037/1075/5645/718/1511/12/8836/11240/5657/4125/25801/411/383/5476/55313/2717/2588/79980/29108/175/1991/10577/7415/3614/302/6386/47/8635/10487/10097/114790/3074/29952/2512/2990/5611/2517/203068/5707
BP	GO:1903169	regulation of calcium ion transmembrane transport	133	0.50672	1.80212	0.00145773	0.0155209	0.0119945	2978	tags=32%, list=16%, signal=27%	57214/930/6373/187/5142/5031/3627/10268/7070/11151/5336/4283/6271/5294/4067/5350/1535/6262/2534/126306/1193/2669/623/54923/2149/8291/4644/6375/246329/161253/5777/54106/2185/3306/287/825/117532/2859/775/845/150/5335
BP	GO:0010951	negative regulation of endopeptidase activity	217	0.506208	1.92605	0.00131234	0.0155209	0.0119945	2149	tags=30%, list=12%, signal=27%	4057/7980/6317/6318/4318/5055/5054/27074/939/5265/7057/5104/8710/5743/4804/199713/5918/5266/89932/1378/5270/330/3082/5272/7076/5329/8740/358/8530/6423/9806/7079/5275/135228/3699/183/1800/3698/1294/51176/718/332/22900/12/79444/9232/5274/5627/56925/1293/1285/128822/409/25816/3697/64780/9709/404203/871/7035/684/153218/10879/114769/2168
BP	GO:0046849	bone remodeling	88	0.505346	1.727	0.00152905	0.0155209	0.0119945	2456	tags=35%, list=13%, signal=31%	952/26585/4982/115908/29887/6696/54/3569/5880/9770/7128/6422/760/1445/1901/3635/50507/5027/4192/8600/1436/9607/10312/81501/3351/79705/2185/3375/101/1513/1200
BP	GO:0014066	regulation of phosphatidylinositol 3-kinase signaling	116	0.505024	1.78139	0.00146628	0.0155209	0.0119945	1470	tags=30%, list=8%, signal=28%	6403/653361/7124/118788/10125/55165/940/26051/5270/3082/5649/5294/197358/5008/5293/8870/4067/3479/7010/3059/2322/2492/2534/8395/2268/54923/2149/23533/183/10385/3791/6352/5159/10870/9368
MF	GO:0030545	receptor regulator activity	453	0.504177	2.04507	0.0011976	0.0155209	0.0119945	2432	tags=30%, list=13%, signal=27%	3576/10563/6362/2919/6374/11009/6372/26585/7031/4982/6363/3589/5368/55801/3624/5473/2069/6373/6367/374/100506013/7472/6356/3605/2921/6366/4050/7124/6696/3627/6364/5197/3553/6347/6368/6354/9244/4049/3569/885/112744/100141515/6357/6361/10673/4880/3082/3445/6369/4283/4062/2920/7076/5008/6355/9235/3458/7837/8740/90226/10148/3479/282616/6423/1890/3084/3586/133/3440/3592/3603/1437/10068/7432/3578/1839/…
BP	GO:2000181	negative regulation of blood vessel morphogenesis	98	0.503957	1.73782	0.00154321	0.0155209	0.0119945	2080	tags=31%, list=11%, signal=27%	5054/7057/3627/4804/112744/23213/2828/7075/641700/56999/729230/3087/285/7010/1284/6772/28984/5196/22846/183/356/10365/23166/7060/4881/1285/5140/54567/1870/6915
MF	GO:0048029	monosaccharide binding	67	0.503675	1.65825	0.00314961	0.0237396	0.0183459	1022	tags=19%, list=6%, signal=18%	283208/3101/6403/10332/112398/6515/49/50856/4360/30835/2022/5352/3965
MF	GO:0030414	peptidase inhibitor activity	165	0.50362	1.84762	0.00137552	0.0155209	0.0119945	2147	tags=32%, list=12%, signal=29%	4057/7980/6317/6318/5055/5054/939/5265/5104/8710/199713/5918/5266/89932/5270/330/5272/7076/280664/8740/8530/9806/7079/5275/135228/3699/183/1800/3698/51050/1294/51176/140902/718/332/12/79444/9232/5274/5627/56925/1293/1285/128822/25816/3697/404203/871/7035/684/153218/10879/114769
BP	GO:0006801	superoxide metabolic process	67	0.502424	1.65413	0.00314961	0.0237396	0.0183459	2072	tags=34%, list=11%, signal=31%	653361/7124/4688/4846/54/124056/2358/1536/64581/3689/1535/57580/4689/4843/57126/375387/3684/7305/183/50507/285590/6648/27035
CC	GO:0030670	phagocytic vesicle membrane	72	0.502411	1.6638	0.00157978	0.0155209	0.0119945	4429	tags=46%, list=24%, signal=35%	11151/1536/5880/6891/6890/1535/7097/345611/11031/84329/10333/7096/10312/3135/3133/3134/9114/6845/533/3920/10981/811/3106/23545/6892/6556/3107/2889/3633/155066/4218/8992/3105
BP	GO:0051785	positive regulation of nuclear division	61	0.501732	1.63278	0.00480769	0.0314035	0.0242686	2488	tags=28%, list=13%, signal=24%	2069/3553/9787/940/51203/3479/1618/8877/81620/28984/9700/5159/11065/3630/6790/4762/1761
CC	GO:0030667	secretory granule membrane	282	0.501316	1.95381	0.00129702	0.0155209	0.0119945	2483	tags=30%, list=13%, signal=27%	4680/952/2215/27074/6402/2357/6403/6616/5104/51365/11025/374403/23601/10288/79930/5175/22918/27180/2358/1378/8876/3071/5788/2212/1536/8972/963/6515/945/3689/929/3687/5329/719/11314/53831/2207/7133/5328/1535/170482/728/7097/342898/11026/5795/3683/5873/10788/57126/11031/8778/11010/5724/135228/3684/3903/84329/7305/8514/6843/54509/6793/140885/10326/5023/7226/199675/8560/11322/124912/160364/10312/6518…
BP	GO:0030168	platelet activation	147	0.500453	1.81152	0.00139082	0.0155209	0.0119945	4126	tags=44%, list=22%, signal=34%	1311/6403/4846/5197/5341/3569/7450/5270/5336/3932/5294/83706/4067/3937/10019/2207/54331/2534/23657/348/5579/7409/5196/57113/2149/23533/7056/2151/5023/5588/10630/114897/5777/409/2157/3709/9162/340205/8527/10077/959/3043/151/150/5583/1281/3710/6850/1608/3690/1607/1277/6812/1609/10627/170692/5154/2811/3708/4627/5155/5595/5170/60
BP	GO:0034113	heterotypic cell-cell adhesion	59	0.499664	1.61894	0.00477707	0.0312785	0.024172	1507	tags=32%, list=8%, signal=30%	4680/7124/3553/10288/7070/5788/3932/914/3689/3687/912/3676/3586/3679/4897/3695/140885/3678/8174
BP	GO:0048002	antigen processing and presentation of peptide antigen	178	0.499642	1.84997	0.00137552	0.0155209	0.0119945	4429	tags=39%, list=24%, signal=30%	3112/653361/3126/2210/4688/3117/10332/2213/1536/3108/3109/6891/5698/2207/50856/6890/1535/4689/30835/1520/8905/3111/3832/375/3122/10802/972/9871/3115/9493/3119/81930/11004/54209/3113/5696/3135/3133/3134/1062/5699/29127/3902/1175/56992/51143/8517/29108/2209/2923/811/3106/6396/6892/6556/3107/5720/1147/5691/5690/5685/10213/1636/64837/10484/5688/3685/832/24137/3105
BP	GO:0030193	regulation of blood coagulation	77	0.499585	1.66703	0.00157233	0.0155209	0.0119945	2168	tags=34%, list=12%, signal=30%	5055/2191/5054/6403/7057/4846/5341/5270/5329/4067/10019/2207/5328/348/2149/10855/7056/3818/5588/5627/10630/114897/3848/7035/6915/308
BP	GO:0038061	NIK/NF-kappaB signaling	156	0.499577	1.82088	0.0013947	0.0155209	0.0119945	4075	tags=34%, list=22%, signal=27%	1116/6363/939/7124/3553/11156/8809/330/26191/197358/929/5698/8740/8877/7097/219790/84868/9770/3965/54923/10333/64127/5971/51284/114548/114899/9020/4791/54106/54209/3654/5696/10892/8797/10392/5699/406938/1906/1540/811/7114/29775/9641/177/5720/8795/91662/1147/5691/11035/5690/5685/10213
BP	GO:0006874	cellular calcium ion homeostasis	425	0.499544	2.0154	0.00121359	0.0155209	0.0119945	2303	tags=28%, list=12%, signal=25%	10563/57214/952/931/6363/930/60675/6373/187/6356/1043/1236/2357/27202/286530/643/1235/6366/5026/2841/5031/3627/10268/6368/6354/7070/11151/6357/489/2358/5788/5336/3932/255231/1232/2828/4283/2826/27334/5294/6355/2840/729230/2359/719/4067/8477/7852/5350/10800/1535/728/7052/2833/133/6262/8811/10663/1240/1230/1003/2534/348/84636/5579/126306/1193/5731/1237/123041/623/1234/57113/7223/54923/2149/183/356/…
BP	GO:0055074	calcium ion homeostasis	438	0.499351	2.01902	0.00120482	0.0155209	0.0119945	2303	tags=28%, list=12%, signal=25%	10563/57214/952/931/6363/930/60675/6373/187/6356/1043/1236/2357/27202/286530/643/1235/6366/5026/29887/2841/5031/3627/10268/6368/6354/7070/11151/6357/489/2358/5788/5336/3932/255231/1232/54757/2828/4283/2826/27334/5294/6355/2840/729230/2359/719/4067/8477/7852/5350/10800/1535/728/7052/2833/133/6262/8811/10663/1240/1230/1003/2534/348/84636/5579/126306/1193/5731/1237/123041/623/1234/57113/7223/54923/2…
BP	GO:1903706	regulation of hemopoiesis	421	0.499246	2.01511	0.00120919	0.0155209	0.0119945	2718	tags=30%, list=15%, signal=26%	4057/115352/6363/3624/939/3605/3662/7057/7124/11025/8013/10125/10859/29909/1960/10288/1493/100/695/2213/3559/940/7494/1378/8876/3071/5788/2124/22806/942/914/56833/54440/5008/3718/9308/729230/7535/864/3458/4067/3575/5698/5457/9636/941/149233/1840/4015/10221/3059/3594/3440/1230/3592/3659/3665/11006/1437/55365/6688/6772/64332/9770/5579/3965/3976/5196/3111/4860/28959/30009/1441/4773/7305/10385/6422/2…
BP	GO:0051303	establishment of chromosome localization	70	0.499204	1.64578	0.00158983	0.0155209	0.0119945	3341	tags=33%, list=18%, signal=27%	3833/81610/9787/83540/150365/81620/9928/55143/2669/10403/81930/472/11004/10615/1063/1062/8379/79003/10096/891/54908/84722/150465
BP	GO:2001057	reactive nitrogen species metabolic process	71	0.498752	1.64863	0.00158983	0.0155209	0.0119945	2945	tags=35%, list=16%, signal=30%	7124/4846/54/5743/3553/199/64581/3689/5806/3458/3383/7097/3586/4843/183/10333/140885/10365/2185/148022/113277/2475/64902/3043/2717
BP	GO:0002478	antigen processing and presentation of exogenous peptide antigen	165	0.497662	1.82576	0.00137552	0.0155209	0.0119945	4429	tags=39%, list=24%, signal=30%	3112/653361/3126/2210/4688/3117/2213/1536/3108/3109/6891/5698/2207/50856/6890/1535/4689/1520/8905/3111/3832/375/3122/10802/972/9871/3115/9493/3119/81930/11004/3113/5696/3135/3133/3134/1062/5699/29127/3902/1175/56992/51143/8517/2209/2923/811/3106/6396/6892/3107/5720/1147/5691/5690/5685/10213/64837/10484/5688/3685/832/24137/3105
BP	GO:0043900	regulation of multi-organism process	366	0.497359	1.98413	0.00125156	0.0155209	0.0119945	2275	tags=24%, list=12%, signal=21%	4057/3576/4321/6372/3853/3624/3669/8547/27074/100506013/4064/2219/9447/7124/7153/3553/10859/57379/100/3429/23643/3559/940/4880/330/64581/7076/6355/5806/3458/400709/7852/9636/3479/149233/10549/136242/1535/10221/3594/3440/84868/4277/10581/4843/6772/348/9450/7432/7128/3965/6351/5724/2208/5551/51176/6397/1268/2494/6352/23208/10410/91543/22900/972/3838/83666/8519/654/11027/5027/5139/1436/397/4153/2040…
BP	GO:0050000	chromosome localization	71	0.497278	1.64376	0.00158983	0.0155209	0.0119945	3341	tags=32%, list=18%, signal=27%	3833/81610/9787/83540/150365/81620/9928/55143/2669/10403/81930/472/11004/10615/1063/1062/8379/79003/10096/891/54908/84722/150465
BP	GO:0045638	negative regulation of myeloid cell differentiation	72	0.497222	1.64661	0.00157978	0.0155209	0.0119945	2309	tags=26%, list=13%, signal=23%	4057/3624/11025/10859/29909/4067/10221/11006/5196/6422/2200/714/6886/3635/55294/10272/9607/2185/3707
BP	GO:0031145	anaphase-promoting complex-dependent catabolic process	76	0.497134	1.65927	0.00157233	0.0155209	0.0119945	5495	tags=37%, list=30%, signal=26%	5698/701/983/991/9232/11065/5347/6790/5696/4085/5699/891/7321/26271/5720/5691/9212/5690/5685/10213/5688/27338/5684/996/5704/5707/5701/5683
BP	GO:0050918	positive chemotaxis	56	0.496564	1.58741	0.00806452	0.0463452	0.0358155	1703	tags=27%, list=9%, signal=24%	3576/3627/11151/2358/3082/285/3603/5795/3791/6352/1901/1012/1233/2255/2252
BP	GO:0030968	endoplasmic reticulum unfolded protein response	110	0.496544	1.73984	0.00148368	0.0155209	0.0119945	4489	tags=39%, list=24%, signal=30%	3576/91319/6347/7494/467/55062/4189/11015/51726/64764/11153/8614/6782/9709/58477/6464/3309/79139/9695/1200/10113/10525/5526/4690/9114/5770/285533/55738/10018/440/2081/811/80279/581/578/7415/26291/7184/6745/10130/595/51009/468
BP	GO:0043062	extracellular structure organization	396	0.496264	1.99565	0.00122699	0.0155209	0.0119945	2697	tags=33%, list=15%, signal=28%	4314/4321/4312/1311/4319/26585/4982/4318/140766/2191/1071/7941/5054/4017/1462/7057/7124/6696/4322/55959/3569/5320/9388/5175/7450/124056/91522/23213/10631/3936/1306/3385/3689/7076/3687/56999/341/22795/5806/1803/7837/4316/1282/10549/3384/7133/3383/6423/4015/1284/3676/5360/25975/3679/2022/8435/80781/3683/1520/9509/348/1286/28984/5352/9806/3695/10266/5645/3684/375/3990/183/3791/2200/6624/1294/8038/84…
BP	GO:0000302	response to reactive oxygen species	214	0.495656	1.8804	0.00132275	0.0155209	0.0119945	2149	tags=23%, list=12%, signal=20%	4314/3934/6363/6278/4318/374/3240/1236/653361/7124/4846/8013/3569/100/695/3162/3082/358/2146/8877/3586/2534/983/7356/6772/348/7128/8807/1800/51314/8692/5159/890/140885/3747/10365/8061/3373/7226/5831/1843/3741/3939/5798/1894/4151/6648/2185/2168
BP	GO:0051701	interaction with host	188	0.495279	1.84585	0.00135318	0.0155209	0.0119945	1540	tags=20%, list=8%, signal=18%	3576/1380/6317/3853/8547/339390/2219/23601/6504/10332/1378/5272/942/7293/6355/5806/1803/7852/6404/941/3383/4360/3440/30835/7298/10581/983/3965/3695/1234/8692/10410/972/3838/3678/8519/3373
BP	GO:0048259	regulation of receptor-mediated endocytosis	94	0.49526	1.6993	0.00155039	0.0155209	0.0119945	3529	tags=30%, list=19%, signal=24%	26585/6363/6401/5054/100506013/84251/6366/6424/5336/341/375/23208/718/409/636/1601/88455/1948/1814/26045/6850/3092/255738/9892/1815/3690/867/345
BP	GO:0031623	receptor internalization	105	0.494869	1.71534	0.00152207	0.0155209	0.0119945	3434	tags=31%, list=19%, signal=26%	3576/26585/6401/100506013/6616/10268/6424/10859/5336/10203/3689/2207/133/11031/10266/375/10267/409/3351/6295/88455/1948/59283/43/1814/26045/2885/6850/2890/255738/7037/1815/3690
BP	GO:0010466	negative regulation of peptidase activity	227	0.494753	1.8907	0.00131926	0.0155209	0.0119945	2149	tags=30%, list=12%, signal=27%	4057/7980/6317/6318/4318/5055/5054/27074/939/5265/7057/5104/8710/5743/4804/199713/5918/5266/89932/1378/5270/330/3082/5272/7076/280664/5329/8740/358/8530/6423/9806/7079/5275/135228/3699/183/1800/3698/51050/1294/51176/140902/718/332/22900/12/79444/9232/5274/5627/56925/1293/1285/128822/409/25816/3697/64780/9709/404203/871/7035/684/153218/10879/114769/2168
BP	GO:0030198	extracellular matrix organization	344	0.494627	1.96699	0.00125628	0.0155209	0.0119945	2697	tags=33%, list=15%, signal=29%	4314/4321/4312/1311/4319/26585/4982/4318/140766/2191/5054/4017/1462/7057/7124/6696/4322/55959/3569/5175/7450/124056/91522/23213/10631/3936/1306/3385/3689/7076/3687/56999/22795/5806/1803/7837/4316/1282/10549/3384/7133/3383/6423/4015/1284/3676/25975/3679/2022/80781/3683/1520/9509/1286/28984/5352/9806/3695/10266/5645/3684/183/3791/2200/6624/1294/8038/84695/633/4237/3818/1511/133584/3678/176/50509/81…
BP	GO:0030335	positive regulation of cell migration	468	0.494476	2.01178	0.00118906	0.0155209	0.0119945	2432	tags=29%, list=13%, signal=26%	3576/10563/6317/4680/57214/6363/6278/4318/7941/5054/100506013/6356/1236/6403/7130/1235/6366/7057/7124/4846/5031/8013/3627/6364/5743/3553/6354/3569/7070/11151/5175/3162/7494/2358/3071/5788/10631/3082/6369/199/5649/64581/6355/83483/3687/83706/729230/719/5293/3458/5880/4067/7852/8740/3479/3383/5328/7010/8877/728/3676/57580/1240/1230/3592/1003/29126/80781/7015/3965/1839/6351/5919/63940/2268/5724/623/…
BP	GO:0001959	regulation of cytokine-mediated signaling pathway	152	0.494349	1.79836	0.00138889	0.0155209	0.0119945	3797	tags=38%, list=21%, signal=30%	4321/81030/26228/2672/9021/7124/3569/5788/330/84166/146722/7850/3458/7837/7852/10019/8877/345611/3665/25939/6772/7128/83643/6352/22900/972/83666/54625/11240/5777/3455/54209/3554/114769/3654/7185/11213/834/383/837/5770/6850/1906/841/1540/8517/29108/6868/149095/3717/103/3716/9641/8651/7132/1147/11274
BP	GO:2001259	positive regulation of cation channel activity	61	0.494151	1.60811	0.00641026	0.0390022	0.0301408	2383	tags=25%, list=13%, signal=21%	5031/6347/5336/6271/5649/729230/3458/85358/8811/1520/219527/3747/246329/54209/287
BP	GO:0045639	positive regulation of myeloid cell differentiation	84	0.494037	1.67823	0.00155521	0.0155209	0.0119945	2054	tags=30%, list=11%, signal=27%	3624/3605/7124/3071/2124/3458/5457/9636/149233/10221/3059/1230/6772/3976/5196/7305/760/51176/972/6886/3635/8600/81501/6774/54209
BP	GO:0072503	cellular divalent inorganic cation homeostasis	457	0.494012	2.00685	0.00119332	0.0155209	0.0119945	2383	tags=28%, list=13%, signal=25%	10563/57214/952/931/6363/930/60675/6373/6279/187/6356/1043/1236/2357/27202/286530/643/1235/6366/5026/2841/6280/5031/3627/10268/6368/6354/7070/11151/6357/489/2358/5788/5336/3932/255231/1232/2828/4283/2826/27334/5294/6355/2840/729230/2359/719/4067/8477/7852/5350/10800/1535/728/7052/2833/133/6262/8811/10663/1240/1230/1003/2534/348/84636/5579/126306/1193/5731/4501/1237/123041/623/1234/57113/7223/5492…
BP	GO:0033077	T cell differentiation in thymus	67	0.493922	1.62614	0.00472441	0.0310849	0.0240223	2641	tags=36%, list=14%, signal=31%	1236/1235/10125/1960/100/1794/940/8876/5788/915/7535/3575/917/972/5897/84807/64919/9840/916/814/101/3707/50943/9935
BP	GO:0008625	extrinsic apoptotic signaling pathway via death domain receptors	79	0.493895	1.65793	0.0015625	0.0155209	0.0119945	2375	tags=25%, list=13%, signal=22%	5054/7057/7124/4846/3162/3082/467/147138/3383/6423/7128/6422/356/8794/355/9181/85450/23017/8837/8797
BP	GO:0060759	regulation of response to cytokine stimulus	160	0.493751	1.80292	0.0013947	0.0155209	0.0119945	3797	tags=38%, list=21%, signal=30%	4321/81030/26228/2672/9021/7124/3569/5788/330/84166/146722/7850/3458/7837/7852/10019/8877/7097/345611/3665/25939/6772/7128/83643/6352/22900/972/83666/54625/11240/5777/3455/54209/64135/3554/114769/3654/7185/11213/834/383/837/5770/6850/1906/841/1540/8517/29108/6868/149095/3717/103/9314/3716/9641/8651/7132/1147/11274
BP	GO:1903426	regulation of reactive oxygen species biosynthetic process	80	0.493122	1.65782	0.00156986	0.0155209	0.0119945	2945	tags=36%, list=16%, signal=31%	7124/54/5743/3553/199/64581/3689/5806/3458/225/3383/1535/3586/2534/5873/183/10333/140885/10365/3630/405753/6774/2185/8837/148022/2475/64902/3043/2717
BP	GO:1903900	regulation of viral life cycle	133	0.492903	1.75299	0.00145773	0.0155209	0.0119945	1491	tags=18%, list=8%, signal=17%	4057/3576/3669/8547/27074/2219/7124/7153/57379/3429/940/6355/5806/9636/3440/10581/3965/2494/6352/10410/91543/972/3838/8519
BP	GO:0072507	divalent inorganic cation homeostasis	476	0.492664	2.0056	0.00118203	0.0155209	0.0119945	2383	tags=28%, list=13%, signal=25%	10563/57214/952/931/6363/930/60675/6373/6279/187/6356/1043/1236/2357/27202/286530/643/1235/6366/5026/29887/2841/6280/5031/3627/10268/6368/6354/7070/11151/6357/489/2358/5788/5336/3932/255231/1232/54757/2828/4283/2826/27334/5294/6355/2840/729230/2359/719/4067/8477/7852/5350/147138/10800/1535/728/7052/2833/133/6262/8811/10663/1240/1230/1003/2534/348/84636/5579/126306/1193/5731/4501/1237/123041/623/1…
BP	GO:0000819	sister chromatid segregation	172	0.491869	1.81396	0.00137174	0.0155209	0.0119945	3647	tags=35%, list=20%, signal=28%	3833/7153/9787/23397/83540/51203/64105/7272/10460/64151/701/81620/990/146909/348654/9928/55143/10734/26255/10403/9700/991/9055/9232/56155/9493/1843/11130/55294/4751/81930/472/5347/11004/10051/9319/10459/57520/10615/4085/1063/1062/29127/2237/8379/79003/8260/891/79075/51143/54908/84722/79980/699/90417/10783/5925/7273/26271/9985
CC	GO:0045335	phagocytic vesicle	127	0.491613	1.74572	0.00144509	0.0155209	0.0119945	3727	tags=37%, list=20%, signal=30%	4057/653361/4688/11151/1536/5880/6891/6890/1535/219972/7097/345611/4689/752/10578/11031/84329/10333/7454/23208/51466/51284/7096/10312/54106/101/3135/3133/3134/9114/6845/533/6850/3920/10981/2923/811/23380/6812/3106/23545/6892/6556/1991/3107/2889/7431
BP	GO:0007229	integrin-mediated signaling pathway	95	0.491248	1.69291	0.0015361	0.0155209	0.0119945	3081	tags=36%, list=17%, signal=30%	5341/7070/3689/7076/3687/3055/83706/9636/2207/3676/3679/3683/7409/57126/3695/2268/3684/27040/7305/84695/3678/8174/2530/83605/2185/84106/8751/10077/8515/8482/5354/8829/1281/6850
BP	GO:0033209	tumor necrosis factor-mediated signaling pathway	151	0.490561	1.78107	0.00139665	0.0155209	0.0119945	4267	tags=41%, list=23%, signal=32%	4982/608/939/4050/9447/7124/3604/115650/4049/10673/330/7293/83483/5698/8740/7133/8877/51330/6772/7128/83643/944/23495/22900/8784/8600/9020/2185/114769/8718/5696/8995/7185/5699/7187/834/959/837/7292/943/6850/8744/407040/841/1540/8517/29108/6868/3717/7114/60401/5720/7132/1147/5691/8741/5690/5685/10213/29965/3987/5688
CC	GO:0000775	chromosome, centromeric region	177	0.488784	1.80662	0.00136986	0.0155209	0.0119945	3983	tags=33%, list=22%, signal=26%	79019/83540/10320/64105/7272/387103/64151/701/81620/55355/9735/9770/55143/10734/10403/332/11339/56155/11130/57405/4751/81930/5347/147841/11004/10615/6790/4085/1063/1062/55320/27085/1788/79682/221711/3070/1051/1786/8379/55839/79003/57169/891/79075/51143/220134/54908/79980/699/90417/6396/92822/9985/1058/113130/9212/253635/91687/54820
MF	GO:0004867	serine-type endopeptidase inhibitor activity	83	0.488592	1.65514	0.00156006	0.0155209	0.0119945	2125	tags=31%, list=12%, signal=28%	7980/6317/6318/5055/5054/5265/5104/8710/5266/89932/5270/5272/5275/135228/3699/183/3698/1294/12/5274/1293/3697/404203/871/7035/153218
BP	GO:0046916	cellular transition metal ion homeostasis	100	0.488052	1.68105	0.00155521	0.0155209	0.0119945	4298	tags=36%, list=23%, signal=28%	4057/3934/6279/6280/1356/3162/3932/4501/375/9997/4502/23627/84560/23516/654/64116/645745/475/4495/4496/9114/30061/7922/4504/7037/4609/148867/164656/23545/6556/4493/7779/7036/1318/212/8943
BP	GO:1904064	positive regulation of cation transmembrane transport	130	0.487441	1.73245	0.00144509	0.0155209	0.0119945	1731	tags=22%, list=9%, signal=20%	57214/930/6373/187/5031/3627/10268/6347/7070/3759/5336/4283/6271/5649/729230/3458/85358/6262/8811/1520/219527/623/375/2149/183/3747/2745/6375/246329
BP	GO:0019932	second-messenger-mediated signaling	391	0.486264	1.95353	0.00123305	0.0155209	0.0119945	3339	tags=37%, list=18%, signal=31%	3576/6401/6373/187/1236/2357/6403/643/1235/7057/5026/7124/4846/5031/3627/6364/10268/5341/79772/100/695/2358/5788/4880/5336/50852/10203/933/1232/4283/2826/729230/163688/7535/113/8477/1827/7852/358/90226/3479/5350/8877/3084/2833/133/6262/345611/8811/10663/1240/54331/1230/2492/81285/7253/5795/4843/348/7432/126306/2633/6351/1193/5731/10266/5196/1237/27040/4773/1234/333/183/83550/6343/3791/4772/196883…
BP	GO:1901343	negative regulation of vasculature development	109	0.486209	1.70091	0.00148148	0.0155209	0.0119945	2080	tags=30%, list=11%, signal=27%	5054/7057/3627/4804/112744/23213/2828/7075/641700/56999/729230/3087/285/7010/1284/6772/28984/5196/4773/22846/183/23493/356/4772/10365/23166/7060/4881/1285/5140/54567/1870/6915
CC	GO:0098802	plasma membrane receptor complex	185	0.486167	1.80975	0.00135501	0.0155209	0.0119945	2603	tags=35%, list=14%, signal=30%	1439/973/10268/440829/3560/3569/28755/3559/28639/8809/50852/10203/3689/3687/915/7535/4067/923/85358/974/10148/149233/2900/7097/3676/3594/3679/54518/3683/919/3695/10266/28560/9180/8807/3684/917/54923/10333/10267/925/3678/28683/28516/116443/7096/94/5777/916/126129/7046/2185/3654/2906/729993/3570/3597/8973/3572/1134/10077/8515/59283/7187
BP	GO:0002504	antigen processing and presentation of peptide or polysaccharide antigen via MHC class II	95	0.485613	1.67349	0.0015361	0.0155209	0.0119945	2738	tags=29%, list=15%, signal=25%	3112/3126/7057/3117/2213/3108/3109/2207/1520/8905/3111/3832/375/3122/10802/972/9871/3115/9493/3119/81930/11004/54209/3113/1062/29127/3902/1175
BP	GO:0034767	positive regulation of ion transmembrane transport	141	0.484508	1.74229	0.00142045	0.0155209	0.0119945	1731	tags=23%, list=9%, signal=21%	57214/930/6373/187/5031/3627/10268/6347/7070/3759/5336/4283/6271/5649/729230/3458/85358/6262/8811/1520/219527/5724/623/375/2149/183/3747/9368/2745/6375/5027/246329
BP	GO:0034103	regulation of tissue remodeling	72	0.484218	1.60355	0.00157978	0.0155209	0.0119945	3640	tags=46%, list=20%, signal=37%	952/26585/4982/6696/3569/7128/183/6422/760/1445/1901/3635/7060/5027/4192/8600/3558/1436/9607/81501/3375/101/3600/2324/6850/407040/59067/7037/3690/7040/2488/10457/177
BP	GO:1904035	regulation of epithelial cell apoptotic process	75	0.48341	1.60906	0.00158479	0.0155209	0.0119945	1238	tags=25%, list=7%, signal=24%	5054/7057/7124/6424/6347/3569/3162/641700/3383/7010/3676/80781/7015/28984/7128/10266/5275/3791/356
BP	GO:0014068	positive regulation of phosphatidylinositol 3-kinase signaling	84	0.483303	1.64176	0.00155521	0.0155209	0.0119945	1854	tags=32%, list=10%, signal=29%	6403/653361/7124/118788/940/3082/5649/5294/5008/5293/4067/3479/7010/3059/2322/2492/2534/2268/2149/23533/183/3791/6352/5159/10870/3630/5777
BP	GO:0048660	regulation of smooth muscle cell proliferation	131	0.483149	1.71842	0.00144928	0.0155209	0.0119945	3649	tags=44%, list=20%, signal=35%	4318/2069/7057/7124/5031/8013/5743/3569/3162/4880/10203/199/3458/3479/1535/7052/10221/3586/3592/7015/6772/7432/7128/1839/5724/183/10135/6352/5159/1901/1012/4881/3488/4208/5739/3351/6648/27035/5136/3654/3570/3600/2771/2475/1786/2006/7048/5345/407040/1906/4835/3717/2081/9314/4602/4313/1991
MF	GO:0008236	serine-type peptidase activity	159	0.48225	1.76035	0.0013947	0.0155209	0.0119945	2264	tags=25%, list=12%, signal=22%	4314/5122/4057/4312/4318/2191/3002/3240/629/3003/51032/2999/717/3082/5649/3001/90701/49/1803/4316/5328/136242/3250/1075/5645/260429/3426/54504/3818/1511/3816/3004/715/5657/9159/1215/339105/101/716
BP	GO:0051924	regulation of calcium ion transport	230	0.482129	1.84141	0.00133156	0.0155209	0.0119945	2978	tags=32%, list=16%, signal=27%	57214/115352/930/6373/187/5142/5026/4846/5031/3627/10268/5743/6347/10859/10288/7070/11151/5336/4283/6271/945/5294/4067/7852/5350/3383/8832/1535/6262/1230/2534/3603/126306/6351/1193/2669/623/54923/2149/183/8291/6352/5159/5023/4644/2641/5024/8614/6375/6406/11027/5027/4985/246329/161253/5777/409/54106/5999/2185/3306/287/825/51393/117532/2771/2859/775/84876/9454/845/150/5335
BP	GO:1900407	regulation of cellular response to oxidative stress	71	0.48115	1.59044	0.00158983	0.0155209	0.0119945	2072	tags=23%, list=11%, signal=20%	4314/7124/8013/8876/3082/3586/2534/23657/10333/5831/2530/4170/55294/3630/6648/27035
BP	GO:0048659	smooth muscle cell proliferation	132	0.480616	1.70671	0.00145985	0.0155209	0.0119945	3649	tags=43%, list=20%, signal=35%	4318/2069/7057/7124/5031/8013/5743/3569/3162/4880/10203/199/3458/3479/1535/7052/10221/3586/3592/7015/6772/7432/7128/1839/5724/183/10135/6352/5159/1901/1012/4881/3488/4208/5739/3351/6648/27035/5136/3654/3570/3600/2771/2475/1786/2006/7048/5345/407040/1906/4835/3717/2081/9314/4602/4313/1991
BP	GO:1901992	positive regulation of mitotic cell cycle phase transition	77	0.48059	1.60365	0.00157233	0.0155209	0.0119945	4111	tags=39%, list=22%, signal=30%	9787/51514/199/8318/81620/990/983/7015/994/28984/8317/9700/3373/11065/3741/2255/84967/3306/4762/27085/891/6868/5925/7040/26271/995/7325/113130/894/896
BP	GO:0022408	negative regulation of cell-cell adhesion	161	0.480405	1.75609	0.00138696	0.0155209	0.0119945	2810	tags=38%, list=15%, signal=32%	26279/3620/339390/54900/201633/6366/80380/10859/10288/1493/2213/3559/5270/2615/26191/942/3718/11314/864/10019/941/1840/3586/3440/84868/3659/11326/29126/7356/28984/3965/30009/10385/84695/3142/79626/972/84807/654/6375/7143/4192/80709/3558/114897/5777/5420/10459/6693/3135/1051/56940/50943/6441/140706/10875/3902/836/383/8379/7292
BP	GO:0048771	tissue remodeling	161	0.479996	1.7546	0.00138696	0.0155209	0.0119945	2456	tags=32%, list=13%, signal=28%	952/26585/4982/115908/29887/6696/4846/54/3569/2702/7076/729230/5880/7052/9770/7128/3976/2149/183/6422/760/633/1445/84870/1901/3635/7060/2303/50507/3988/5027/2255/4192/8600/94/3558/1436/3488/54567/9607/10312/81501/4208/3351/79705/2185/3375/101/3600/1513/2034/1200
BP	GO:2001237	negative regulation of extrinsic apoptotic signaling pathway	94	0.479161	1.64406	0.00155039	0.0155209	0.0119945	2375	tags=29%, list=13%, signal=25%	5054/7057/7124/4846/3553/3162/3082/3479/3383/6423/2534/1437/2138/7015/7128/5196/356/355/4170/2255/9181/85450/23017/7046/8837/2537/8797
BP	GO:0050730	regulation of peptidyl-tyrosine phosphorylation	239	0.478076	1.83982	0.00131579	0.0155209	0.0119945	3824	tags=45%, list=21%, signal=36%	11009/26585/3589/2069/374/26228/9021/653361/7124/64092/9244/3569/885/7070/5175/5788/3082/5649/3689/5008/11314/3458/4067/55024/10019/3479/941/149233/3383/6423/116379/3084/3059/2322/3440/3592/2534/5795/1437/1839/3976/7804/23529/183/6422/8692/6352/972/3678/6886/83666/8784/7060/54625/50507/654/2255/2252/9181/55294/3558/1436/5777/133396/409/916/1270/79705/6774/54209/6464/2185/57091/3570/3600/8995/3572…
BP	GO:0050818	regulation of coagulation	80	0.477939	1.60678	0.00313972	0.0237314	0.0183396	2168	tags=32%, list=12%, signal=29%	5055/2191/5054/6403/7057/4846/5341/5270/5329/4067/10019/2207/5328/348/2149/10855/7056/3818/5588/5627/10630/114897/3848/7035/6915/308
BP	GO:2000147	positive regulation of cell motility	483	0.477927	1.94406	0.00118906	0.0155209	0.0119945	2432	tags=29%, list=13%, signal=25%	3576/10563/6317/4680/57214/6363/6278/4318/7941/5054/100506013/6356/1236/6403/7130/1235/6366/7057/7124/4846/5031/8013/3627/6364/5743/3553/6354/3569/7070/11151/5175/3162/7494/2358/3071/5788/10631/3082/6369/199/5649/64581/6355/83483/3687/83706/729230/719/5293/3458/5880/4067/7852/8740/3479/3383/5328/7010/8877/728/3676/57580/1240/1230/3592/1003/29126/80781/7015/9806/3965/1839/6351/5919/63940/2268/5724…
BP	GO:0007088	regulation of mitotic nuclear division	155	0.477464	1.74417	0.00138696	0.0155209	0.0119945	3778	tags=38%, list=20%, signal=31%	2069/3553/9787/940/51203/7272/10460/701/3479/8877/81620/54443/990/348654/9735/28984/3832/26255/10403/9700/4288/5159/991/9232/11065/56155/1843/4751/3630/472/5347/9319/10459/57520/6790/4762/4085/1063/1062/79866/1761/9088/27085/126731/8379/8260/1814/891/51143/1906/54908/699/10783/5925/7040/26271/54461/995/113130
BP	GO:0019058	viral life cycle	301	0.476932	1.87593	0.00127065	0.0155209	0.0119945	1540	tags=17%, list=8%, signal=15%	4057/3576/1380/6317/3669/8547/27074/339390/2219/7124/7153/23601/6504/10332/6347/57379/3429/940/1378/942/7293/6355/5806/1803/7852/9636/23225/6404/941/3383/4360/10663/3440/30835/10581/983/348/3965/3695/1234/2494/8692/6352/10410/91543/972/3838/3678/8519/3373
CC	GO:0030134	COPII-coated ER to Golgi transport vesicle	84	0.475429	1.61501	0.00155521	0.0155209	0.0119945	3693	tags=32%, list=20%, signal=26%	374/5265/3126/3117/25956/146456/1075/1522/3122/1294/10802/972/9871/3115/3119/2157/3113/3135/3133/3134/90522/2890/255738/3106/6396/10483/3107
MF	GO:0061134	peptidase regulator activity	198	0.475055	1.78058	0.00134771	0.0155209	0.0119945	2797	tags=33%, list=15%, signal=29%	4057/7980/6317/6318/5055/5054/939/5265/5104/8710/199713/5918/5266/89932/5270/330/5272/7076/280664/8740/8530/6423/9806/7079/1075/5275/135228/3699/183/1800/3698/5118/51050/1294/51176/140902/718/332/22900/12/79444/9232/5274/5627/56925/1293/1285/128822/25816/3697/404203/871/7035/684/153218/10879/114769/8837/10392/89766/5273/4671/1992/834/10816/327657
MF	GO:0017171	serine hydrolase activity	163	0.474168	1.73393	0.00139082	0.0155209	0.0119945	2264	tags=24%, list=12%, signal=21%	4314/5122/4057/4312/4318/2191/3002/3240/629/3003/51032/2999/717/3082/5649/3001/90701/49/1803/4316/5328/136242/3250/1075/5645/260429/3426/54504/3818/1511/3816/3004/715/5657/9159/1215/339105/101/716
BP	GO:0032102	negative regulation of response to external stimulus	311	0.473996	1.8703	0.00127226	0.0155209	0.0119945	2245	tags=27%, list=12%, signal=24%	4057/10563/26585/5055/2191/5054/26228/9021/27202/7130/7057/2841/6696/4846/54/6347/199713/55872/100/885/2213/89790/3559/2358/5270/5788/3082/10203/199/56833/7850/197358/5329/2840/113/225/10019/8530/3479/7133/5328/285/7010/116379/10221/3586/84868/4277/1003/348/7128/135228/7056/6397/3818/27293/22900/140885/79626/5627/1843/11240/7143/11027/10501/4192/116443/3558/114897/3630/114548/6092/9607/338557/114…
BP	GO:0140014	mitotic nuclear division	249	0.472893	1.82884	0.00130548	0.0155209	0.0119945	3778	tags=35%, list=20%, signal=28%	2069/3833/3553/22974/9787/23397/83540/940/51203/64105/7272/10460/64151/701/3479/8877/81620/54443/990/146909/348654/9735/9928/28984/55143/126353/3832/26255/10403/9700/4288/5159/991/332/9055/9232/11065/56155/9493/1843/11130/4751/81930/3630/472/5347/11004/10051/9319/10459/57520/10615/6790/4762/4085/1063/1062/79866/1761/9088/27085/29127/126731/8379/79003/8260/1814/891/8086/79075/4605/51143/1906/54908…
BP	GO:0051272	positive regulation of cellular component movement	497	0.472786	1.925	0.00118203	0.0155209	0.0119945	2432	tags=28%, list=13%, signal=25%	3576/10563/6317/4680/57214/6363/6278/4318/7941/5054/100506013/6356/1236/6403/7130/1235/6366/7057/7124/4846/5031/8013/3627/6364/5743/3553/6354/3569/7070/11151/5175/3162/7494/2358/3071/5788/10631/3082/6369/199/5649/64581/6355/83483/3687/83706/729230/719/5293/3458/5880/4067/7852/8740/3479/3383/5328/7010/8877/728/3676/57580/1240/1230/3592/1003/29126/80781/7015/347733/9806/3965/1839/6351/5919/63940/22…
BP	GO:0002576	platelet degranulation	121	0.472629	1.67422	0.00145773	0.0155209	0.0119945	4342	tags=42%, list=24%, signal=32%	5473/5054/5265/6403/7057/5341/22915/5175/7450/3082/5552/7076/83706/4067/2162/2207/3479/5919/5196/135228/1/3699/12/5023/5627/7873/2157/308/51571/5004/5345/6850/3920/3700/3690/6812/7114/7273/7040/710/8407/9749/5154/440915/2/7043/5155/87/197/7424/5267
MF	GO:0008237	metallopeptidase activity	169	0.472417	1.74191	0.00136054	0.0155209	0.0119945	2673	tags=28%, list=14%, signal=24%	4314/4321/4312/4319/27299/4318/140766/2191/4322/56265/119587/56999/4316/5251/9509/51056/129293/22846/1800/123624/8038/81792/11174/1368/170690/95/2028/57559/9508/8745/8728/2346/5069/93979/1359/649/101/7512/4320/8751/64386/7092/4327/79805/3792/9313/23287
BP	GO:0071260	cellular response to mechanical stimulus	77	0.472165	1.57554	0.00314465	0.0237396	0.0183459	3886	tags=39%, list=21%, signal=31%	5743/3553/51311/3759/4316/8740/358/1535/3659/2022/838/183/355/654/51284/27063/9020/4214/4099/8797/834/943/6662/841/1277/7040/4615/8795/7132/578
BP	GO:0045637	regulation of myeloid cell differentiation	207	0.471333	1.77654	0.00133869	0.0155209	0.0119945	2162	tags=25%, list=12%, signal=22%	4057/3624/3605/7057/7124/11025/8013/10859/29909/3071/2124/3458/4067/5457/9636/149233/4015/10221/3059/1230/3665/11006/1437/6688/6772/9770/5579/3976/5196/1441/7305/6422/2200/760/51176/714/972/6886/5588/3635/55294/8600/10272/9607/4778/81501/4208/6774/54209/2185/814
BP	GO:0030100	regulation of endocytosis	257	0.471109	1.82267	0.00130719	0.0155209	0.0119945	3551	tags=33%, list=19%, signal=27%	26585/6363/6401/5054/100506013/26228/84251/6366/7124/3553/6424/3560/6347/10859/79772/1794/2213/2358/717/3071/5788/3561/5336/933/146722/64581/929/3055/341/55423/5806/11314/3458/2207/1535/8877/7097/3601/5795/5873/348/57126/11031/2268/375/8291/1445/23208/718/140885/10326/1012/124912/4240/29993/5657/4153/10347/409/54209/636/3600/1601/5533/88455/6441/1948/27/1175/5770/1814/26045/55738/6850/192683/3092…
BP	GO:0019886	antigen processing and presentation of exogenous peptide antigen via MHC class II	92	0.470481	1.61172	0.00154321	0.0155209	0.0119945	3113	tags=30%, list=17%, signal=25%	3112/3126/3117/2213/3108/3109/2207/1520/8905/3111/3832/375/3122/10802/972/9871/3115/9493/3119/81930/11004/3113/1062/29127/3902/1175/56992/51143
BP	GO:0002495	antigen processing and presentation of peptide antigen via MHC class II	94	0.469927	1.61238	0.00155039	0.0155209	0.0119945	3113	tags=31%, list=17%, signal=26%	3112/3126/3117/2213/3108/3109/2207/1520/8905/3111/3832/375/3122/10802/972/9871/3115/9493/3119/81930/11004/54209/3113/1062/29127/3902/1175/56992/51143
CC	GO:0101002	ficolin-1-rich granule	174	0.469751	1.73643	0.00136426	0.0155209	0.0119945	1182	tags=18%, list=6%, signal=17%	4318/3101/2357/5265/2219/7130/374403/978/10288/4332/79930/3310/22918/2358/1378/3071/8972/6515/23406/3689/3687/11314/2207/10549/170482/11026/1520/51411/8778/4860/1/1522
BP	GO:1901989	positive regulation of cell cycle phase transition	90	0.468912	1.60257	0.00309598	0.0234887	0.018152	3778	tags=33%, list=20%, signal=27%	81610/9787/51514/199/8318/2146/81620/990/983/7015/994/28984/8317/9700/3373/11065/3741/2255/84967/3306/4762/27085/891/6868/5925/7040/26271/995/7325/113130
BP	GO:0051604	protein maturation	304	0.468905	1.84656	0.00126904	0.0155209	0.0119945	2264	tags=23%, list=12%, signal=21%	5122/1380/1311/28778/930/6447/5054/629/5199/27202/7057/3514/3553/199713/3500/1379/56265/5972/1378/717/5270/330/7850/5552/119587/79094/28823/90701/719/143458/713/8530/10549/5328/136242/728/28461/712/11326/1520/9509/1522/3426/714/3537/3818/718/51726/733/22900/1511/3816/26999/60559/1368/79444/25825/5627/2028/5027/715/9508/405753/9159/1215/871/1359/114769/101/81494/716
BP	GO:0061097	regulation of protein tyrosine kinase activity	82	0.468326	1.58439	0.0046729	0.0308472	0.0238387	4105	tags=40%, list=22%, signal=31%	2069/26228/653361/7070/5788/5649/3084/2534/7804/183/8692/6352/6886/50507/55294/1436/6464/57091/56940/627/5770/150/122809/9961/2209/6868/868/867/4739/57826/353514/5155/1636
BP	GO:0006986	response to unfolded protein	159	0.467842	1.70776	0.0013947	0.0155209	0.0119945	4035	tags=33%, list=22%, signal=26%	3576/1311/91319/7057/6347/3310/7494/79094/467/55062/4189/26270/11015/51726/64764/7060/11153/8614/6782/7873/55741/9709/871/58477/6464/3309/3306/79139/9695/1200/10113/10525/5526/4690/9114/5770/285533/80267/55738/10018/440/25822/2081/811/80279/27129/8988/581/578/7415/26291/7184/6745
BP	GO:1903707	negative regulation of hemopoiesis	129	0.467242	1.66295	0.00143885	0.0155209	0.0119945	2810	tags=32%, list=15%, signal=27%	4057/3624/11025/10859/29909/1493/2213/3718/864/4067/1840/10221/3440/3659/11006/55365/5196/28959/30009/6422/2200/714/84695/3142/972/6886/3635/84807/4192/55294/3558/10272/9607/2185/3707/3135/50943/10875/9935/3902/7292
BP	GO:0045132	meiotic chromosome segregation	75	0.466386	1.55239	0.00475436	0.0312065	0.0241163	3345	tags=31%, list=18%, signal=25%	7153/23397/83540/150365/7272/701/9134/10734/26255/9700/9232/472/5347/10051/9319/256126/56159/83990/10096/84464/146956/699/2177
BP	GO:0051897	positive regulation of protein kinase B signaling	156	0.466364	1.69982	0.0013947	0.0155209	0.0119945	1922	tags=28%, list=10%, signal=25%	1116/6363/29851/55801/930/2069/374/1236/6366/7057/7124/118788/10268/940/3932/3082/50852/942/5294/5008/5293/5880/941/7010/3084/3059/2534/2022/5795/7409/1839/23533/10855/5159/50507/2255/2252/8600/2246/114897/3630/3488/8823/409
BP	GO:0042542	response to hydrogen peroxide	131	0.466299	1.65849	0.00144928	0.0155209	0.0119945	3498	tags=31%, list=19%, signal=26%	3934/374/3240/8013/3569/100/3162/3082/358/2146/8877/3586/2534/983/6772/7128/8807/5159/140885/10365/8061/7226/5831/1843/3741/3939/1894/4151/2185/2168/2308/836/383/3043/2113/6770/407040/4541/1277/9314/4602
BP	GO:0050709	negative regulation of protein secretion	123	0.466292	1.65277	0.00145138	0.0155209	0.0119945	2168	tags=30%, list=12%, signal=27%	27202/7124/3553/199713/51311/10859/2213/2615/26191/933/7850/5552/7293/55024/3586/3440/9466/348/28984/7128/2633/2149/10385/6422/10333/23208/91543/22900/90865/9448/3630/114548/338557/114899/9734/114769/308
BP	GO:1903035	negative regulation of response to wounding	88	0.465663	1.59138	0.00152905	0.0155209	0.0119945	2168	tags=27%, list=12%, signal=24%	5055/2191/5054/7057/6696/4846/89790/5270/5329/10019/5328/348/135228/7056/3818/5627/7143/4192/114897/3848/11221/56963/7035/308
BP	GO:0036473	cell death in response to oxidative stress	77	0.465528	1.55339	0.00471698	0.0310621	0.0240047	2072	tags=21%, list=11%, signal=19%	4314/8013/5163/8876/3082/9833/3586/2534/23657/10333/5831/4170/55294/3630/6648/27035
BP	GO:0006919	activation of cysteine-type endopeptidase activity involved in apoptotic process	81	0.465373	1.57144	0.0031348	0.0237164	0.018328	4226	tags=43%, list=23%, signal=33%	6279/7124/6280/4804/885/3932/58484/838/2149/356/843/22900/5023/355/1285/114548/8797/10392/834/837/22861/3092/841/29108/3717/2152/8795/91662/581/578/7415/6622/6091/51065/7498
BP	GO:0002220	innate immune response activating cell surface receptor signaling pathway	107	0.465317	1.6207	0.0015015	0.0155209	0.0119945	4094	tags=36%, list=22%, signal=28%	2867/2219/5336/3385/56667/26253/4067/5698/2207/3384/50856/170482/30835/2534/4585/727897/118430/4586/5971/11027/4589/10462/5696/10892/5699/338339/4582/4893/6850/8517/283463/5720/1147/5691/5690/5685/10213/5170
BP	GO:0048010	vascular endothelial growth factor receptor signaling pathway	88	0.465167	1.58969	0.00152905	0.0155209	0.0119945	3029	tags=34%, list=16%, signal=29%	653361/4688/3553/3071/23213/1536/3087/9844/1535/4689/2534/5579/7409/3791/9047/5600/26999/3678/2303/2255/9261/2185/2321/8817/25865/2324/4690/5770/8829/4504
BP	GO:1902882	regulation of response to oxidative stress	78	0.46505	1.55644	0.00471698	0.0310621	0.0240047	2072	tags=22%, list=11%, signal=19%	4314/7124/8013/79772/8876/3082/3586/2534/23657/10333/5831/2530/4170/55294/3630/6648/27035
CC	GO:0005581	collagen trimer	76	0.464683	1.55096	0.00628931	0.0383529	0.0296391	1974	tags=33%, list=11%, signal=29%	8547/2219/115908/91522/1306/713/1282/4015/1284/712/80781/1286/1294/714/50509/1300/1289/1290/1293/1285/114897/4153/114899/1299/84034
BP	GO:1904019	epithelial cell apoptotic process	98	0.464441	1.60156	0.00154321	0.0155209	0.0119945	3047	tags=35%, list=17%, signal=29%	5054/7057/7124/6424/6347/3569/3162/641700/5294/3383/7010/3676/3586/6262/80781/7015/28984/7128/10266/5275/3791/356/4192/1285/409/1870/8837/1869/3135/1788/2475/959/5335/7048
BP	GO:0051928	positive regulation of calcium ion transport	113	0.463076	1.62873	0.00148588	0.0155209	0.0119945	2515	tags=27%, list=14%, signal=24%	57214/930/6373/187/5026/5031/3627/10268/6347/7070/5336/4283/6271/6262/1230/6351/623/2149/6352/5159/2641/5024/6375/11027/5027/246329/409/3306/287/825/51393
BP	GO:0051783	regulation of nuclear division	178	0.462333	1.71182	0.00137552	0.0155209	0.0119945	3778	tags=37%, list=20%, signal=30%	2069/3553/9787/940/51203/7272/10460/701/3479/1618/8877/81620/54443/990/348654/9735/28984/3976/3832/26255/10403/9700/4288/5159/991/9232/11065/56155/1843/5139/4751/3630/339345/472/5347/9319/10459/57520/6790/4762/4085/1063/1062/79866/1761/9088/27085/2827/286151/126731/8379/8260/1814/891/51143/1906/54908/699/10783/5925/811/7040/26271/54461/995/113130
CC	GO:0005766	primary lysosome	139	0.462295	1.66027	0.00142653	0.0155209	0.0119945	5245	tags=47%, list=28%, signal=34%	6317/4680/6278/2357/51316/6036/4069/4332/8876/6037/719/11010/1075/5645/718/1511/12/8836/11240/5657/4125/2040/684/25801/150372/326624/411/383/5476/55313/2717/2588/6845/79980/3920/29108/175/6836/1991/10970/10577/7415/3614/5547/10396/302/79888/6386/47/8635/10487/10097/114790/3074/8773/29952/2512/2990/5660/5611/1650/2517/203068/5707/1669
CC	GO:0042582	azurophil granule	139	0.462295	1.66027	0.00142653	0.0155209	0.0119945	5245	tags=47%, list=28%, signal=34%	6317/4680/6278/2357/51316/6036/4069/4332/8876/6037/719/11010/1075/5645/718/1511/12/8836/11240/5657/4125/2040/684/25801/150372/326624/411/383/5476/55313/2717/2588/6845/79980/3920/29108/175/6836/1991/10970/10577/7415/3614/5547/10396/302/79888/6386/47/8635/10487/10097/114790/3074/8773/29952/2512/2990/5660/5611/1650/2517/203068/5707/1669
BP	GO:0043410	positive regulation of MAPK cascade	490	0.461602	1.87265	0.00120192	0.0155209	0.0119945	3414	tags=33%, list=18%, signal=28%	1116/6362/115352/6363/3589/6278/55801/60675/6367/939/100506013/6356/1236/2357/653361/27202/6366/1880/7057/7124/6283/5031/6364/10268/3553/10125/6504/6347/6368/6354/3569/5320/2213/6357/6361/11184/2358/1847/5788/3082/6369/388325/26191/5294/5008/6355/7852/55024/3479/2146/3383/7010/8877/728/3084/2322/1230/2492/84868/3487/221472/983/5795/348/9770/197259/3965/3976/6351/1000/1326/2149/23533/3791/10333/64…
BP	GO:0043903	regulation of symbiosis, encompassing mutualism through parasitism	202	0.459752	1.72585	0.00135318	0.0155209	0.0119945	2190	tags=18%, list=12%, signal=16%	4057/3576/6372/3853/3669/8547/27074/2219/7124/7153/57379/3429/940/6355/5806/7852/9636/3440/10581/6772/348/3965/6351/51176/2494/6352/10410/91543/972/3838/8519/1436/4153/2040/11074/684/8091
CC	GO:0000793	condensed chromosome	200	0.459345	1.72433	0.0013459	0.0155209	0.0119945	3983	tags=32%, list=22%, signal=25%	79019/7153/23397/83540/64105/387103/64151/701/675/81620/55355/9735/9770/10734/641/10403/4288/332/56155/11130/57405/4751/79677/5347/147841/11004/10051/10615/6790/3306/4085/1063/1062/55320/6853/79682/221711/1051/5888/256126/8379/55839/56159/79003/171483/891/51143/220134/54908/79980/699/2177/90417/3148/7273/92822/9985/1058/113130/11073/9212/253635/3981/54820
CC	GO:0031012	extracellular matrix	490	0.45879	1.86125	0.00120192	0.0155209	0.0119945	2168	tags=28%, list=12%, signal=25%	1116/4314/7980/4321/4312/1178/1311/4319/26585/4982/27299/6278/4318/5054/6279/7472/4064/5265/4017/1462/5199/2219/115908/7057/5104/6280/4322/54829/5803/22915/145864/7450/84894/5266/91522/5270/2615/23213/10631/5272/1306/5649/7076/56999/22795/5806/7837/2162/4316/713/1282/3383/6423/4015/1284/7052/25975/3440/221044/4585/712/80781/3897/161198/1520/9509/348/1286/9806/3965/7079/5919/5196/3617/1075/1000/56…
BP	GO:0034620	cellular response to unfolded protein	124	0.458686	1.62908	0.00143678	0.0155209	0.0119945	4035	tags=33%, list=22%, signal=26%	3576/91319/6347/3310/7494/467/55062/4189/11015/51726/64764/11153/8614/6782/9709/58477/6464/3309/3306/79139/9695/1200/10113/10525/5526/4690/9114/5770/285533/55738/10018/440/2081/811/80279/581/578/7415/26291/7184/6745
BP	GO:0007200	phospholipase C-activating G protein-coupled receptor signaling pathway	96	0.457612	1.58089	0.00153139	0.0155209	0.0119945	3178	tags=40%, list=17%, signal=33%	2357/27202/286530/2841/5031/2358/2828/27334/2840/2359/719/8477/728/7052/8811/1240/84636/7432/2149/183/4159/2151/1901/9368/4985/10316/2843/1241/636/3062/6869/2859/3973/150/5030/1910/1906/3356
BP	GO:0050792	regulation of viral process	188	0.457186	1.70388	0.00135318	0.0155209	0.0119945	2190	tags=19%, list=12%, signal=17%	4057/3576/3669/8547/27074/2219/7124/7153/57379/3429/940/6355/5806/7852/9636/3440/10581/6772/348/3965/6351/51176/2494/6352/10410/91543/972/3838/8519/1436/4153/2040/11074/684/8091
BP	GO:0018212	peptidyl-tyrosine modification	345	0.457062	1.81801	0.00125471	0.0155209	0.0119945	3747	tags=40%, list=20%, signal=32%	11009/26585/3589/2069/374/26228/9021/653361/7124/64092/640/9244/3569/695/885/7070/5175/5788/3932/3082/7075/5649/3702/3689/7272/5008/6503/3055/3718/7535/11314/3458/4067/2047/55024/10019/3479/941/149233/9833/3383/7010/6423/116379/3084/3059/2322/3440/3592/2534/5795/1437/1839/3976/660/2268/7804/23529/183/6422/3791/8692/6352/1445/5159/972/3678/6886/83666/8784/7060/54625/50507/654/2255/2252/9181/55294/…
BP	GO:0035966	response to topologically incorrect protein	181	0.455705	1.69351	0.00136054	0.0155209	0.0119945	4035	tags=30%, list=22%, signal=24%	3576/1311/91319/7057/6347/3310/7494/79094/467/55062/4189/23753/26270/11015/51726/64764/7060/11153/8614/6782/7873/55741/9709/871/58477/6464/3309/3306/79139/9695/1200/10113/10525/5526/4690/9114/5770/56886/285533/80267/55738/10018/440/25822/2081/811/80279/27129/8988/581/578/7415/26291/7184/6745
BP	GO:0055076	transition metal ion homeostasis	120	0.455238	1.61206	0.00145985	0.0155209	0.0119945	3504	tags=28%, list=19%, signal=22%	4057/3934/6279/6280/1356/3162/3932/79689/147138/4501/375/9997/8692/4502/23627/84560/23516/654/64116/645745/475/4495/2034/4496/9114/30061/7922/4504/7037/4609/148867/164656/23545
BP	GO:0018108	peptidyl-tyrosine phosphorylation	342	0.454695	1.80663	0.00125945	0.0155209	0.0119945	3747	tags=39%, list=20%, signal=32%	11009/26585/3589/2069/374/26228/9021/653361/7124/64092/640/9244/3569/695/885/7070/5175/5788/3932/3082/7075/5649/3702/3689/7272/5008/6503/3055/3718/7535/11314/3458/4067/2047/55024/10019/3479/941/149233/9833/3383/7010/6423/116379/3084/3059/2322/3440/3592/2534/5795/1437/1839/3976/660/2268/7804/23529/183/6422/3791/8692/6352/1445/5159/972/3678/6886/83666/8784/7060/54625/50507/654/2255/2252/9181/55294/…
BP	GO:0034614	cellular response to reactive oxygen species	153	0.454638	1.65725	0.00138313	0.0155209	0.0119945	1559	tags=16%, list=8%, signal=15%	4314/3934/4318/653361/7124/4846/8013/3569/695/3082/358/2146/8877/3586/983/7128/8807/1800/51314/890/140885/3747/10365/7226/5831
BP	GO:0045861	negative regulation of proteolysis	314	0.451848	1.78438	0.00126263	0.0155209	0.0119945	2149	tags=25%, list=12%, signal=22%	4057/7980/6317/6318/4318/5055/5054/27074/939/91319/5265/7057/5104/8710/5743/4804/199713/55872/5918/5266/89932/1378/5270/330/3082/5272/7850/7076/79094/280664/5329/51465/8740/358/8530/6423/3586/11326/9806/7079/5275/135228/1522/3699/183/1800/3698/51050/1294/51176/140902/718/332/22900/12/79444/9232/5274/5627/56925/1293/1285/3630/128822/409/25816/3697/64780/9709/404203/871/7035/684/153218/10879/114769…
BP	GO:0050714	positive regulation of protein secretion	250	0.451646	1.74701	0.00130208	0.0155209	0.0119945	2843	tags=31%, list=15%, signal=27%	4321/952/6363/55801/3605/2867/2219/9447/3495/7124/23601/3553/10125/640/199713/51311/3569/112744/7494/10631/26191/914/199/945/5008/7293/929/26253/56253/3458/3479/7097/3586/84868/81285/29126/28984/3965/2268/64109/375/2149/8692/64127/10802/22900/5600/90865/2641/8431/654/6346/11027/5027/4192/10874/27063/7096/3558/3630/114548/1436/114899/54209/64135/116337/101/5019/50855/3133/9173/25924/43/29085/55638…
CC	GO:0030666	endocytic vesicle membrane	156	0.451269	1.6448	0.0013947	0.0155209	0.0119945	3701	tags=36%, list=20%, signal=29%	84251/3126/2210/4846/3117/9332/11151/1536/5880/6891/6890/1535/7097/345611/348/1839/11031/84329/3122/10333/55576/972/23166/3115/3119/7096/10312/23149/3113/7306/3135/3133/3134/115677/59283/4481/1175/9114/6845/533/7476/3092/8685/8578/2890/3920/2209/10981/811/3106/23545/6892/23432/6556/3107/2889
BP	GO:0002792	negative regulation of peptide secretion	130	0.451091	1.60325	0.00144509	0.0155209	0.0119945	2168	tags=30%, list=12%, signal=27%	27202/7124/3553/199713/51311/10859/2213/2615/26191/933/7850/5552/7293/55024/3586/3440/9466/348/28984/7128/2633/2149/10385/6422/10333/23208/91543/22900/90865/972/9448/3630/114548/9607/338557/114899/9734/114769/308
BP	GO:1903409	reactive oxygen species biosynthetic process	100	0.450867	1.55297	0.00311042	0.0235541	0.0182025	2638	tags=31%, list=14%, signal=27%	7124/4846/54/5743/3553/1536/199/64581/3689/5806/3458/225/3383/1535/3586/2534/4843/5873/183/10333/140885/10365/50507/3630/405753/6774/2185/8837/148022/2475/64902
BP	GO:0000187	activation of MAPK activity	139	0.450082	1.61641	0.00142653	0.0155209	0.0119945	3562	tags=32%, list=19%, signal=26%	6363/60675/2357/7057/7124/3553/11184/1847/5788/3082/7852/3479/728/3084/983/197259/64127/5600/972/79444/5027/2255/8600/5871/2246/9261/84432/6464/3654/10392/5979/959/5770/151/8682/6850/9518/5319/8517/1815/29969/2081/5608/128239
BP	GO:0050848	regulation of calcium-mediated signaling	88	0.449954	1.5377	0.0030581	0.0232669	0.0179806	3421	tags=36%, list=19%, signal=30%	5026/7124/5031/5341/100/50852/933/7535/1827/3479/5350/3084/1240/126306/2633/6351/1193/4644/5024/1012/51778/916/54209/2185/2475/9454/845/6850/55273/118461/29995/84174
BP	GO:0051341	regulation of oxidoreductase activity	91	0.449616	1.53744	0.00310559	0.0235396	0.0181913	4013	tags=36%, list=22%, signal=29%	3240/2672/7124/4846/3553/56833/6271/3001/3458/1535/7015/348/2208/183/1268/64127/3630/2185/152926/55312/10392/115677/2771/27/2717/4504/1906/10063/1907/11035/120892/6622/7421
BP	GO:0030099	myeloid cell differentiation	365	0.449032	1.79211	0.00124688	0.0155209	0.0119945	2162	tags=24%, list=12%, signal=21%	4057/6363/3589/4318/3624/1236/3605/3662/1880/7057/29887/7124/11025/8013/23601/10859/29909/3071/2124/3394/10320/1053/3718/5293/3458/4067/2313/56975/5457/10019/9636/2207/149233/139716/4015/7097/10221/3059/1230/3665/11006/1437/6688/6772/9770/5579/3976/22904/5196/375387/135228/1441/7305/6422/2200/55509/760/51176/714/10365/972/6886/5588/3635/5613/5971/55294/669/8600/10272/1436/5777/133396/5657/9607/10…
MF	GO:0008083	growth factor activity	146	0.448742	1.62182	0.0013947	0.0155209	0.0119945	2237	tags=27%, list=12%, signal=24%	2919/7031/3589/3624/5473/2069/374/3569/3082/7076/5008/3479/1890/3084/3586/3592/1437/3578/1839/3976/23529/183/8190/7060/654/7873/2255/2252/4192/2246/3558/8823/5967/84432/1270/9535/649/4838/3570
BP	GO:0045931	positive regulation of mitotic cell cycle	144	0.447594	1.61232	0.00141844	0.0155209	0.0119945	3778	tags=33%, list=20%, signal=27%	2069/3553/9787/940/51514/199/51203/8318/675/3479/8877/81620/990/348654/983/7015/994/28984/8317/10403/9700/5159/6886/3373/11065/3741/2255/84967/3630/6790/3306/4762/4085/1761/27085/1814/891/51143/1906/440/150465/6868/5925/7040/26271/995/7325/113130
BP	GO:0035967	cellular response to topologically incorrect protein	144	0.447218	1.61097	0.00141844	0.0155209	0.0119945	4035	tags=30%, list=22%, signal=24%	3576/91319/6347/3310/7494/467/55062/4189/23753/11015/51726/64764/11153/8614/6782/9709/58477/6464/3309/3306/79139/9695/1200/10113/10525/5526/4690/9114/5770/56886/285533/55738/10018/440/2081/811/80279/581/578/7415/26291/7184/6745
BP	GO:0098813	nuclear chromosome segregation	233	0.446842	1.71921	0.0012987	0.0155209	0.0119945	3647	tags=31%, list=20%, signal=25%	3833/81610/7153/9787/23397/83540/150365/51203/64105/7272/10460/64151/701/81620/990/146909/348654/9928/9134/55143/10734/2669/26255/10403/9700/991/9055/9232/56155/9493/1843/11130/55294/4751/81930/1894/472/5347/11004/10051/9319/10459/57520/10615/4085/1063/1062/29127/2237/256126/8379/56159/83990/79003/10096/8260/891/79075/51143/84464/54908/146956/84722/79980/699/150465/2177/90417/10783/5925/7273/2627…
BP	GO:2001251	negative regulation of chromosome organization	122	0.446737	1.58082	0.00145985	0.0155209	0.0119945	4016	tags=34%, list=22%, signal=26%	5079/7153/57379/7272/701/81620/348654/6688/26255/10403/9700/991/9232/56155/1843/472/5347/9319/10459/4085/1063/50943/80119/1786/8379/8260/195814/891/54552/51143/3720/84464/54908/80169/699/51750/26271/339/9212/6622/4171
BP	GO:2000116	regulation of cysteine-type endopeptidase activity	222	0.446427	1.69765	0.00132802	0.0155209	0.0119945	4006	tags=36%, list=22%, signal=29%	4057/4318/6279/27074/939/9447/7057/7124/6280/5743/4804/885/330/3932/3082/5272/64581/5329/5698/8740/358/8530/6423/2534/3965/58484/838/2149/1800/356/51176/843/332/22900/5023/26999/79444/355/1285/114548/409/25816/64780/9709/114769/2168/4838/8837/2537/10892/8797/10392/4671/834/837/3428/4504/22861/6850/10018/84630/3092/83595/841/9647/23151/4609/29108/3717/668/9314/6195/2152/8795/91662/27429/581/578/74…
BP	GO:0006816	calcium ion transport	393	0.445983	1.79371	0.00122399	0.0155209	0.0119945	2235	tags=23%, list=12%, signal=21%	57214/115352/931/6363/930/6373/187/1236/6366/5142/5026/4846/5031/3627/10268/5743/6347/10859/10288/7070/11151/489/5788/5336/3932/10203/255231/4283/6271/945/5294/6355/4067/7852/5350/3383/8832/10800/1535/6262/1230/2534/3603/5579/126306/6351/1193/10266/2669/123041/623/1234/57113/7223/54923/2149/183/356/10267/8291/6352/5159/5330/5023/4644/29850/2641/5024/7226/2701/8614/6375/6406/11027/5027/4985/246329…
MF	GO:0001653	peptide receptor activity	146	0.444766	1.60745	0.0013947	0.0155209	0.0119945	2303	tags=29%, list=12%, signal=26%	187/1236/2357/643/1235/10268/2358/10203/1232/2826/84634/2840/729230/2359/53831/7852/10800/2833/8811/10663/1240/2984/1230/2492/7253/10266/1237/623/1234/2149/4159/10267/2151/4881/1233/4985/79627/10316/9034/1241/10803/3062/6869
BP	GO:1903531	negative regulation of secretion by cell	189	0.443105	1.65104	0.00135685	0.0155209	0.0119945	2168	tags=27%, list=12%, signal=24%	3598/3589/3624/27202/7124/3553/199713/51311/10859/2213/3162/2615/26191/933/7850/5552/5008/7293/729230/11314/55024/7133/8832/3586/3440/9466/348/28984/7128/3965/3976/2633/2149/10385/6422/10333/1268/23208/91543/22900/90865/9448/3630/114548/9607/338557/114899/3351/9734/114769/308
MF	GO:0038024	cargo receptor activity	83	0.443033	1.5008	0.00780031	0.0448907	0.0346914	3424	tags=36%, list=19%, signal=30%	4017/9332/2358/433/3689/432/923/2350/4360/921/7804/3684/283316/3426/84695/55576/23166/10347/619207/1601/64699/4481/1175/58191/84171/3092/8685/8578/7037/7436
BP	GO:2001236	regulation of extrinsic apoptotic signaling pathway	144	0.442704	1.5947	0.00141844	0.0155209	0.0119945	2386	tags=25%, list=13%, signal=22%	3624/5054/7057/7124/4846/3553/3162/5788/3082/467/3479/147138/3383/6423/51330/2534/1437/2138/7015/7128/5196/183/6422/356/8692/355/4170/2255/9181/85450/23017/7046/8837/2537/8797/7185
BP	GO:0002793	positive regulation of peptide secretion	269	0.442553	1.71512	0.00130548	0.0155209	0.0119945	2420	tags=28%, list=13%, signal=24%	4321/952/6363/55801/6279/3605/2867/2219/9447/3495/7124/23601/3553/10125/640/199713/51311/3569/112744/7494/10631/26191/914/199/945/5008/7293/929/26253/56253/3458/3479/7097/3586/84868/81285/29126/28984/3965/2268/64109/375/2149/6343/8692/64127/10802/22900/5600/90865/2641/8431/654/6346/11027/5027/4192/10874/27063/8600/7096/3558/3630/114548/1436/114899/54209/64135/116337/101/5019/50855/3133/9173
BP	GO:0019935	cyclic-nucleotide-mediated signaling	179	0.442351	1.64288	0.00136612	0.0155209	0.0119945	3391	tags=34%, list=18%, signal=28%	6373/187/7057/3627/10268/4880/10203/4283/113/8477/358/90226/5350/133/8811/54331/2492/81285/7253/348/7432/5731/10266/5196/333/83550/6343/196883/4159/10267/5732/3747/9368/2641/8844/155/4881/5139/5737/5140/5739/79924/6915/8698/2185/3375/2771/2827/3973/57561/1814/151/150/1910/6662/3361/56246/11214/116/118442
BP	GO:1901216	positive regulation of neuron death	90	0.442095	1.51092	0.00464396	0.0307289	0.0237472	4711	tags=40%, list=26%, signal=30%	7124/8564/2213/1958/3689/3458/2534/712/3684/7305/1522/356/10333/4170/55294/472/8851/1948/2475/836/4605/10018/255738/841/4835/4602/581/6622/824/134/7021/155061/468/7099/142/8301
MF	GO:0008528	G protein-coupled peptide receptor activity	140	0.441788	1.58585	0.00142857	0.0155209	0.0119945	2303	tags=30%, list=12%, signal=26%	187/1236/2357/643/1235/10268/2358/10203/1232/2826/84634/2840/729230/2359/53831/7852/10800/2833/8811/10663/1240/1230/2492/7253/10266/1237/623/1234/2149/4159/10267/2151/4881/1233/4985/79627/10316/9034/1241/10803/3062/6869
CC	GO:0044853	plasma membrane raft	102	0.440716	1.51956	0.00770416	0.0444323	0.0343372	2063	tags=23%, list=11%, signal=20%	931/6401/4846/5743/3162/3689/83483/3055/3937/6404/57126/7804/1000/3684/7223/2149/356/925/1012/3741/81930/5657/7035
BP	GO:0019933	cAMP-mediated signaling	152	0.440465	1.60234	0.00138889	0.0155209	0.0119945	3391	tags=34%, list=18%, signal=28%	6373/187/3627/10268/10203/4283/113/8477/90226/5350/133/8811/54331/2492/81285/7253/7432/5731/10266/5196/333/83550/6343/196883/4159/10267/5732/9368/2641/8844/155/5139/5737/5140/5739/79924/6915/8698/3375/2771/2827/3973/57561/1814/151/150/6662/3361/56246/11214/116/118442
BP	GO:0043123	positive regulation of I-kappaB kinase/NF-kappaB signaling	172	0.439793	1.62191	0.00137174	0.0155209	0.0119945	4263	tags=35%, list=23%, signal=27%	4057/6363/1236/11040/6366/7124/6283/3553/3162/6285/330/7052/2534/5579/3965/2149/356/10333/64127/843/80833/972/8600/9020/54106/1894/684/51523/114769/3654/8837/10346/10892/10392/148022/113277/834/286343/841/8517/11214/6398/10783/7188/4615/9641/60401/8795/7132/1147/3956/6376/10769/10475/3661/389/9188/57162/80216/51026
CC	GO:0030139	endocytic vesicle	285	0.439191	1.71533	0.001287	0.0155209	0.0119945	3727	tags=33%, list=20%, signal=26%	4057/57214/3240/653361/84251/3126/2210/4688/4846/3117/9332/1493/11151/1536/5880/1803/6891/6890/1535/8877/219972/7097/345611/4689/752/348/1839/10578/11031/84329/3122/10333/8218/8692/7454/8291/55576/23208/972/30011/23166/3115/51466/51284/3119/7096/338557/10312/409/54106/23149/3113/253970/101/7306/3135/3133/3134/115677/6441/59283/4481/10525/1175/9114/3043/1814/6845/533/6850/7476/3092/8685/8578/51735…
BP	GO:0043491	protein kinase B signaling	232	0.438375	1.68021	0.00131579	0.0155209	0.0119945	1922	tags=24%, list=10%, signal=22%	1116/6363/29851/55801/930/2069/374/1236/6366/7057/7124/118788/10268/3553/6347/940/3932/3082/50852/942/5294/5008/5293/5880/55024/10019/3479/941/7010/4015/3084/3059/2534/2022/5795/7409/1839/23533/10385/10855/3791/8692/6352/5159/9368/8503/50507/2255/2252/8600/2246/114897/3630/3488/8823/409
BP	GO:0051048	negative regulation of secretion	213	0.437398	1.65634	0.00132979	0.0155209	0.0119945	2168	tags=27%, list=12%, signal=24%	3598/3589/3624/27202/7124/3553/199713/51311/10859/497189/100/2213/3162/2615/26191/933/7850/5552/5008/7293/729230/11314/55024/7133/8832/3084/3586/3440/9466/348/28984/7128/3965/3976/2633/2149/10385/6422/6343/10333/1268/23208/91543/22900/90865/972/10874/9448/3630/114548/9607/338557/114899/3351/7032/9734/114769/308
BP	GO:0014065	phosphatidylinositol 3-kinase signaling	140	0.436858	1.56816	0.00142857	0.0155209	0.0119945	1470	tags=25%, list=8%, signal=23%	6403/653361/7124/118788/10125/55165/940/26051/5270/3082/5649/5294/197358/5008/5293/8870/4067/3479/7010/3059/2322/2492/2534/8395/2268/54923/2149/23533/183/10385/3791/6352/5159/10870/9368
CC	GO:0043235	receptor complex	384	0.435467	1.74631	0.00123305	0.0155209	0.0119945	2464	tags=29%, list=13%, signal=26%	1380/3598/83416/2568/3563/1439/973/10268/440829/3560/9244/3569/28755/23643/3559/1379/28639/8809/3561/50852/10203/10154/2676/7075/3689/929/3687/915/7535/53831/4067/923/2047/85358/974/10148/149233/7133/7010/2900/7097/3676/2322/3594/2492/3679/7253/2022/54518/3683/919/9466/2675/3695/1438/10266/28560/7804/9180/8807/64109/3684/1441/917/54923/83550/3568/3791/10333/10267/5159/925/972/3678/5024/155/28683/…
BP	GO:0034764	positive regulation of transmembrane transport	187	0.435335	1.62114	0.00135501	0.0155209	0.0119945	1844	tags=21%, list=10%, signal=19%	57214/930/6373/187/5031/8013/3627/10268/6347/7070/3759/5336/4283/6271/5649/729230/3458/85358/3479/6262/8811/7015/1520/219527/5724/623/375/2149/183/760/8218/718/3747/9368/2745/6375/5027/246329/3630
BP	GO:0007249	I-kappaB kinase/NF-kappaB signaling	246	0.435244	1.68174	0.00130719	0.0155209	0.0119945	3955	tags=32%, list=21%, signal=25%	4057/6363/1236/11040/6366/7124/6283/3553/51311/497189/399/695/23643/3162/6285/330/197358/929/10549/7097/7052/2534/6772/7128/5579/3965/54923/2149/356/10333/64127/843/22900/80833/140885/972/84807/5971/51284/8600/79931/9020/54106/1894/684/51523/114769/3654/8837/10346/10892/825/10392/148022/113277/834/286343/10318/841/8517/11214/6398/29108/10783/7188/4615/9641/60401/8795/91662/7132/1147/3956/11035/63…
CC	GO:0062023	collagen-containing extracellular matrix	385	0.435165	1.745	0.00123457	0.0155209	0.0119945	2168	tags=27%, list=12%, signal=24%	1178/1311/26585/27299/6278/4318/5054/6279/7472/5265/4017/1462/5199/2219/115908/7057/5104/6280/54829/5803/22915/7450/91522/5270/23213/10631/5272/1306/7076/56999/22795/7837/2162/713/1282/3383/6423/1284/7052/25975/3440/712/80781/3897/161198/1520/9509/348/1286/3965/5919/5196/1075/1000/1/333/1522/183/6422/3698/5118/2200/1294/714/23452/633/83854/4237/1511/12/133584/176/50509/1300/7060/1289/1012/1290/48…
BP	GO:0051091	positive regulation of DNA-binding transcription factor activity	248	0.434812	1.684	0.00129702	0.0155209	0.0119945	3934	tags=33%, list=21%, signal=26%	4057/6279/7472/9447/7124/6283/6280/3553/3569/695/8809/5649/3689/3383/8877/7097/3059/219790/3586/28984/5579/3965/2100/58484/7804/8807/183/10333/64127/54360/5588/121268/8061/4985/9181/8600/3630/114548/4791/54106/11074/6774/114769/3654/4838/101/8837/4762/10346/10892/8995/283629/150372/7185/825/10392/148022/25865/11213/5526/959/5583/137735/4345/1906/84159/5319/8517/29108/3717/7188/7040/4615/177/60401…
BP	GO:0007059	chromosome segregation	288	0.434608	1.70026	0.00127877	0.0155209	0.0119945	3647	tags=30%, list=20%, signal=24%	3833/81610/7153/9787/23397/83540/150365/51203/64105/7272/10460/387103/64151/701/81620/990/55355/146909/348654/9928/9134/55143/10734/2669/26255/10403/9700/4288/991/332/11339/9055/9232/56155/9493/1843/11130/55294/57405/4751/81930/79677/1894/472/5347/11004/10051/9319/10459/57520/10615/4085/157313/1063/1062/29127/2237/256126/8379/55839/56159/83990/79003/10096/8260/891/79075/51143/220134/84464/54908/1…
MF	GO:0005201	extracellular matrix structural constituent	156	0.434606	1.58407	0.0013947	0.0155209	0.0119945	1974	tags=25%, list=11%, signal=23%	1116/7980/1311/1462/115908/7057/54829/22915/7450/91522/10631/1306/22795/7837/1282/1284/4585/80781/1286/3617/4586/5118/2200/1294/633/4237/176/50509/1300/1289/1290/4811/1293/3918/4240/1285/3371/1299/84034
BP	GO:0007188	adenylate cyclase-modulating G protein-coupled receptor signaling pathway	185	0.433293	1.61292	0.00135501	0.0155209	0.0119945	3343	tags=34%, list=18%, signal=28%	6373/2357/3627/10268/2358/10203/1232/4283/113/8477/90226/2869/5350/133/8811/54331/2492/7253/7432/5731/10266/5196/5996/333/83550/196883/4159/10267/1268/5732/1901/9368/2641/11245/155/4985/1903/5737/5739/3351/79924/6915/8698/9495/3375/5064/2771/2827/2912/2779/3973/57561/1814/151/150/3361/6752/8685/1906/56246/11214/116/1815
BP	GO:0007162	negative regulation of cell adhesion	253	0.433229	1.67728	0.00129534	0.0155209	0.0119945	3034	tags=34%, list=16%, signal=29%	4321/26279/27299/3620/5054/339390/54900/201633/6366/7057/80380/10859/10288/1493/2213/3559/5270/2615/5788/10631/26191/10154/942/3718/11314/864/10019/941/285/1840/3586/3440/84868/3659/11326/29126/7356/28984/9404/27289/3965/2633/30009/10385/84695/3142/1029/79626/972/84807/1012/654/6375/1843/7143/4192/80709/94/3558/3371/9448/5140/114897/5777/397/23129/5420/10459/6693/3135/8751/1051/56940/50943/6441/1…
BP	GO:0051896	regulation of protein kinase B signaling	207	0.432697	1.63092	0.00133869	0.0155209	0.0119945	2319	tags=26%, list=13%, signal=23%	1116/6363/29851/55801/930/2069/374/1236/6366/7057/7124/118788/10268/940/3932/3082/50852/942/5294/5008/5293/5880/55024/10019/941/7010/3084/3059/2534/2022/5795/7409/1839/23533/10385/10855/8692/5159/9368/50507/2255/2252/8600/2246/114897/3630/3488/8823/409/7046/57333/3375/101/3135
BP	GO:0007596	blood coagulation	303	0.431607	1.69946	0.00126582	0.0155209	0.0119945	2419	tags=25%, list=13%, signal=22%	7980/1311/5055/2191/5054/5265/6403/7057/5026/5104/4846/5197/5341/3569/22915/7450/5270/5336/3932/3445/5294/953/83706/5329/4067/3937/2162/10019/2207/5328/3440/54331/139818/3659/2534/23657/5873/348/5579/7409/57126/5196/57113/2149/23533/10855/7056/7454/3818/2151/5023/5588/5024/5627/3441/5027/9060/10630/3451/114897/5777/5657/3848/4778/409/64780/2157/3709/9162/7035/6915/11234/308/340205/8527/81704/10077
MF	GO:0070851	growth factor receptor binding	129	0.430939	1.53374	0.00431655	0.0289201	0.0223494	2432	tags=27%, list=13%, signal=24%	26585/931/3589/2069/374/3553/3569/84894/146722/4067/149233/3586/3594/3592/1003/2534/5795/1437/3578/1839/5159/3678/9368/2255/2252/2246/3558/8823/54106/1270/3554/6464/3570/3572/8817
MF	GO:0004175	endopeptidase activity	366	0.430474	1.7173	0.00125156	0.0155209	0.0119945	3842	tags=33%, list=21%, signal=26%	4314/5122/4057/4321/4312/1178/4319/27299/4318/140766/2191/3002/3240/629/4322/3003/51032/2999/5972/717/3082/3001/56999/49/1803/5698/4316/5328/136242/3250/5251/1520/9509/1075/5645/129293/838/1522/260429/3426/6422/9700/8038/81792/843/3818/1511/11174/3816/170690/25825/115201/3004/715/11131/9508/8745/5657/8728/9159/5069/1215/339105/649/101/8837/716/5696/10892/4320/8751/1513/825/64386/1200/10942/7092/4…
BP	GO:0007599	hemostasis	308	0.430461	1.69905	0.00125786	0.0155209	0.0119945	2168	tags=24%, list=12%, signal=22%	7980/1311/5055/2191/5054/5265/6403/7057/5026/5104/4846/5197/5341/3569/22915/7450/5270/5336/3932/3445/5294/953/83706/5329/4067/2313/3937/2162/10019/2207/5328/3440/54331/139818/3659/2534/23657/5873/348/5579/7409/57126/5196/57113/2149/23533/10855/7056/7454/3818/2151/5023/5588/5024/5627/3441/5027/9060/10630/3451/114897/5777/5657/3848/4778/409/64780/2157/3709/9162/7035/6915/11234/308
BP	GO:0043281	regulation of cysteine-type endopeptidase activity involved in apoptotic process	199	0.430396	1.61264	0.00135135	0.0155209	0.0119945	4006	tags=37%, list=22%, signal=29%	4318/6279/27074/939/7057/7124/6280/5743/4804/885/330/3932/3082/5272/64581/5329/8740/358/6423/3965/58484/838/2149/1800/356/51176/843/332/22900/5023/79444/355/1285/114548/409/25816/64780/9709/114769/2168/4838/8837/2537/10892/8797/10392/4671/834/837/4504/22861/6850/10018/3092/83595/841/9647/23151/4609/29108/3717/668/9314/6195/2152/8795/91662/27429/581/578/7415/6622/6091
BP	GO:0052548	regulation of endopeptidase activity	373	0.428636	1.71291	0.00125	0.0155209	0.0119945	2375	tags=25%, list=13%, signal=22%	4057/7980/6317/6318/4318/5055/5054/6279/27074/939/5265/9447/7057/5104/7124/6280/8710/5743/4804/199713/885/5918/5266/89932/1378/5270/330/3932/3082/5272/64581/7076/5329/4067/5698/8740/358/8530/6423/2534/9806/3965/7079/58484/5275/135228/838/3699/2149/183/1800/3698/356/1294/51176/843/718/332/22900/12/5023/26999/79444/9232/5274/355/5627/56925/1293/6406/1285/114548/128822/409/25816/3697/64780/9709/4042…
BP	GO:0043542	endothelial cell migration	189	0.428187	1.59545	0.00135685	0.0155209	0.0119945	4123	tags=38%, list=22%, signal=30%	10563/26585/2191/4017/7057/4846/5743/1960/11156/5175/3162/3689/56999/1803/3164/285/7010/54345/161198/348/28984/22846/183/3791/9982/8503/5613/1012/2303/55294/2246/94/168667/23129/54567/8823/4208/6915/7046/9734/2185/8817/1948/25865/2324/6776/5335/8829/4223/2113/7476/406938/1906/5872/6868/6781/3690/811/57381/9314/7114/7040/29775/5176/10769/6672/4627/147372/6091/5155/5170/5547
BP	GO:0072511	divalent inorganic cation transport	445	0.428184	1.73531	0.00120337	0.0155209	0.0119945	3178	tags=28%, list=17%, signal=24%	57214/6947/115352/931/6363/930/6373/187/1236/6366/5142/5026/4846/5031/3627/10268/5743/6347/10859/10288/7070/11151/489/3759/5788/5336/3932/10203/255231/4283/6271/945/5294/6355/84102/3458/4067/7852/5350/3383/8832/10800/1535/6262/1230/2534/3603/5579/126306/6351/1193/10266/2669/123041/623/1234/57113/7223/54923/2149/183/356/10267/8291/6352/5159/5330/5023/4644/29850/2641/23516/5024/7226/2701/8614/6375/…
BP	GO:0140013	meiotic nuclear division	151	0.426957	1.55015	0.0027933	0.0214951	0.0166114	3647	tags=34%, list=20%, signal=28%	2069/7153/23397/83540/150365/7272/259266/701/675/1618/994/9134/3976/10734/26255/9700/1164/991/9232/56155/5139/81930/339345/472/5347/4603/10051/9319/6790/3306/84057/56603/1761/2827/5888/286151/256126/2175/56159/83990/54456/10096/8900/84464/146956/699/2177/676/811/26271/81626/9985
BP	GO:0043122	regulation of I-kappaB kinase/NF-kappaB signaling	216	0.426839	1.62297	0.00131579	0.0155209	0.0119945	4263	tags=34%, list=23%, signal=27%	4057/6363/1236/11040/6366/7124/6283/3553/399/3162/6285/330/197358/7052/2534/6772/7128/5579/3965/54923/2149/356/10333/64127/843/22900/80833/140885/972/84807/8600/79931/9020/54106/1894/684/51523/114769/3654/8837/10346/10892/825/10392/148022/113277/834/286343/10318/841/8517/11214/6398/29108/10783/7188/4615/9641/60401/8795/91662/7132/1147/3956/6376/10769/10475/3661/389/5170/9188/57162/80216/51026
BP	GO:0050817	coagulation	307	0.425925	1.68021	0.00126263	0.0155209	0.0119945	2168	tags=24%, list=12%, signal=22%	7980/1311/5055/2191/5054/5265/6403/7057/5026/5104/4846/5197/5341/3569/22915/7450/5270/5336/3932/3445/5294/953/83706/5329/4067/3937/2162/10019/2207/5328/3440/54331/139818/3659/2534/23657/5873/348/5579/7409/57126/5196/57113/2149/23533/10855/7056/7454/3818/2151/5023/5588/5024/5627/6406/3441/5027/9060/10630/3451/114897/5777/5657/3848/4778/409/64780/2157/3709/9162/7035/6915/11234/308
BP	GO:0071902	positive regulation of protein serine/threonine kinase activity	311	0.425592	1.67931	0.00127226	0.0155209	0.0119945	4111	tags=36%, list=22%, signal=28%	4057/57214/6363/60675/8115/2357/7057/7124/6283/3553/10125/11184/1847/5788/3082/54757/5294/3458/7852/3479/2146/728/990/3084/345611/2322/221472/983/28984/197259/1326/2149/23533/10333/64127/1445/1164/5159/5600/972/79444/50507/151195/5027/2255/8600/5871/2246/9261/1436/9607/9020/4214/84432/54106/7046/6464/2185/8851/3654/8091/4616/101/2321/8817/10392/5979/10926/959/5770/8941/151/150/891/8682/6850/9500/…
BP	GO:0010950	positive regulation of endopeptidase activity	159	0.425172	1.552	0.0013947	0.0155209	0.0119945	4075	tags=38%, list=22%, signal=30%	6317/6279/9447/7124/6280/4804/885/1378/3932/64581/4067/6423/2534/3965/58484/838/2149/356/843/22900/5023/26999/355/6406/1285/114548/6774/4838/10892/8797/10392/834/837/3428/6407/22861/6850/10018/84630/3092/83595/841/9647/23151/4609/29108/3717/668/177/2152/5720/8795/91662/27429/581/578/27166/7415/6622/6091/10213
BP	GO:2000377	regulation of reactive oxygen species metabolic process	168	0.423838	1.56277	0.0013587	0.0155209	0.0119945	3081	tags=29%, list=17%, signal=25%	4314/3240/2305/7057/7124/54/5743/3553/124056/2358/199/64581/3689/5806/3458/5880/225/3383/9263/1535/3586/2534/5873/57126/3684/7305/183/10333/5159/140885/10365/50507/3630/405753/6774/2185/8837/148022/113277/2771/2475/64902/2308/3043/2717/4504/7048/2885/6850
BP	GO:0061041	regulation of wound healing	133	0.423814	1.50727	0.00437318	0.0291786	0.0225492	2168	tags=26%, list=12%, signal=23%	5055/2191/5054/6403/7057/4846/5341/7494/5270/64581/5329/4067/7852/10019/2207/5328/51330/348/7128/1839/135228/2149/10855/7056/3818/5588/2303/5627/10630/114897/3848/11221/7035/6915/308
BP	GO:0031334	positive regulation of protein complex assembly	246	0.423621	1.63683	0.00130719	0.0155209	0.0119945	3315	tags=24%, list=18%, signal=20%	4314/10563/4312/8115/6356/1236/6366/115362/9447/7124/5341/885/11151/3071/6369/3936/64581/3055/3458/3383/10095/81620/1003/51673/1437/10788/4478/375/129293/6624/10333/7454/6886/54922/8061/51466/472/9535/9873/2185/8851/50807/2475/51199/5526/4690/10096/10923/81873/2885/6850/10018/84630/643338/89848/84722/10178/11135
BP	GO:0070838	divalent metal ion transport	440	0.423051	1.71109	0.00120482	0.0155209	0.0119945	3178	tags=28%, list=17%, signal=24%	57214/115352/931/6363/930/6373/187/1236/6366/5142/5026/4846/5031/3627/10268/5743/6347/10859/10288/7070/11151/489/3759/5788/5336/3932/10203/255231/4283/6271/945/5294/6355/84102/3458/4067/7852/5350/3383/8832/10800/1535/6262/1230/2534/3603/5579/126306/6351/1193/10266/2669/123041/623/1234/57113/7223/54923/2149/183/356/10267/8291/6352/5159/5330/5023/4644/29850/2641/23516/5024/7226/2701/8614/6375/6406/…
CC	GO:0098857	membrane microdomain	304	0.421955	1.66167	0.00126904	0.0155209	0.0119945	2383	tags=28%, list=13%, signal=25%	931/6401/930/973/3738/7124/4846/5743/695/7070/5175/3162/5788/330/23213/3932/914/3689/929/83483/3055/7535/1803/4067/3937/2047/962/6404/23180/7133/3383/7010/7097/2534/909/57126/7804/1000/3684/27040/349667/7223/2149/90249/10855/3791/356/10333/1268/8692/8291/1445/925/1901/5023/9368/3635/7462/5024/1012/355/3741/7143/4985/10630/79054/7096/81930/10287/5657/23017/2040/871/7035/1241/684/7046/79870/5420/21…
BP	GO:0097191	extrinsic apoptotic signaling pathway	210	0.421547	1.59317	0.00133156	0.0155209	0.0119945	2391	tags=24%, list=13%, signal=21%	3934/3624/597/5054/939/7057/7124/4846/3553/3429/3162/5788/3082/467/3458/3479/7133/147138/3383/6423/3592/51330/2534/1437/2138/7015/7128/5196/183/6422/10962/356/8692/8794/90865/355/4170/5027/2255/9181/3558/85450/23017/7046/3570/8837/2537/8797/7185/81537
CC	GO:0005775	vacuolar lumen	155	0.421117	1.53833	0.00277393	0.0213868	0.0165276	3389	tags=32%, list=18%, signal=26%	6317/6278/51316/1462/6036/4069/4332/6037/913/1520/1075/5645/5275/10855/356/122258/633/718/5159/1511/12/972/176/129807/3373/3988/8836/11240/27163/5657/4125/25801/1513/6948/53/1200/411/383/5476/55313/2717/1508/2588/2331/221914/79980/3920/29108/175
BP	GO:0000280	nuclear division	372	0.420893	1.68034	0.00125156	0.0155209	0.0119945	3801	tags=32%, list=21%, signal=26%	2069/3833/7153/3553/22974/9787/23397/83540/940/150365/51203/64105/7272/10460/259266/64151/701/675/3479/1618/8877/81620/54443/990/146909/348654/9735/9928/994/28984/9134/55143/126353/3976/10734/3832/26255/10403/9700/4288/1164/5159/991/332/9055/9232/11065/56155/9493/1843/11130/5139/4751/81930/3630/339345/472/5347/11004/4603/10051/9319/10459/57520/10615/6790/3306/84057/4762/4085/1063/1062/79866/56603…
BP	GO:0010212	response to ionizing radiation	136	0.420801	1.50741	0.00286944	0.0218727	0.0169032	3972	tags=31%, list=22%, signal=24%	3627/6354/5788/1958/3861/675/3383/6423/1535/64782/64859/2138/641/6422/7056/10135/50507/1894/472/143570/10635/8091/3309/121457/1788/5888/7412/836/3428/2885/6770/2177/4609/867/7040/7518/11073/581/339/545/578/3981
CC	GO:0005788	endoplasmic reticulum lumen	287	0.420054	1.64233	0.00128041	0.0155209	0.0119945	3833	tags=35%, list=21%, signal=28%	51237/283208/5265/1462/5199/7057/6696/5743/3569/1356/91522/1306/7076/2326/5329/56975/1282/10148/4189/1284/23753/2322/3592/3487/80781/348/1286/10232/54972/1075/1000/84141/3990/1522/3698/2200/1294/718/51726/50509/2641/1300/1289/8614/1290/1293/493869/6782/7873/55741/4240/1285/3371/64374/3630/10272/3488/1758/1299/2157/871/22901/57333/3309/246778/813/64222/27248/11320/27433/411/258/92949/9601/10525/11…
BP	GO:0045834	positive regulation of lipid metabolic process	134	0.4197	1.49344	0.00437956	0.0291971	0.0225635	1844	tags=22%, list=10%, signal=20%	6363/930/1236/6366/7124/8013/5743/3553/2358/341/3458/4067/225/7010/133/2322/348/2268/83643/183/6343/60481/64127/5159/134429/972/116986/654/2246/3630
CC	GO:0045121	membrane raft	303	0.419576	1.65209	0.00126582	0.0155209	0.0119945	2383	tags=28%, list=13%, signal=25%	931/6401/930/973/3738/7124/4846/5743/695/7070/5175/3162/5788/330/23213/3932/914/3689/929/83483/3055/7535/1803/4067/3937/2047/962/6404/23180/7133/3383/7010/7097/2534/909/57126/7804/1000/3684/27040/349667/7223/2149/90249/10855/3791/356/10333/1268/8692/1445/925/1901/5023/9368/3635/7462/5024/1012/355/3741/7143/4985/10630/79054/7096/81930/10287/5657/23017/2040/871/7035/1241/684/7046/79870/5420/2185/18…
BP	GO:1903034	regulation of response to wounding	161	0.419053	1.53183	0.00277393	0.0213868	0.0165276	2168	tags=26%, list=12%, signal=23%	5055/2191/5054/6403/7057/6696/4846/5341/89790/7494/5270/64581/5329/4067/7852/10019/2207/5328/3586/51330/348/7128/1839/135228/2149/10855/7056/3818/5588/2303/5627/7143/4192/10630/114897/3848/11221/1270/56963/7035/6915/308
BP	GO:0052547	regulation of peptidase activity	399	0.418678	1.68425	0.00122399	0.0155209	0.0119945	2483	tags=25%, list=13%, signal=22%	4057/7980/6317/6318/4318/5055/5054/6279/27074/939/5265/9447/7057/5104/7124/6280/8710/5743/4804/199713/885/5918/5266/89932/1378/5270/330/3932/3082/5272/64581/7076/280664/5329/4067/5698/8740/358/8530/6423/2534/9806/3965/7079/58484/5275/135228/838/3699/2149/183/1800/3698/5118/356/51050/1294/51176/140902/843/718/332/22900/12/5023/26999/79444/9232/5274/355/5627/56925/1293/6406/1285/114548/128822/409/2…
BP	GO:0050708	regulation of protein secretion	432	0.418547	1.69165	0.00120627	0.0155209	0.0119945	3955	tags=38%, list=21%, signal=31%	4321/952/6363/55801/1236/3605/81793/2867/27202/2219/9447/3495/6616/7124/23601/3553/10125/640/199713/51311/10859/3569/112744/2213/7494/2615/10631/26191/933/914/199/7850/5552/945/2702/5008/7293/929/26253/56253/3458/1803/4067/55024/3479/7133/7097/3586/3440/84868/81285/29126/4843/9466/348/28984/7128/3965/2633/2268/64109/375/2149/10385/6422/10333/1268/8692/64127/6352/23208/91543/10802/22900/5600/90865…
CC	GO:0098589	membrane region	316	0.415613	1.6397	0.00126904	0.0155209	0.0119945	2590	tags=28%, list=14%, signal=25%	931/6401/930/973/3738/7124/4846/5743/695/7070/5175/3162/5788/330/23213/3932/914/3689/929/83483/3055/7535/1803/4067/3937/2047/962/6404/23180/7133/3383/7010/7097/2534/909/57126/7804/1000/3684/27040/349667/7223/2149/90249/10855/3791/356/10333/1268/8692/8291/1445/925/1901/5023/9368/3635/7462/5024/1012/355/3741/7143/4985/10630/79054/7096/81930/10287/5657/23017/2040/871/7035/1241/684/170370/7046/79870/…
BP	GO:0072593	reactive oxygen species metabolic process	245	0.415177	1.60502	0.00130208	0.0155209	0.0119945	3286	tags=31%, list=18%, signal=26%	4314/3240/2305/653361/7057/7124/4688/4846/54/5743/3553/124056/2358/1536/199/64581/3689/5806/3458/5880/7837/225/10549/3383/9263/1535/7097/3586/57580/4689/2534/4843/5873/7409/57126/375387/3684/7305/183/10333/5159/140885/10365/50507/5027/3042/4025/3630/285590/405753/6648/6774/27035/2185/8837/2537/51167/55312/148022/113277/6441/2771/2475/64902/2308/3043/2717/4504/7048/2885/6850/3049/1906/79400/137902
BP	GO:0002791	regulation of peptide secretion	458	0.415031	1.68745	0.00118906	0.0155209	0.0119945	3991	tags=38%, list=22%, signal=30%	4321/952/6363/55801/6279/1236/3605/81793/2867/27202/2219/9447/3495/6616/7124/23601/3553/10125/640/199713/51311/10859/3569/112744/2213/7494/2615/10631/26191/933/914/199/7850/5552/945/2702/5008/7293/929/26253/56253/3458/1803/4067/55024/3479/7133/7097/3586/3440/84868/81285/29126/4843/9466/348/28984/7128/3965/2633/23178/2268/64109/375/2149/10385/6422/6343/10333/1268/8692/64127/6352/23208/91543/10802/…
BP	GO:0048015	phosphatidylinositol-mediated signaling	170	0.414438	1.52915	0.0027248	0.021204	0.0163864	1854	tags=25%, list=10%, signal=22%	6403/653361/7124/118788/10125/55165/940/26051/5270/5336/3082/5649/5294/197358/5008/5293/8870/4067/3479/7010/3059/2322/2492/2534/8395/2268/4586/5724/54923/2149/23533/183/10385/3791/6352/5159/5330/10870/9368/3630/1436/5777
BP	GO:0070588	calcium ion transmembrane transport	283	0.414254	1.61463	0.00129534	0.0155209	0.0119945	2990	tags=25%, list=16%, signal=21%	57214/6363/930/6373/187/1236/6366/5142/5031/3627/10268/7070/11151/489/5788/5336/3932/255231/4283/6271/5294/4067/5350/1535/6262/2534/126306/1193/2669/123041/623/1234/57113/7223/54923/2149/356/8291/5330/4644/29850/7226/6375/5027/246329/116443/79054/161253/5777/55799/54106/3709/2185/80228/308/2906/3306/287/825/51393/117532/59283/2859/8913/775/84876/845/150/309/5335/3710
MF	GO:1901681	sulfur compound binding	225	0.413572	1.57719	0.00132802	0.0155209	0.0119945	1831	tags=20%, list=10%, signal=19%	4057/10563/26279/1311/6372/6373/6402/6403/7057/5104/3627/5197/6368/6354/51363/9388/5270/5788/10631/6355/4316/6262/26/8435/348/1839/5196/333/3990/6422/5118/2200/84870/1511/9982/50509/7060/1289/56925/11332/2255/2252/4192/2246/3918/9508
BP	GO:0010952	positive regulation of peptidase activity	177	0.413192	1.52722	0.00273973	0.021204	0.0163864	4077	tags=37%, list=22%, signal=29%	6317/6279/9447/7124/6280/4804/885/1378/3932/64581/4067/6423/2534/3965/58484/838/2149/5118/356/843/22900/5023/26999/355/6406/1285/114548/6774/57333/4838/8837/10892/8797/10392/834/837/3428/6407/22861/6850/10018/84630/3092/83595/841/9647/23151/4609/29108/3717/668/177/2152/5720/8795/91662/27429/581/578/6300/27166/7415/6622/6091/10213/5595
BP	GO:0043406	positive regulation of MAP kinase activity	242	0.412947	1.594	0.00130548	0.0155209	0.0119945	4077	tags=36%, list=22%, signal=29%	6363/60675/2357/7057/7124/6283/3553/10125/11184/1847/5788/3082/5294/7852/3479/2146/728/3084/2322/221472/983/197259/1326/2149/23533/10333/64127/1445/5159/5600/972/79444/50507/5027/2255/8600/5871/2246/9261/9607/9020/4214/84432/54106/7046/6464/2185/3654/4616/101/2321/8817/10392/5979/959/5770/151/150/8682/6850/9500/1906/3356/9518/10178/5319/8517/11214/1815/29969/3717/2081/5608/7040/128239/9839/177/19…
MF	GO:0031406	carboxylic acid binding	171	0.411938	1.52036	0.00409836	0.0276879	0.0213972	1474	tags=19%, list=8%, signal=18%	57214/6999/283208/6401/6279/6403/1462/2219/7130/5730/5104/4846/3161/6280/26032/54658/145864/112398/933/945/341/241/2350/7903/7298/4843/5352/5375/2352/8692/55576/176/23166
BP	GO:0006979	response to oxidative stress	409	0.411908	1.66149	0.00121655	0.0155209	0.0119945	2418	tags=20%, list=13%, signal=18%	4314/952/3934/6363/6278/4318/374/3240/1236/653361/7124/4688/4846/8013/5743/79772/3569/100/695/5163/3162/8876/3082/1536/199/4929/7837/358/10549/9833/2146/1535/8877/3586/4689/4277/2534/983/23657/7356/6772/348/7128/8807/1800/51314/10333/8692/5159/890/140885/3747/10365/8061/3373/7226/5831/8614/50507/2530/1843/493869/4170/3741/55294/3939/4025/5798/3630/4153/3848/1894/1244/4151/6648/27035/2185/2168/883…
MF	GO:0004857	enzyme inhibitor activity	340	0.411863	1.63853	0.00125156	0.0155209	0.0119945	2827	tags=26%, list=15%, signal=22%	4057/7980/6317/6318/5055/6447/5054/939/5265/9021/5104/8710/199713/54658/399/5918/5266/89932/5270/330/5272/7076/341/280664/8740/8530/5350/10221/7356/2646/10788/9806/7079/5275/135228/3699/183/1800/3698/51050/1294/51176/140902/8692/718/332/1029/12/83666/79444/9232/5274/5627/392617/56925/1293/1285/85450/28951/128822/25816/3697/404203/9162/871/9535/7035/684/114794/153218/10879/114769/308/221692/6295/1…
BP	GO:0048017	inositol lipid-mediated signaling	173	0.411844	1.52126	0.00272851	0.021204	0.0163864	1470	tags=23%, list=8%, signal=21%	6403/653361/7124/118788/10125/55165/940/26051/5270/5336/3082/5649/5294/197358/5008/5293/8870/4067/3479/7010/3059/2322/2492/2534/8395/2268/4586/5724/54923/2149/23533/183/10385/3791/6352/5159/5330/10870/9368
BP	GO:0051235	maintenance of location	303	0.411492	1.62026	0.00126582	0.0155209	0.0119945	1730	tags=18%, list=9%, signal=16%	57214/3934/6363/6278/930/6373/6279/187/1236/2867/6366/7124/6280/5031/3627/3553/6676/3569/7070/11151/5788/5336/3932/255231/4283/5552/259266/4067/5350/1535/3586/6262/348/126306/1193/375387/623/1234/54923/2149/356/2200/11015/8291/718/134429/5330/4794/4644/256979/7226/6375/5027/55294
BP	GO:0008360	regulation of cell shape	142	0.408793	1.47116	0.00710227	0.0418268	0.0323237	2145	tags=23%, list=12%, signal=21%	6356/6347/6354/399/11151/6357/6285/6369/10154/3689/3055/57471/3383/221472/3679/2534/7940/752/91010/27289/4478/2268/3791/54509/51177/30011/9368/10630/54873/1436/23129/29780/2185
MF	GO:0043177	organic acid binding	178	0.408258	1.51161	0.00275103	0.0212711	0.0164383	1474	tags=19%, list=8%, signal=18%	57214/6999/283208/6401/6279/6403/1462/2219/7130/5730/5104/4846/3161/6280/26032/54658/145864/112398/933/945/341/241/2350/7903/6262/7298/4843/5352/5375/2352/8692/55576/176/23166
BP	GO:0034599	cellular response to oxidative stress	272	0.407847	1.58393	0.00130039	0.0155209	0.0119945	2149	tags=18%, list=12%, signal=16%	4314/3934/4318/653361/7124/4688/4846/8013/3569/695/5163/3162/8876/3082/1536/199/4929/358/9833/2146/1535/8877/3586/4689/2534/983/23657/7128/8807/1800/51314/10333/890/140885/3747/10365/7226/5831/50507/2530/493869/4170/55294/3630/1894/6648/27035/2168
BP	GO:0045860	positive regulation of protein kinase activity	494	0.40704	1.65413	0.00119048	0.0155209	0.0119945	4113	tags=35%, list=22%, signal=28%	1116/4057/57214/26585/6363/2069/60675/8115/1236/26228/2357/653361/6366/7057/7124/6283/3553/22974/10125/23531/11184/3071/1847/5788/3082/1958/54757/5649/5294/11314/113/3458/3937/7852/3479/149233/2146/728/990/3084/345611/2322/221472/2534/983/9928/994/28984/9770/197259/7804/27040/1326/2149/23533/183/196883/10333/64127/6352/1445/1164/6793/5159/5600/972/6886/2641/79444/50507/151195/5027/2255/55294/8600…
BP	GO:0048285	organelle fission	409	0.406458	1.6395	0.00121655	0.0155209	0.0119945	3801	tags=31%, list=21%, signal=25%	2069/3833/7153/3553/22974/9787/23397/83540/940/150365/51203/64105/7272/10460/259266/64151/701/675/3479/1618/8877/81620/54443/990/146909/348654/9735/4600/9928/994/28984/9134/55143/126353/3976/10734/3832/26255/6773/10403/3791/9700/4288/1164/5159/991/332/9055/9232/11065/56155/9493/1843/11130/5139/4751/81930/3630/339345/472/113115/5347/11004/4603/10051/9319/10459/57520/10615/6790/3306/84057/4762/4085…
BP	GO:0043902	positive regulation of multi-organism process	179	0.406336	1.50912	0.00273224	0.021204	0.0163864	3427	tags=23%, list=19%, signal=19%	3624/100506013/4064/7153/23643/940/64581/3458/400709/136242/1535/84868/4843/348/9450/7432/3965/5724/2208/5551/51176/2494/6352/972/3838/654/5139/1436/2040/170370/6790/10392/383/151056/1910/55601/6850/10018/5021/29969/103
BP	GO:0007187	G protein-coupled receptor signaling pathway, coupled to cyclic nucleotide second messenger	211	0.404461	1.53016	0.00133333	0.0155209	0.0119945	3343	tags=32%, list=18%, signal=27%	6373/2357/3627/10268/6347/2358/10203/1232/4283/113/8477/90226/2869/5350/133/8811/54331/1230/2492/7253/7432/5731/10266/5196/5996/333/183/83550/196883/4159/10267/1268/5732/1901/9368/2641/11245/155/4985/1903/5737/5739/3351/79924/6915/8698/9495/3375/5064/2771/2827/2912/2779/3973/57561/1814/151/150/2829/3361/6752/8685/1906/3356/56246/11214/116/1815
BP	GO:0071900	regulation of protein serine/threonine kinase activity	472	0.404361	1.64454	0.00119048	0.0155209	0.0119945	4126	tags=34%, list=22%, signal=27%	4057/6317/57214/6363/60675/8115/2357/54900/1033/7057/7124/6283/3553/10125/7070/11184/1847/5788/3082/26191/54757/5294/11314/3458/4067/7852/10019/3479/3087/2146/6423/728/990/3084/10221/345611/2322/221472/983/5795/348/28984/9134/197259/7128/57493/1326/54923/641/2149/23533/6422/79935/10333/8692/64127/1445/1164/5159/890/5600/1029/972/54922/79444/8844/50507/1843/151195/5027/2255/8600/5871/2246/9261/289…
BP	GO:2001056	positive regulation of cysteine-type endopeptidase activity	138	0.404229	1.44986	0.0071736	0.0421854	0.0326008	4006	tags=36%, list=22%, signal=29%	6279/9447/7124/6280/4804/885/3932/64581/2534/3965/58484/838/2149/356/843/22900/5023/26999/355/1285/114548/4838/10892/8797/10392/834/837/3428/22861/6850/10018/84630/3092/83595/841/9647/23151/4609/29108/3717/668/2152/8795/91662/27429/581/578/7415/6622/6091
BP	GO:2001234	negative regulation of apoptotic signaling pathway	207	0.401938	1.51498	0.00133869	0.0155209	0.0119945	3048	tags=24%, list=17%, signal=20%	4318/597/5054/7057/7124/4846/5743/3553/3162/7494/8876/3082/4929/5329/3479/3383/6423/219790/2534/1437/2138/7015/7128/5196/356/972/220042/355/4170/2255/9181/85450/3630/409/23017/9709/6648/7046/8837/2537/8797/2771/627/10525/624/5770/4582/8829/8682
BP	GO:0050679	positive regulation of epithelial cell proliferation	179	0.401904	1.49266	0.00273224	0.021204	0.0163864	3153	tags=33%, list=17%, signal=28%	4321/374/187/100506013/7472/6356/27202/8013/1960/3162/26051/7494/6369/1232/3479/3164/7010/1535/728/3676/3586/2138/7051/7432/7128/6422/3791/8291/64127/6352/9982/7060/3373/1012/654/51162/2255/2252/4192/2246/94/5798/5967/6774/7046/4838/8837/79805/2475/25865/2324/383/6776/5335/8829/4893/6662/7476/406938
BP	GO:0051224	negative regulation of protein transport	171	0.40157	1.48209	0.00409836	0.0276879	0.0213972	3957	tags=36%, list=21%, signal=29%	91319/27202/7124/3553/199713/51311/10859/2213/2615/26191/933/7850/5552/7293/51465/55024/3586/3440/9466/348/28984/7128/2633/2149/10385/6422/10333/1445/23208/91543/22900/90865/9448/3630/114548/338557/114899/9734/114769/308/283514/27248/50943/1992/1814/150/415116/90007/4345/9647/1815/29969/7114/285381/79651/3638/353500/91662/353514/6376/120892/6672
BP	GO:0033002	muscle cell proliferation	186	0.401257	1.49304	0.0027137	0.021204	0.0163864	3649	tags=38%, list=20%, signal=31%	4318/2069/7472/7057/7124/5031/8013/5743/3569/3162/4880/10203/199/3458/2047/3479/1535/7052/10221/3586/3592/983/7015/6772/7432/7128/1839/5724/183/23493/10135/6352/5159/5600/1901/1012/2303/4881/3488/4208/5739/3351/6648/6774/27035/7046/5136/3654/3570/3600/8837/2771/2475/1786/2006/891/7048/5345/407040/3720/1906/4086/26011/4835/3717/2081/9314/4602/4313/4656/1991
BP	GO:1903532	positive regulation of secretion by cell	377	0.400678	1.60127	0.00125156	0.0155209	0.0119945	4338	tags=39%, list=24%, signal=31%	4321/952/6363/55801/3624/3605/2867/2219/9447/3495/7124/6696/23601/3553/10125/640/199713/51311/3569/885/112744/8564/7494/10631/26191/914/199/945/3689/5008/7293/929/26253/56253/3458/2207/3479/7097/3586/84868/81285/29126/5873/28984/7432/3965/57126/2268/5724/64109/3684/375/2149/183/6343/1268/8692/64127/10802/22900/5600/90865/2641/8431/654/6346/11027/5027/4192/10874/27063/8600/7096/3558/114897/3630/11…
BP	GO:0043405	regulation of MAP kinase activity	317	0.400119	1.58001	0.00126743	0.0155209	0.0119945	3723	tags=32%, list=20%, signal=26%	6317/6363/60675/2357/54900/7057/7124/6283/3553/10125/11184/1847/5788/3082/26191/5294/11314/4067/7852/10019/3479/2146/6423/728/3084/10221/2322/221472/983/5795/348/197259/1326/54923/2149/23533/6422/10333/8692/64127/1445/5159/5600/972/79444/8844/50507/1843/5027/2255/8600/5871/2246/9261/28951/5777/9607/9020/4214/84432/11221/54106/5999/7046/6464/2185/3654/4616/101/2321/8817/10392/5979/11213/959/5770/1…
BP	GO:1903046	meiotic cell cycle process	166	0.396252	1.4541	0.00683995	0.040908	0.0316137	3801	tags=33%, list=21%, signal=26%	2069/7153/23397/83540/150365/7272/259266/701/675/1618/994/9134/3976/10734/26255/9700/1164/991/9232/56155/5139/81930/339345/472/5347/4603/10051/9319/6790/3306/84057/56603/1761/2827/5888/286151/256126/2175/56159/83990/54456/10096/8900/84464/146956/699/2177/676/811/26271/81626/9985/995/79703
CC	GO:0098687	chromosomal region	301	0.392684	1.54455	0.00127065	0.0155209	0.0119945	4016	tags=28%, list=22%, signal=22%	79019/83540/10320/64105/7272/387103/64151/701/675/2146/81620/55355/64859/983/9735/7015/9770/55143/10734/641/10403/9401/332/11339/56155/11130/57405/4751/81930/4174/79677/472/5347/147841/11004/4998/10615/6790/4085/1063/1062/55320/27085/1788/79682/221711/7011/3070/1051/5888/80119/2237/29935/1786/8379/55839/79003/4175/57169/891/79075/51143/220134/84464/54908/80169/79980/699/90417/84444/51750/6396/928…
BP	GO:0051346	negative regulation of hydrolase activity	410	0.392222	1.58206	0.00121951	0.0155209	0.0119945	2806	tags=24%, list=15%, signal=21%	4057/7980/6317/6318/4318/5055/5054/27074/939/5265/7057/5104/7124/4846/8710/5743/4804/199713/399/5918/5266/89932/1378/5270/3071/330/3082/5272/3001/7076/341/280664/5329/5806/8740/358/8530/5350/6423/10788/9806/7079/5275/135228/3699/183/1800/3698/51050/1294/51176/140902/718/332/22900/12/79444/9232/5274/11153/5627/392617/56925/1293/1285/128822/409/25816/3697/64780/54106/9709/404203/9162/871/7035/684/1…
BP	GO:0051090	regulation of DNA-binding transcription factor activity	395	0.392141	1.57743	0.00122549	0.0155209	0.0119945	3572	tags=28%, list=19%, signal=23%	4057/6279/7472/2672/9447/7124/6283/6280/3553/6424/3569/695/3162/8809/84166/8320/5649/3689/197358/7293/3055/5457/2146/3383/8877/7097/10221/3059/219790/3586/1240/84868/6446/28984/7128/5579/3965/2100/58484/7804/8807/183/10333/64127/22900/5600/54360/1029/4794/5588/121268/8061/8431/84807/6375/4985/9181/8600/3630/114548/4791/409/54106/11074/6774/26508/114769/10459/3654/4838/101/8837/4762/10346/10892/89…
BP	GO:1904950	negative regulation of establishment of protein localization	175	0.392131	1.45155	0.00408719	0.0276587	0.0213746	3957	tags=35%, list=21%, signal=28%	91319/27202/7124/3553/199713/51311/10859/2213/2615/26191/933/7850/5552/7293/51465/55024/3586/3440/9466/348/28984/7128/2633/2149/10385/6422/10333/1445/23208/91543/22900/90865/9448/3630/114548/338557/114899/9734/114769/308/283514/27248/50943/1992/1814/150/415116/90007/4345/9647/1815/29969/7114/285381/79651/3638/353500/91662/353514/6376/120892/6672
BP	GO:0051047	positive regulation of secretion	404	0.392064	1.58087	0.00121507	0.0155209	0.0119945	3991	tags=36%, list=22%, signal=29%	4321/952/6363/55801/3624/6279/3605/2867/2219/9447/3495/7124/6696/23601/3553/10125/640/199713/51311/3569/885/112744/8564/7494/10631/26191/914/199/945/3689/5008/7293/929/26253/56253/3458/358/2207/3479/1535/7097/3586/84868/81285/29126/5873/28984/7432/3965/57126/2268/5724/64109/3684/375/2149/183/6343/1268/8692/64127/10802/22900/5600/90865/2641/8431/4881/654/6346/11027/5027/4192/10874/27063/8600/7096/…
BP	GO:0051051	negative regulation of transport	446	0.390768	1.58267	0.00120627	0.0155209	0.0119945	3568	tags=30%, list=19%, signal=25%	3598/3589/4318/3624/91319/27202/7057/7124/4846/5743/3553/6424/199713/51311/10859/497189/79772/10288/100/11151/2213/3162/5270/2615/50852/26191/933/146722/7850/5552/945/5008/7293/341/729230/11314/51465/55024/7133/5350/3383/8832/7097/3084/3586/3440/9466/348/28984/7432/7128/5579/3965/3976/2633/1193/2669/2149/10385/6422/6343/10333/1268/8291/1445/23208/91543/22900/140885/90865/972/9368/6406/10874/16125…
BP	GO:0000082	G1/S transition of mitotic cell cycle	236	0.390328	1.50169	0.00131062	0.0155209	0.0119945	4212	tags=29%, list=23%, signal=23%	3624/2672/6241/11040/1033/6347/199/8318/2146/81620/990/29933/7298/983/7015/9928/28984/9134/91607/55388/8317/10385/1029/3373/3741/2255/84967/23594/5777/51379/4174/472/8328/4998/1820/6790/1869/571/27085/1031/10926/29935/10263/51512/4175/23026/4582/891/1263/8900/4609/6868/5925/9314/128239/10457/26271/5720/995/7325/581/5427/10769/894/4171/896/51339/1027/51065
BP	GO:0045862	positive regulation of proteolysis	325	0.387459	1.5351	0.00125313	0.0155209	0.0119945	4077	tags=32%, list=22%, signal=25%	6317/6279/9447/7124/6280/3553/4804/885/1378/3932/149628/641700/64581/3458/4067/7133/6423/10221/2534/348/3965/58484/1075/838/2149/5118/356/843/3818/718/22900/90865/5023/26999/355/6406/55741/55294/1285/28951/114548/5347/9709/6774/54209/2185/57333/4838/6790/101/8837/1601/9695/10892/8797/825/10392/834/837/3428/1454/6407/150/255488/51136/729/22861/122809/6850/1263/10018/863/84630/3092/10318/83595/841/…
BP	GO:0043547	positive regulation of GTPase activity	354	0.386042	1.53763	0.00124533	0.0155209	0.0119945	3240	tags=26%, list=18%, signal=22%	10563/6362/6363/6367/6356/1236/6366/55789/6364/374403/10125/6347/6368/6354/1794/7070/6357/6361/64333/3071/55619/6369/257106/6355/8477/64926/2146/3383/25780/117289/57580/139818/10235/9744/7409/6351/5996/393/9938/5923/2149/64407/6422/55803/6352/9411/1901/64744/57514/8601/141/116986/6375/6346/9732/10982/9448/9754/397/5657/55114/83478/8490/1894/5999/55635/2185/51291/25894/50807/81704/6360/85397/58504…
BP	GO:0001894	tissue homeostasis	204	0.38538	1.44557	0.00544218	0.0341935	0.0264246	2664	tags=25%, list=14%, signal=21%	4057/952/7031/4982/29887/6696/4846/3514/54/4069/3569/11151/54440/56667/729230/5880/4585/7128/2149/760/64127/1445/54360/12/1901/26154/3635/50507/3988/5027/8600/1436/9607/10312/3848/54106/81501/79705/7032/2185/57333/3375/101/6121/1513/2034/1200/6441/9079/9476
BP	GO:0043112	receptor metabolic process	180	0.385236	1.43215	0.00543478	0.0341736	0.0264093	3434	tags=27%, list=19%, signal=22%	3576/26585/6401/100506013/6616/7124/10268/6424/10859/5336/50852/10203/3689/3458/2207/3084/3586/133/348/11031/10266/375/10267/10802/2530/409/3351/8934/6295/151636/88455/1948/59283/43/1175/5770/1814/26045/2885/6850/1906/2890/255738/7037/1815/3717/7436/3690
BP	GO:0051222	positive regulation of protein transport	391	0.385154	1.54732	0.00123305	0.0155209	0.0119945	2420	tags=22%, list=13%, signal=20%	4321/57214/952/6363/55801/123264/3605/2867/2219/9447/3495/7124/5743/23601/3553/10125/640/199713/51311/3569/112744/7494/10631/26191/914/199/945/3689/5008/7293/929/26253/56253/3458/5880/3479/7097/3059/3586/84868/81285/2534/29126/28984/3965/2268/64109/3684/375/2149/8692/64127/10802/22900/5600/90865/2641/8431/654/6346/11027/55741/5027/4192/10874/27063/55294/7096/3558/3630/114548/1436/114899/1894/2040…
BP	GO:0010959	regulation of metal ion transport	358	0.385125	1.53406	0.00125	0.0155209	0.0119945	2984	tags=27%, list=16%, signal=23%	57214/115352/930/6373/187/5142/5026/4846/5031/3627/10268/5743/6347/10859/10288/7070/11151/3759/5270/5336/4283/6271/945/5294/30820/3458/4067/7852/5350/3383/8832/1535/6262/8811/1230/2534/3603/7432/126306/219527/6351/1193/2669/623/375/54923/2149/183/8514/8291/6352/5159/3747/5023/9368/2745/4644/2641/5024/8614/55800/6375/6406/3741/11027/5027/4985/246329/161253/5777/409/54106/7533/2040/5999/54209/2185/…
BP	GO:0009612	response to mechanical stimulus	198	0.384964	1.44291	0.00673854	0.0405901	0.031368	3284	tags=31%, list=18%, signal=26%	1116/2354/7057/3627/5743/3553/51311/497189/3759/5270/10631/85358/4316/7852/8740/358/285/1535/6262/3659/2534/2022/6772/623/838/183/8061/5024/355/654/58/51284/3741/5027/4192/27063/3371/8796/63982/9020/4214/6323/2185/8557/8048/4762/4099/8797/117532/834/943/1281/891/2113/7048/6662/1906/3356/6507/440/841
BP	GO:0046777	protein autophosphorylation	225	0.383542	1.46267	0.00664011	0.0400688	0.0309651	4105	tags=33%, list=22%, signal=26%	26585/11040/640/695/7070/11184/5788/3932/3702/7272/6503/3055/9262/7535/4067/84206/2047/2869/9833/7010/2322/2534/2022/2675/9770/660/23178/2268/3791/1445/6793/5159/5613/4751/9261/3630/1436/472/2185/814/3654/6790/283629/2321/2475/25865/27/11213/2324/5526/415116/6850/85366/5911/9961/10783/3717/2081/8569/10457/5154/57826/91662/1455/9212/545/11035/120892/150094/5155/6789/5595/5170/1636
BP	GO:0035690	cellular response to drug	332	0.383007	1.52075	0.00125471	0.0155209	0.0119945	3307	tags=27%, list=18%, signal=22%	4314/3934/9447/5142/7124/8013/5743/3553/6354/54658/3569/3162/5972/11184/3082/1958/1536/26191/4062/199/56833/113/7852/358/2146/3383/2350/1535/8877/3586/6262/969/2534/26/983/6688/4843/7128/5724/8807/641/1800/6422/3791/4502/6663/64127/890/140885/3747/10365/5024/7226/5831/5027/9181/2742/1894/4208/3351/1244/3709/2168/8851/8091/3309/8837/8751/85397/10392/1788/2771/5888/2308/383/845/2706/5030/4504/2113/…
MF	GO:0042277	peptide binding	263	0.38269	1.48245	0.0012987	0.0155209	0.0119945	3693	tags=30%, list=20%, signal=25%	57214/3624/25907/910/3117/10268/10332/4804/10288/2213/2358/10203/3689/929/143458/912/6890/7097/8811/30835/1396/712/909/913/348/10266/3684/623/911/3122/11015/4159/10333/10267/64127/972/3838/3115/25825/4881/2028/4985/3119/7096/321/2346/10316/1215/54209/3113/308/3375/3062/3135/3133/3134/1200/54103/4481/43/30061/1910/6752/8685/2890/51645/5021/811/9546/3106/3339/8140/6892/2847/6199/29927/1889/177/2587…
BP	GO:0030336	negative regulation of cell migration	241	0.382299	1.47512	0.00130548	0.0155209	0.0119945	2217	tags=22%, list=12%, signal=20%	10563/11009/26585/5054/26228/27202/6366/7057/2841/6347/79772/100/7070/3162/23213/7075/199/56833/7076/56999/11314/285/6423/3084/10221/2022/5795/9466/348/28984/393/22846/1800/6422/8692/90865/972/9368/8519/51466/1843/11240/94/397/3488/54567/11221/4208/6774/6915/684/753/4838
BP	GO:1904951	positive regulation of establishment of protein localization	424	0.381344	1.53967	0.00121065	0.0155209	0.0119945	2747	tags=23%, list=15%, signal=20%	4321/57214/952/6363/55801/3002/123264/3605/2867/2219/9447/3495/7124/5743/23601/3553/10125/640/199713/51311/3569/11156/112744/7494/10631/26191/914/199/945/3689/5008/7293/929/26253/56253/3458/5880/3479/7097/3059/3586/84868/81285/2534/29126/28984/3965/2268/64109/3684/375/2149/8692/64127/10802/22900/5600/90865/2641/8431/654/6346/11027/55741/5027/4192/10874/27063/55294/7096/3558/3630/114548/1436/11489…
BP	GO:0042063	gliogenesis	272	0.38114	1.48021	0.00130039	0.0155209	0.0119945	2412	tags=22%, list=13%, signal=20%	1959/6279/374/26228/406934/1880/7124/3553/3766/6347/5803/4049/3569/2358/5270/6285/5649/2840/729230/3458/2016/4067/7852/2596/7133/30812/2146/1840/728/7097/3084/712/983/7015/3976/1000/375387/7223/23529/116448/51176/6663/1445/79006/90865/6886/25825/2255/4192/1436/11221/1270/6774/54209/23500/2185/8851/1869/163175/4099/3572
BP	GO:0090068	positive regulation of cell cycle process	267	0.380775	1.47718	0.00129366	0.0155209	0.0119945	4185	tags=30%, list=23%, signal=24%	2069/2191/643/81610/3553/9787/940/51514/199/51203/8318/5457/3479/2146/1618/8877/81620/990/348654/983/7015/9928/994/28984/8317/10403/9700/5159/3373/11065/3642/9493/3741/2255/84967/3630/51379/1894/472/8851/8091/1820/10615/6790/3306/1869/4762/4085/1761/27085/25886/10926/29127/2237/51512/5526/1814/4582/891/1263/51143/407040/1906/6868/5925/7040/26271/4656/995/7325/113130/581/9212/10769/894/117194/5155…
BP	GO:1901991	negative regulation of mitotic cell cycle phase transition	213	0.38042	1.44057	0.00797872	0.0458848	0.0354597	4777	tags=35%, list=26%, signal=26%	6347/7272/5698/701/2146/81620/990/29933/84446/348654/983/28984/91607/641/10385/10403/991/1029/56155/1843/472/5347/8328/9319/4998/10459/8091/1820/6790/5696/1869/4085/1063/29980/1031/5699/10263/51512/8379/23026/4582/891/1263/51143/54908/699/5925/9314/80279/678/10457/26271/5720/995/11073/581/5691/9212/10769/5690/5685/10213/51339/1027/51065/5688/595/672/1021/5684/5111/8738/1032/9183
BP	GO:1901652	response to peptide	482	0.379406	1.54436	0.00118203	0.0155209	0.0119945	3727	tags=29%, list=20%, signal=24%	4314/4321/51237/7031/4318/2069/1959/374/9021/8013/4322/10268/5743/3553/4804/2213/7494/2358/1958/1536/26191/7076/3718/4929/113/4067/3479/3087/5350/3383/3164/7010/1535/7097/990/3676/3586/133/5251/2534/7253/6772/7128/5579/4435/7079/11031/5919/2888/6773/183/2200/760/196883/10135/10333/64127/1445/890/10365/5588/8503/4644/2641/2650/8614/4747/2303/6775/8836/9181/5140/5798/3630/5791/3488/5967/10312/1244/…
BP	GO:0060348	bone development	201	0.376604	1.41371	0.00675676	0.0406512	0.0314152	2604	tags=23%, list=14%, signal=20%	4057/1311/26585/4322/55959/54/6424/10859/497189/5788/4880/23213/2313/56975/10019/3479/7010/6423/4015/5251/2022/7305/2200/1294/124976/1044/6886/654/1293/9060/55294/8600/249/285590/5777/4153/4208/79705/871/5305/860/4762/8817/56603/6474/25886
BP	GO:0044843	cell cycle G1/S phase transition	251	0.37548	1.45186	0.00260756	0.0208812	0.0161369	4212	tags=29%, list=23%, signal=22%	3624/2672/6241/11040/1033/81610/6347/199/8318/2146/81620/990/29933/7298/983/7015/9928/28984/9134/91607/55388/8317/10385/890/1029/3373/3741/2255/55294/84967/23594/5777/51379/4174/472/8328/4998/1820/6790/1869/571/27085/1031/10926/29935/10263/51512/4175/23026/4582/891/1263/8900/4609/6868/5925/9314/128239/10457/26271/5720/995/7325/581/5427/10769/894/4171/896/51339/1027/51065
BP	GO:0032147	activation of protein kinase activity	313	0.375374	1.48197	0.00126582	0.0155209	0.0119945	4113	tags=32%, list=22%, signal=25%	1116/26585/6363/60675/2357/7057/7124/3553/22974/11184/3071/1847/5788/3082/11314/113/7852/3479/149233/728/3084/983/9928/28984/197259/1326/2149/183/196883/10333/64127/6352/6793/5600/972/79444/5027/2255/8600/5871/2246/9261/9448/3630/9607/9020/4214/84432/1894/7046/6464/2185/8851/3654/4616/3570/10892/8797/79866/10392/5979/2475/959/5770/151/150/4504/7048/8682/6850/9518/5319/8517/1815/29969/3717/2081/36…
BP	GO:0060627	regulation of vesicle-mediated transport	490	0.374811	1.52055	0.00120192	0.0155209	0.0119945	3551	tags=27%, list=19%, signal=23%	3598/26585/6363/6401/5054/100506013/26228/84251/6366/7124/3553/6424/3560/6347/10859/79772/1794/11151/2213/3162/2358/717/3071/5788/3561/5336/933/146722/64581/3689/929/3055/341/55423/729230/5806/11314/3458/5880/4067/10815/2207/115827/8832/1535/8877/7097/3601/5795/5873/348/5579/3965/57126/11031/4478/2268/5724/3684/375/1268/8291/1445/23208/6843/718/140885/10326/5023/594855/1012/124912/116443/4240/321…
BP	GO:0043270	positive regulation of ion transport	255	0.374406	1.4494	0.0025974	0.0208204	0.01609	1922	tags=20%, list=10%, signal=18%	57214/930/6373/187/5026/5031/3627/10268/3553/6347/885/7070/8564/3759/5336/4283/6271/5649/729230/3458/85358/6262/8811/1230/1520/348/219527/6351/5724/623/375/2149/183/6352/5159/3747/5023/9368/2745/2641/5024/55800/6375/11027/5027/246329/8600/6529/10347/409
BP	GO:0090132	epithelium migration	269	0.370991	1.43778	0.00261097	0.0208877	0.016142	3612	tags=32%, list=20%, signal=26%	10563/26585/4318/2191/100506013/4017/1235/7057/4846/5743/1960/11156/5175/3162/3689/56999/3458/1803/3164/285/7010/54443/54345/161198/348/28984/1839/22846/183/3791/9982/8503/5613/3373/1012/51466/2303/29941/2255/2252/55294/2246/10982/94/152007/9448/168667/23129/54567/8823/11221/4208/6915/7046/9734/2185/8817/411/1948/2475/25865/2324/6776/5335/8829/4223/2113/7048/6662/7476/406938/1906/5793/3849/9647/5…
BP	GO:0010631	epithelial cell migration	266	0.370763	1.43679	0.0025974	0.0208204	0.01609	3612	tags=32%, list=20%, signal=26%	10563/26585/4318/2191/4017/1235/7057/4846/5743/1960/11156/5175/3162/3689/56999/3458/1803/3164/285/7010/54443/54345/161198/348/28984/1839/22846/183/3791/9982/8503/5613/3373/1012/51466/2303/29941/2255/2252/55294/2246/10982/94/152007/9448/168667/23129/54567/8823/11221/4208/6915/7046/9734/2185/8817/411/1948/2475/25865/2324/6776/5335/8829/4223/2113/7048/6662/7476/406938/1906/5793/3849/9647/5872/6868/6…
BP	GO:0090130	tissue migration	274	0.370739	1.43954	0.00130719	0.0155209	0.0119945	3612	tags=32%, list=20%, signal=26%	10563/26585/4318/2191/100506013/4017/1235/7057/4846/5743/1960/11156/5175/3162/3689/56999/3458/1803/3164/285/7010/54443/54345/161198/348/28984/1839/22846/183/3791/9982/8503/5613/3373/1012/51466/2303/29941/58/2255/2252/55294/2246/10982/94/152007/9448/168667/23129/54567/8823/11221/4208/6915/7046/9734/2185/8817/411/1948/2475/25865/2324/6776/5335/8829/4223/2113/7048/6662/7476/406938/1906/5793/3849/964…
BP	GO:0007160	cell-matrix adhesion	206	0.370369	1.39468	0.00808625	0.0464041	0.035861	1823	tags=17%, list=10%, signal=16%	4321/4680/5054/1236/6366/7057/7070/5175/10631/64098/3689/56999/22795/5328/7010/3676/6614/3679/4585/3897/5795/3683/10232/3695/6422/10855/3791/81792/10225/1029/50509/8174/1012/4811/94/9448
BP	GO:2000146	negative regulation of cell motility	255	0.367832	1.42395	0.00649351	0.0394413	0.0304801	2217	tags=22%, list=12%, signal=20%	10563/11009/26585/5054/26228/27202/6366/7057/2841/6347/79772/100/7070/3162/23213/7075/199/56833/7076/56999/11314/285/6423/3084/10221/2022/5795/9466/348/28984/393/22846/1800/6422/8692/7454/90865/972/9368/8519/51466/84978/1843/11240/6406/94/397/3488/54567/11221/4208/6774/6915/684/753/4838
BP	GO:0031589	cell-substrate adhesion	330	0.365738	1.44911	0.00126743	0.0155209	0.0119945	3457	tags=27%, list=19%, signal=23%	4321/4680/5054/1236/6366/7057/22915/7070/11151/5175/7450/64005/10631/64098/3689/56999/83706/57348/22795/5880/2047/5328/285/7010/3676/6614/57580/25975/51330/3679/4585/3897/5795/3683/9928/10232/9806/3695/2633/6422/10855/3791/81792/10225/1029/133584/3678/50509/8174/5613/1012/4811/4192/10630/3918/94/9448/1758/916/84034/285613/29780/2185/25992/57091/22798/129080/8751/8515/10894/56940/7412/151887/2824/…
BP	GO:0046677	response to antibiotic	307	0.365004	1.43989	0.00126263	0.0155209	0.0119945	3498	tags=29%, list=19%, signal=24%	3934/6279/939/374/3240/8013/6354/54658/3569/100/3162/4880/3082/1958/1536/929/113/358/2146/3383/8877/3586/1396/2534/7298/26/983/6688/7356/6772/7128/8807/4261/1268/8692/5159/140885/3747/10365/8061/3373/7226/5831/4747/1843/8836/3741/1233/116443/3939/249/3558/3371/10287/2742/1894/4208/5999/3351/3709/4151/6774/6915/2185/2168/3309/5019/51167/1788/7412/2308/836/383/3043/2706/2113/6770/407040/1906/4541/6…
BP	GO:0018105	peptidyl-serine phosphorylation	284	0.36297	1.41473	0.00259067	0.0208078	0.0160802	4094	tags=30%, list=22%, signal=23%	11009/3589/8115/22983/7124/10268/5743/3569/11184/3082/3445/10044/7272/5008/3458/6423/3059/345611/3440/55351/983/6446/9770/5579/3976/8317/5588/2641/5613/23031/29941/23228/3441/4985/9201/3451/9261/409/472/5347/7046/814/8851/10459/8091/6790/283629/5979/2475/25865/624/5616/3444/4690/1454/5583/891/23012/7048/6850/84630/10178/9647/10783/2081/1609/7040/8569/56832/9641/1147/581/1455/9212/545/578/6300/107…
BP	GO:0051403	stress-activated MAPK cascade	260	0.362554	1.40437	0.00650195	0.0394413	0.0304801	3414	tags=26%, list=18%, signal=22%	6317/6363/55801/939/1236/2305/653361/6366/7124/3553/10125/6504/55872/2213/11184/3082/26191/10044/2047/6423/8877/10221/221472/9770/197259/3965/1326/183/6422/10333/64127/140885/5600/79444/355/1843/8600/5871/9261/9448/11221/54106/83605/285613/27035/2185/3654/4616/10392/9459/56940/344558/2324/2308/959/5770/768211/5345/6850/7476/1906/5911/1540/8517/4609/29969/29108/2081
BP	GO:0034976	response to endoplasmic reticulum stress	259	0.362474	1.40358	0.00650195	0.0394413	0.0304801	4489	tags=30%, list=24%, signal=23%	3576/91319/7057/6347/2213/7494/79094/467/51465/55062/4189/23753/5923/26270/11015/51726/64764/7060/11153/8614/6782/7873/55741/6400/9709/58477/6464/57333/3309/10952/79139/9695/27248/1200/1051/10113/9601/10525/54557/29982/5526/837/4690/9114/5770/56886/285533/80267/51136/55738/192683/10018/54431/440/2081/2923/811/81502/80279/8795/581/578/120892/7415/26291/3708/7184/6745/26003/51569/10130/595/3651/510…
BP	GO:0050678	regulation of epithelial cell proliferation	311	0.362109	1.42882	0.00254453	0.0207465	0.0160329	2045	tags=22%, list=11%, signal=20%	4321/55801/2069/374/187/100506013/7472/6356/3851/27202/7057/7124/8013/55959/4804/6347/1960/55840/3162/26051/7494/23213/6369/1232/29128/197358/864/675/3479/3164/7010/6423/1535/728/3676/3586/2138/6772/348/28984/7051/7432/7128/135228/22846/6422/3791/8291/64127/6352/9982/7060/3373/64919/1012/654/51162/2255/2252/4192/55294/2246/94/5798/54567/5967/11221/4208/6774
BP	GO:2001233	regulation of apoptotic signaling pathway	366	0.360463	1.438	0.00125156	0.0155209	0.0119945	2681	tags=19%, list=15%, signal=16%	4318/3624/597/3002/5054/6279/7057/7124/4846/6280/5743/3553/3162/7494/8876/5788/3932/3082/4929/467/5329/3479/147138/3383/6423/219790/51330/2534/1437/2138/7015/7128/3965/5196/1075/183/6422/10962/356/8692/972/9368/220042/355/4170/2255/9181/55294/85450/3630/409/7533/23017/9709/6648/27035/7046/8837/1869/2537/8797/26287/7185/5533/5979/2771/627/10525/624
BP	GO:1904062	regulation of cation transmembrane transport	312	0.360124	1.42323	0.00252207	0.0205842	0.0159074	2984	tags=25%, list=16%, signal=21%	57214/4318/930/6373/187/5142/5031/3627/10268/440829/6347/7070/11151/3759/5336/4283/6271/5649/5294/30820/729230/3458/4067/85358/5350/1535/6262/8811/2534/1520/126306/219527/1193/2669/623/375/5923/54923/2149/183/8514/8291/3747/9368/2745/4644/4747/55800/6375/246329/161253/5777/10312/54106/7533/4208/2040/5999/54209/2185/57520/729993/3306/287/825/117532/59283/2859/3792/486/775/3788/1814/845/150/5335/63…
BP	GO:0043087	regulation of GTPase activity	424	0.36008	1.45382	0.00121065	0.0155209	0.0119945	3719	tags=28%, list=20%, signal=23%	10563/6362/6363/6367/6356/1236/6366/55789/6364/374403/10125/6347/6368/6354/399/1794/7070/6357/6361/64333/3071/55619/6369/10154/257106/6355/8477/64926/2146/3383/25780/117289/57580/139818/221472/10235/9744/10788/7409/6351/5996/393/9938/5923/2149/64407/6422/55803/6352/9411/1901/64744/57514/8601/54922/141/11153/116986/6375/6346/9732/10982/9448/9754/397/23129/5657/55114/409/83478/8490/1894/5999/9162/5…
BP	GO:1901990	regulation of mitotic cell cycle phase transition	392	0.354562	1.42452	0.00123153	0.0155209	0.0119945	4301	tags=28%, list=23%, signal=22%	3161/22974/6347/9787/51514/199/8318/7272/5698/701/2146/81620/54443/990/29933/84446/348654/983/9735/7015/9928/994/28984/91607/8317/641/10385/10403/9700/991/1029/3373/11065/56155/1843/3741/2255/84967/4751/5777/472/5347/8328/9319/4998/10459/8091/1820/57520/6790/3306/5696/1869/4762/4085/1063/29980/1062/27085/1031/5699/9662/10263/51512/8379/1454/23026/4582/891/7321/1263/51143/54908/699/6868/10783/5925…
MF	GO:0033218	amide binding	318	0.34987	1.38316	0.0037831	0.0257953	0.0199346	3693	tags=28%, list=20%, signal=23%	57214/3624/25907/910/3117/10268/10332/4804/10288/2213/2358/10203/146722/3689/929/143458/912/6890/2350/7097/5360/8811/30835/1396/712/7298/8435/909/913/348/10266/3684/623/911/3122/11015/2352/4159/10333/10267/64127/972/3838/3115/25825/4881/2028/11332/4985/3119/7096/321/2346/10316/1215/54209/3113/308/3375/80339/3062/3135/4099/3133/3134/1200/54103/4481/43/30061/1910/6752/8685/2890/51645/5021/4835/811/…
BP	GO:0018209	peptidyl-serine modification	302	0.34959	1.37579	0.00633714	0.0386154	0.0298419	4094	tags=30%, list=22%, signal=24%	11009/3589/8115/22983/7124/10268/5743/3569/11184/3082/3445/10044/7272/5008/3458/6423/3059/345611/3440/55351/983/6446/9770/9806/5579/3976/8317/633/133584/5588/2641/5613/23031/29941/23228/3441/4985/9201/3451/9261/409/472/5347/7046/814/8851/10459/8091/6790/283629/5979/2475/25865/624/5616/3444/4690/1454/8260/5583/891/23012/7048/6850/84630/146664/10178/9647/84779/10783/2081/1609/7040/8569/56832/9641/1…
BP	GO:0050673	epithelial cell proliferation	366	0.349481	1.39419	0.00125156	0.0155209	0.0119945	1986	tags=21%, list=11%, signal=19%	4321/55801/2069/2191/374/187/100506013/7472/6356/4017/3851/27202/7057/7124/8013/55959/4804/6347/1960/55840/3162/26051/7494/23213/3082/6369/1232/29128/197358/864/675/3479/3164/7010/6423/1535/728/3676/3586/81285/3487/2138/6772/348/28984/7051/7432/7128/135228/22846/6422/3791/8291/64127/6352/9982/5613/7060/3373/64919/1012/654/51162/2255/2252/4192/55294/8600/2246/94/5798/168667/3488/54567/5967/11221/4…
BP	GO:0050878	regulation of body fluid levels	460	0.348619	1.41801	0.00118483	0.0155209	0.0119945	2419	tags=22%, list=13%, signal=19%	7980/1311/5055/2191/5054/187/5265/6403/7057/5026/5104/4846/5197/497189/5341/3569/22915/100/7450/7494/5270/5336/3932/3445/5294/2702/953/83706/5329/113/4067/2313/3937/2162/10019/358/2207/5328/1535/133/3440/54331/139818/3659/2534/23657/5873/348/362/7432/5579/7409/57126/57493/5196/57113/2149/23533/10855/6343/7056/125981/196883/8692/7454/3818/2151/5023/26154/5588/5024/5627/4881/3441/5027/2255/9060/106…
CC	GO:0005765	lysosomal membrane	321	0.346063	1.36837	0.00506329	0.032703	0.0252728	4459	tags=28%, list=24%, signal=22%	4680/27074/2357/3112/3126/910/3117/24141/51311/23531/1356/8876/3108/719/7805/3109/1803/912/8905/11010/51296/3111/84141/3122/10855/53346/10410/972/3115/7226/2028/51284/3119/11182/10312/54106/2040/684/25851/3113/4647/1601/150372/126321/3134/151636/326624/220002/53/28962/2475/51092/526/1175/59345/5476/9114/11133/309/6845/114990/255738/3920/4864/7436/23250/23545/6396/83985/23339/6836/1889/23557/57535…
CC	GO:0098852	lytic vacuole membrane	322	0.343518	1.35864	0.00505689	0.0326877	0.025261	4459	tags=28%, list=24%, signal=22%	4680/27074/2357/3112/3126/910/3117/24141/51311/23531/1356/8876/3108/719/7805/3109/1803/912/8905/11010/51296/3111/84141/3122/10855/53346/10410/972/3115/7226/2028/51284/3119/11182/10312/54106/2040/684/25851/3113/4647/1601/150372/126321/3134/151636/326624/220002/53/28962/2475/51092/526/1175/59345/5476/9114/11133/309/6845/114990/255738/3920/4864/7436/23250/23545/6396/83985/23339/6836/1889/23557/57535…
BP	GO:0034765	regulation of ion transmembrane transport	442	0.341639	1.38396	0.00238949	0.0196011	0.0151477	2742	tags=22%, list=15%, signal=19%	57214/4318/930/56660/6373/187/3738/5142/7057/5031/3627/10268/440829/3766/6347/7070/11151/3759/5336/1536/6328/4283/6271/5649/5294/2702/30820/729230/3458/4067/85358/5350/1535/6262/8811/2534/1520/126306/219527/1193/3737/2669/5724/623/84329/375/5923/54923/2149/183/157855/8514/8291/3747/9368/2745/4644/29850/4747/55800/6375/3741/5027/3764/246329/161253/5777/10312/55799/54106/7533/4208/2040/5999/6323/54…
CC	GO:0005819	spindle	323	0.34022	1.34634	0.00627353	0.0382856	0.029587	3986	tags=27%, list=22%, signal=22%	3833/81610/22974/9787/10112/84541/51203/150468/7272/10460/259266/26586/701/990/79801/146909/983/9735/9928/994/55143/126353/2669/3832/8317/9700/145508/8218/991/332/9055/9493/1068/1400/9181/10982/4751/81930/1894/472/5347/10459/57520/10615/6790/3306/4085/1063/1062/79866/11186/25886/29127/51199/126731/8379/55700/891/8086/56992/644943/1263/51143/220134/54908/10636/84722/1540/79980/8517/90417/84984/575…
BP	GO:0043254	regulation of protein complex assembly	424	0.336106	1.35702	0.00484262	0.0315297	0.0243661	2173	tags=15%, list=12%, signal=13%	4314/10563/4312/8115/6356/1236/6403/6366/115362/9447/7124/5341/885/11151/197135/3071/6369/56937/3936/64581/23406/197358/3055/3458/147138/3383/256949/10095/81620/3059/57580/345611/55355/1003/51673/1437/9928/10788/348/4478/375/129293/23493/6624/10333/7454/6886/54922/8061/51466/3642/4985/9181/3630/472/29103/10677/9168/9535/9873/2185/8851/753
BP	GO:0043434	response to peptide hormone	412	0.335612	1.35267	0.00611247	0.0374441	0.0289367	3454	tags=25%, list=19%, signal=21%	51237/7031/2069/1959/374/9021/8013/5743/3553/7494/1958/1536/7076/3718/4929/113/4067/3087/5350/3383/3164/7010/1535/7097/990/3586/133/5251/2534/7253/6772/5579/4435/7079/11031/5919/2888/6773/183/2200/760/196883/1445/890/5588/8503/4644/2641/2650/8614/4747/2303/6775/8836/5140/5798/3630/5791/3488/5967/10312/1244/6774/9734/6464/308/1583/8837/6121/8048/23175/5968/89766/3795/2771/2475/1584/526/2308/383/14…
CC	GO:0005774	vacuolar membrane	374	0.335385	1.33946	0.00879397	0.0497935	0.0384803	4340	tags=27%, list=24%, signal=21%	4680/27074/2357/3112/3126/910/3117/24141/51311/23531/1356/8876/3108/719/7805/3109/1803/55062/912/345611/8905/11010/51296/3111/84141/3122/10855/7056/81671/53346/10410/972/23766/3115/7226/2028/51284/3119/11182/10312/4125/54106/2040/684/25851/3113/4647/1601/150372/126321/3134/151636/326624/220002/53/28962/2475/51092/526/6185/1175/59345/5476/9114/11133/4363/309/6845/533/114990/284417/255738/3920/4864…
BP	GO:0045787	positive regulation of cell cycle	352	0.33449	1.33261	0.00872818	0.0495251	0.0382729	4028	tags=27%, list=22%, signal=22%	2069/2191/643/81610/8013/3553/9787/940/2124/51514/199/51203/8318/5457/675/3479/2146/1618/8877/81620/990/3586/348654/983/7015/9928/994/28984/7051/8317/10403/9700/1164/5159/6886/8061/3373/11065/3642/9493/151195/3741/2255/84967/3630/51379/1894/472/9236/8851/8091/1820/10615/6790/3306/1869/4762/4085/1761/27085/25886/10926/29127/2237/51512/5526/8941/1814/4582/891/1263/10018/51143/407040/1906/440/84722/…
BP	GO:0007265	Ras protein signal transduction	419	0.334064	1.34815	0.00484262	0.0315297	0.0243661	3925	tags=29%, list=21%, signal=23%	2305/286530/2841/10125/4804/399/79930/5175/9402/116442/10750/2828/199/27334/2840/5880/4067/8477/64926/3479/115827/25780/9844/3084/57580/27128/221472/5873/10235/9928/27314/348/84636/27289/7409/11031/57493/393/27040/5923/2149/9267/9046/7454/54509/5159/221178/9411/890/5600/1029/2151/54922/9363/8844/1012/2255/9181/10630/10982/9448/397/2843/1894/9162/8934/6464/3707/25894/326624/11186/9909/9459/56990/2…
MF	GO:0004930	G protein-coupled receptor activity	454	0.33295	1.35065	0.00239521	0.0196281	0.0151686	2316	tags=21%, list=13%, signal=19%	187/1236/2357/2867/2842/27202/286530/2532/643/1235/1880/2841/5031/143503/10268/29909/8386/26219/2358/10203/1232/2828/26659/2826/27334/26494/84634/2840/729230/2359/719/53831/8477/7852/54112/10800/8877/728/2833/56670/8811/10663/1240/29933/1230/2492/81285/7253/84636/53829/5731/10266/1237/5724/623/1234/2149/83550/4159/10267/1268/27197/5159/5732/2857/2151/1901/81696/11245/155/4881/8590/1233/4985/2848/…
BP	GO:1901987	regulation of cell cycle phase transition	420	0.332293	1.34225	0.00482509	0.0314917	0.0243367	4301	tags=26%, list=23%, signal=21%	81610/3161/22974/6347/9787/51514/199/8318/7272/5698/701/2146/81620/54443/990/29933/84446/348654/983/9735/7015/9928/994/28984/91607/8317/641/10385/10403/9700/991/1029/3373/11065/56155/1843/3741/2255/55294/84967/4751/5777/472/5347/8328/9319/4998/10459/8091/1820/57520/6790/3306/5696/1869/4762/4085/1063/29980/1062/27085/1031/5699/10926/9662/10263/51512/8379/1454/23026/4582/891/7321/1263/51143/54908/6…
BP	GO:0036293	response to decreased oxygen levels	345	0.330209	1.31344	0.00878294	0.0497909	0.0384783	4075	tags=30%, list=22%, signal=24%	952/4017/7057/5743/4049/100/5163/3162/112398/6285/4880/10631/1958/1536/4929/1803/5698/7852/358/3383/5328/285/7010/1535/7097/133/6262/4843/7015/28984/5352/81575/10266/80315/6422/10135/768/3777/84701/890/5024/8614/50507/3741/4985/27063/3939/94/5967/472/3709/4151/2185/114769/2168/3654/101/8837/5696/1869/571/8751/2034/1788/5699/2475/10525/7412/836/83990/891/4504/2113/7048/1263/863/407040/114990/40693…
MF	GO:0005543	phospholipid binding	391	0.329515	1.3238	0.00739827	0.0427597	0.0330446	2285	tags=16%, list=12%, signal=14%	26279/3507/1048/1071/7941/26228/57699/653361/84251/7057/29887/5104/10125/5341/695/5320/7070/124056/3759/64333/64005/124460/146722/57664/341/11314/55062/2596/2869/79958/5360/57580/4689/221472/10788/348/4900/51411/23178/57476/5724/1800/8605/55803/2494/8291/23208/5897/4240/285590/29993/3709/54209/23149/25851/9873/6464/2168/308/83849/80339/79856/6121
BP	GO:0198738	cell-cell signaling by wnt	490	-0.271411	-1.27632	0.00588235	0.036144	0.0279321	2829	tags=20%, list=15%, signal=18%	6259/2735/10927/6468/10413/4040/8658/998/54475/2116/55737/56998/9863/6934/2300/9096/8323/4088/7088/7477/57805/1952/81839/168002/4693/4163/1749/7074/54994/169200/23043/1956/1613/9037/25776/5563/7483/65062/8321/6478/5916/2262/6907/6714/7976/4233/3516/8324/50964/100133941/84133/147495/80139/3489/147111/1363/25987/57216/6299/5145/4038/4486/4041/10076/27120/57447/4139/8313/6382/55366/3728/2099/23189/2…
BP	GO:0010817	regulation of hormone levels	493	-0.271922	-1.27779	0.00617284	0.0377281	0.0291562	2431	tags=22%, list=13%, signal=19%	131177/389434/143425/6513/1181/56729/2232/3295/130/3156/126/8228/291/80223/1734/2864/7074/2516/2922/94121/4544/1956/1312/339761/2822/1735/3667/79154/3767/886/10699/3170/1382/216/5799/7447/2244/1392/706/3814/55809/2645/1363/2690/2281/3033/93/6716/7200/9249/18/8879/8425/4041/27120/222546/8630/84649/51301/50506/27344/59341/2834/2099/9971/1946/6926/1113/6783/3382/3557/9699/587/1543/27445/2044/653/544…
BP	GO:0016055	Wnt signaling pathway	488	-0.272376	-1.27643	0.00621118	0.0379337	0.0293151	2829	tags=20%, list=15%, signal=18%	6259/2735/10927/6468/10413/4040/8658/998/54475/2116/55737/56998/9863/6934/2300/9096/8323/4088/7088/7477/57805/1952/81839/168002/4693/4163/1749/7074/54994/169200/23043/1956/1613/9037/25776/5563/7483/65062/8321/6478/5916/2262/6907/6714/7976/4233/3516/8324/50964/100133941/84133/147495/80139/3489/147111/1363/25987/57216/6299/5145/4038/4486/4041/10076/27120/57447/4139/8313/6382/55366/3728/2099/23189/2…
BP	GO:0048608	reproductive structure development	408	-0.27273	-1.25316	0.00537634	0.0339461	0.0262335	2560	tags=22%, list=14%, signal=20%	666/269/6736/6943/2627/7080/50814/3955/56729/10761/7477/3295/7098/655/1747/56977/4693/2705/23414/374900/92/2516/5568/899/1956/79084/93649/3326/5916/6768/23598/6714/22836/1050/3516/3206/1718/6665/23462/2288/283/6299/6716/6256/9353/8879/3856/2707/3400/5324/3207/6692/10653/6382/3417/3239/7022/4142/55366/2099/79733/6926/3280/367/3880/4257/5268/5727/653/2620/130497/113026/5333/430/2624/7855/5241/2254/…
BP	GO:0061458	reproductive system development	411	-0.274336	-1.25912	0.00549451	0.0343553	0.0265497	2560	tags=22%, list=14%, signal=20%	666/269/6736/6943/2627/7080/50814/3955/56729/10761/7477/3295/7098/655/1747/56977/4693/2705/23414/374900/92/2516/5568/899/1956/79084/93649/3326/5916/6768/23598/6714/22836/1050/3516/54477/3206/1718/6665/23462/2288/283/6299/6716/6256/9353/8879/3856/2707/3400/5324/3207/6692/10653/6382/3417/3239/7022/4142/55366/2099/79733/6926/3280/367/3880/4257/5268/5727/653/2620/130497/113026/5333/430/2624/7855/5241…
BP	GO:0044782	cilium organization	336	-0.278073	-1.23932	0.00478469	0.0312785	0.024172	4943	tags=32%, list=27%, signal=24%	5518/80254/51098/5108/11127/55112/202018/26140/5566/585/4952/25930/3175/23386/3320/353116/57545/55742/25814/2909/23059/26146/5990/91147/403/84100/22994/9001/129880/80184/79600/221421/255758/79583/22885/55130/54903/150737/10464/4750/80173/51382/27241/79969/51259/1767/84747/143941/8766/84140/117178/167691/22873/25809/200728/4867/583/140735/79867/79734/1069/221322/582/7802/79659/55329/7531/51626/639…
BP	GO:0048568	embryonic organ development	410	-0.282723	-1.29691	0.00549451	0.0343553	0.0265497	2489	tags=21%, list=13%, signal=19%	5087/6943/50814/8323/4088/7477/655/286204/657/23414/26160/3199/374900/1749/3213/8928/1942/51761/1956/6899/2201/10194/7483/8092/5916/3398/6768/3217/3227/8516/3216/7976/1050/3516/10253/3399/10660/3203/9742/57216/23462/3215/6299/3200/3856/6495/3207/6692/10653/3218/3549/3236/219736/79733/1301/1750/6926/3280/3880/5727/653/130497/113026/5333/6928/3202/430/8854/10848/2624/7855/65009/3198/7054/2254/58495…
MF	GO:0048037	cofactor binding	462	-0.28713	-1.33567	0.00613497	0.0375534	0.0290212	3227	tags=24%, list=17%, signal=21%	3945/1565/114757/3155/326625/10314/191/1581/79969/23593/213/1717/7923/150209/7086/23408/1545/134526/2950/1537/4129/80224/1593/5768/36/80146/9054/389434/27232/8310/27158/112399/3248/3156/3273/6821/2806/23464/79152/2571/7358/10873/10994/56898/339761/847/2194/1408/11112/284106/6714/51078/51700/11062/216/11019/4329/10058/199974/1718/2946/1429/4051/5095/53354/3033/26227/197257/18/2944/8879/51166/55258…
[truncated: 212 more rows]
