# Supplementary material for: Identification of novel biomarkers in Hunner’s interstitial cystitis using the CIBERSORT, an algorithm based on machine learning
Source: BMC Urol. 2021 Aug 16;21:109. doi: 10.1186/s12894-021-00875-8 (PMC8365919; doi:10.1186/s12894-021-00875-8)
Supplement: Supplementary file 3 — Additional file 3: The detailed KEGG results of GSEA assay. [file 12894_2021_875_MOESM3_ESM.xlsx]

## Sheet: Sheet1
ID	Description	setSize	enrichmentScore	NES	pvalue	p.adjust	qvalues	rank	leading_edge	core_enrichment
hsa05332	Graft-versus-host disease	35	0.821156	2.38585	0.00167224	0.00881757	0.0061109	2403	tags=74%, list=13%, signal=65%	3002/3112/3126/7124/3117/3553/3569/940/942/3108/3109/3458/941/3111/3122/356/5551/3115/355/3824/3119/3558/3113/3135/3133/3134
hsa04061	Viral protein interaction with cytokine and cytokine receptor	92	0.802807	2.76448	0.00146628	0.00881757	0.0061109	1853	tags=63%, list=10%, signal=57%	3576/10563/6362/2919/6374/11009/6372/6363/5473/6373/6367/6356/1236/2921/643/1235/6366/7124/3627/6364/5197/3560/6347/6368/6354/4049/3569/6357/3559/6361/3587/8809/3561/6369/1232/4283/2826/2920/6355/729230/7852/8740/7133/2833/3586/1230/6351/5196/1237/8807/1234/6352/8794/6375/6346/1233/3558/1436
hsa04672	Intestinal immune network for IgA production	43	0.796141	2.4223	0.00165289	0.00881757	0.0061109	2262	tags=72%, list=12%, signal=63%	29851/608/3112/3126/3117/115650/57379/3569/940/10673/942/2826/3108/3109/7852/941/3676/3586/3601/3695/3111/3122/23495/8174/3115/3119/3558/9020/3113/10803/3600
hsa05330	Allograft rejection	33	0.783629	2.26237	0.00165017	0.00881757	0.0061109	2403	tags=76%, list=13%, signal=66%	3002/3112/3126/7124/3117/940/942/3108/3109/3458/941/3586/3592/3111/3122/356/5551/3115/355/3119/3558/3113/3135/3133/3134
hsa05323	Rheumatoid arthritis	84	0.770946	2.63169	0.00145985	0.00881757	0.0061109	2378	tags=54%, list=13%, signal=47%	4314/3576/4312/2919/6374/6372/3589/3605/3112/2921/3126/4050/7124/6364/3117/54/3553/6347/3569/1493/940/10673/942/2920/3689/3108/3109/3458/941/3383/7010/7097/3683/1437/3111/3122/6352/3115/8600/3119/10312/3113/3600/2321/1513
hsa05340	Primary immunodeficiency	36	0.769608	2.25225	0.00168067	0.00881757	0.0061109	1464	tags=56%, list=8%, signal=51%	29851/930/973/115650/57379/100/695/5788/3561/3932/3718/915/7535/3575/6891/6890/4261/23495/925/5897
hsa05144	Malaria	46	0.768576	2.34847	0.00164204	0.00881757	0.0061109	925	tags=48%, list=5%, signal=46%	3576/1311/6401/6403/2532/7057/7124/3553/6347/3569/5175/3820/1379/1378/3082/3689/3458/3383/7097/3586/3592/3683
hsa05322	Systemic lupus erythematosus	46	0.766856	2.34321	0.00164204	0.00881757	0.0061109	2264	tags=59%, list=12%, signal=52%	2215/3112/3126/7124/3117/940/717/2212/942/3108/3109/3458/713/941/3586/712/3111/3122/714/718/733/1511/3115/715/3119/3113/716
hsa04640	Hematopoietic cell lineage	92	0.760837	2.61995	0.00146628	0.00881757	0.0061109	2237	tags=57%, list=12%, signal=50%	1380/952/931/3589/930/3563/3112/3126/951/7124/910/3117/3553/3569/3559/1379/1378/933/914/7850/945/929/3108/915/3109/3575/912/3676/2322/921/1437/909/913/1438/3111/2208/3684/1441/917/911/3122/3568/925/3678/3115/924/3119/1436/916/3554/3113/3570
hsa05310	Asthma	26	0.756486	2.06457	0.00176056	0.00899844	0.00623625	2802	tags=69%, list=15%, signal=59%	6356/3112/3126/7124/3117/6037/3108/3109/2207/3586/3578/3111/3122/3115/3119/3113/5553/959
hsa05320	Autoimmune thyroid disease	46	0.748879	2.28828	0.00164204	0.00881757	0.0061109	2815	tags=65%, list=15%, signal=55%	3002/3112/3126/3117/1493/940/3445/942/3108/3109/941/3586/3440/7253/3111/3122/356/5551/3115/355/3441/3119/3451/3558/3113/3135/3133/3134/959/3444
hsa04657	IL-17 signaling pathway	92	0.746318	2.56996	0.00146628	0.00881757	0.0061109	1113	tags=35%, list=6%, signal=33%	4314/3576/4312/2919/6374/6372/3934/6278/4318/6279/6356/3605/2921/2354/7124/6280/3627/4322/6364/5743/3553/6347/6354/3569/112744/6361/2920/3458/1437/727897/7128/4586
hsa04940	Type I diabetes mellitus	39	0.743436	2.20433	0.00169779	0.00881757	0.0061109	2594	tags=74%, list=14%, signal=64%	3002/3112/3126/7124/3117/3553/4049/940/942/3108/3109/3458/941/3592/3111/3122/356/5551/3115/355/3119/3558/5798/3630/3113/3135/3133/3134/2572
hsa05140	Leishmaniasis（黑热）	71	0.725336	2.4016	0.00151057	0.00881757	0.0061109	2186	tags=52%, list=12%, signal=46%	2215/3112/653361/3126/7124/4688/3117/5743/3553/1379/1378/2212/1536/3689/9103/3108/3109/3458/1535/7097/3676/3586/3592/4689/4843/6772/5579/3111/3684/3122/718/5600/3115/3119/5777/3113/3654
hsa05321	Inflammatory bowel disease (IBD)	61	0.700723	2.26559	0.00154321	0.00881757	0.0061109	2119	tags=54%, list=11%, signal=48%	3605/3112/3126/7124/50615/3117/3553/3569/112744/8809/3561/3108/3109/3458/149233/7097/3586/3594/3592/6772/3111/8807/30009/3122/4772/64127/3115/6775/3119/3558/6774/3595/3113
hsa04662	B cell receptor signaling pathway	80	0.689875	2.33895	0.00147929	0.00881757	0.0061109	1854	tags=41%, list=10%, signal=37%	1380/930/971/973/118788/11025/10859/10288/695/2213/5336/933/5293/5880/4067/974/25780/11026/11006/79168/5579/7409/23547/4773/4772/4794/8503/8519/10990/3635/11024/11027/5777
hsa04062	Chemokine signaling pathway	179	0.685707	2.58551	0.00134048	0.00881757	0.0061109	1738	tags=40%, list=9%, signal=36%	3576/10563/6362/2919/6374/6372/6363/5473/6373/6367/6356/1236/2921/653361/643/1235/6366/3627/6364/5197/6347/6368/6354/1794/6357/6361/6369/1232/4283/2826/2920/3702/5294/6355/3055/3718/729230/5293/2793/113/5880/4067/7852/2869/9844/2833/57580/10663/54331/1230/399694/10235/6772/5579/7409/6351/2268/5196/1237/1234/23533/6773/196883/7454/6352/5330/8503/6375/6346/1233/2791
hsa05134	Legionellosis（军团杆菌病）	53	0.678409	2.12194	0.00158983	0.00881757	0.0061109	1363	tags=34%, list=7%, signal=32%	3576/2919/2921/7124/3553/3569/3310/1379/1378/2920/3689/929/7097/3592/58484/3684/375/718
hsa05133	Pertussis（百日咳）	69	0.677664	2.23529	0.00151057	0.00881757	0.0061109	2741	tags=48%, list=15%, signal=41%	3576/6374/6372/7124/3553/3569/23643/717/3394/3689/929/163688/713/3586/3592/3659/712/4843/3684/714/718/5600/3678/715/114548/91860/3654/716/10392/148022/2771/836/834
hsa04668	TNF signaling pathway	109	0.6758	2.39411	0.001443	0.00881757	0.0061109	1581	tags=33%, list=9%, signal=30%	4314/2919/6374/6372/6401/4318/9021/2921/7124/3627/6364/5743/3553/6347/4049/3569/8809/330/2920/5293/9586/7133/3383/3659/1437/197259/7128/3976/1326/64127/6352/843/5600/8503/64764/355
hsa04060	Cytokine-cytokine receptor interaction	275	0.672187	2.62547	0.00129702	0.00881757	0.0061109	2424	tags=48%, list=13%, signal=43%	3576/10563/6362/2919/6374/3598/11009/6372/4982/6363/3589/55801/3624/5473/608/3563/6373/6367/939/6356/1236/1439/84957/3605/2921/643/1235/6366/4050/7124/3604/3627/6364/50615/5197/3553/115650/3560/4804/6347/6368/6354/4049/3569/112744/6357/3559/6361/3587/10673/8809/3561/3445/6369/1232/4283/7850/2826/2920/5008/7293/6355/9235/729230/3458/3575/7852/8740/149233/7133/282616/2833/3586/10663/3594/3440/1230/…
hsa04064	NF-kappa B signaling pathway	99	0.670703	2.34969	0.00146413	0.00881757	0.0061109	2660	tags=45%, list=14%, signal=39%	3576/2919/6363/597/2921/6366/4050/7124/5743/3553/115650/4049/695/6357/23643/10673/330/5336/3932/2920/929/7535/4067/8740/3383/5328/7128/5579/6351/27040/5588/5971/8600/9020/4791/472/3554/3654/4616/8837/10892/7185/148022/7187/7412
hsa04612	Antigen processing and presentation	65	0.669971	2.18769	0.00152207	0.00881757	0.0061109	3844	tags=58%, list=21%, signal=46%	3112/3126/7124/3117/3310/3108/3109/3458/6891/6890/1520/3111/4261/3122/925/972/3115/3824/3119/3113/3309/3306/5993/3135/3133/3134/3823/3809/1508/3811/2923/811/3106/6892/3107/5720/8302/3805
hsa04380	Osteoclast differentiation	125	0.650152	2.35712	0.0013986	0.00881757	0.0061109	3987	tags=61%, list=22%, signal=48%	4982/2215/9021/653361/2354/7124/4688/11025/54/3553/10859/10288/695/2213/2212/5336/3932/9103/55423/5293/3458/3937/1535/4689/2534/11026/11006/6688/79168/6772/23547/4773/7305/6773/4772/140885/10326/5600/8503/10990/8061/11024/5971/11027/8600/1436/3455/9020/4791/54209/27035/3554/7046/814/1513/5533/10379/126014/7297/7048/2885/6850/1540/8517/2209/3690/5608/7040/3716/8651/7132/1147/353514/6300/9846/5604
hsa05143	African trypanosomiasis非洲椎形虫	34	0.647488	1.87798	0.00165017	0.00881757	0.0061109	1968	tags=47%, list=11%, signal=42%	6401/3620/7124/3553/3569/3458/3383/3586/3592/3250/5579/356/5330/355/169355/54106
hsa04145	Phagosome	138	0.639207	2.31911	0.00142045	0.00881757	0.0061109	3504	tags=47%, list=19%, signal=38%	1311/2215/3112/653361/3126/7057/4688/3117/10332/11151/2213/2212/1536/64581/3689/9103/929/3108/3109/6891/6890/1535/4360/7097/4689/30835/1520/347733/3111/3684/3122/10333/718/84617/3678/3115/7060/715/3119/4153/10312/81027/3113/10952/7280/3135/3133/3134/6441/4481/526/9114/23480/533/51143/8685/2204/7037/3920/2209/200576/3690/811/3106/23545
hsa05146	Amoebiasis	101	0.630731	2.2218	0.00143267	0.00881757	0.0061109	1778	tags=37%, list=10%, signal=33%	3576/6317/2919/6318/2921/7124/910/3553/3569/5272/7850/2920/3689/929/5293/3458/1282/912/1284/7097/3586/3592/1437/909/4843/913/1286/5579/5275/3684/911/733/1511/5330/8503/3918/1285
hsa04650	Natural killer cell mediated cytotoxicity	120	0.625443	2.25265	0.00141243	0.00881757	0.0061109	3081	tags=47%, list=17%, signal=39%	3002/2215/259197/7124/4068/5336/3932/3445/3689/7535/5293/3458/5880/3937/962/2207/3384/3383/3440/4277/399694/2534/3683/1437/919/5579/7409/27040/4773/7305/356/4772/5551/10870/8503/355/3441/3824/3451/5777/3455/6464/2185/3135/8797/3133/5533/3823/836/9437/3444/3809/5335/4893/2885/6850
hsa04659	Th17 cell differentiation	102	0.624293	2.20111	0.00143472	0.00881757	0.0061109	3613	tags=56%, list=20%, signal=45%	3605/3112/3662/3126/50615/3117/3553/3560/3569/112744/3559/3561/3932/3108/3718/915/7535/3109/3458/149233/3594/919/6772/9466/3111/30009/27040/4773/917/3122/4772/5600/4794/5588/3115/3119/3558/916/6774/3554/7046/3113/3570/3572/5533/50943/2475/7297/6776/5335/7048/59067/8517/3717/3566/7040/3716
hsa04610	Complement and coagulation cascades	81	0.623464	2.11053	0.00147929	0.00881757	0.0061109	2264	tags=46%, list=12%, signal=40%	1380/5055/5054/629/5265/5104/7450/1379/1378/717/3689/3687/5329/719/2162/713/5328/728/712/11326/3684/623/2149/3426/7056/714/3818/718/733/2151/5627/715/4153/2157/7035/81494/716
hsa04620	Toll-like receptor signaling pathway	95	0.620518	2.1492	0.00146199	0.00881757	0.0061109	2603	tags=38%, list=14%, signal=33%	3576/6373/7124/6696/3627/3553/51311/3569/23643/3445/942/4283/929/5293/941/7097/3440/3592/3665/6772/6351/1326/10333/6352/5600/8503/51284/3441/3451/7096/3455/54106/3654/1513/148022/7187
hsa04625	C-type lectin receptor signaling pathway	99	0.615114	2.15494	0.00146413	0.00881757	0.0061109	3411	tags=48%, list=18%, signal=40%	1959/6367/7124/5743/3553/10332/1960/3569/6361/5336/64581/26253/163688/5293/2207/3586/3592/30835/3659/6772/4773/6773/4772/5600/8503/5971/8844/3558/9261/114548/9020/4791/3709/91860/10892/5533/10379/834/338339/3710/4893/6850/1263/841/1540/8517/29108/868
hsa05152	Tuberculosis肺结核	169	0.612656	2.2841	0.00136799	0.00881757	0.0061109	3613	tags=45%, list=20%, signal=37%	2215/3112/3126/7124/3117/3553/10332/3569/11151/2213/1379/3587/1378/2212/3445/64581/3689/9103/929/3108/3687/26253/163688/3109/3458/2207/8877/4360/7097/3586/3440/3592/30835/4843/6772/1520/3111/3684/4261/3122/10333/64127/843/718/5600/972/3115/8844/3441/3119/3451/7096/10312/54106/3113/91860/3654/5993/10892/820/5533/1051/836/3444/9114/533/6850/1263/841/3920/2209/3717/23545/7040/4615/3716
hsa05416	Viral myocarditis	54	0.611543	1.91934	0.00159744	0.00881757	0.0061109	2802	tags=48%, list=15%, signal=41%	3112/3126/3117/940/942/3689/3108/3109/5880/941/3383/2534/3683/3111/3122/5551/3115/3119/3113/3135/3133/3134/284217/27/836/959
hsa04658	Th1 and Th2 cell differentiation	88	0.610466	2.09787	0.00144928	0.00881757	0.0061109	2119	tags=41%, list=11%, signal=36%	3112/3126/3117/3560/3559/3561/3932/3108/3718/915/7535/864/3109/3458/3594/3592/919/6772/3111/30009/27040/4773/917/3122/4772/5600/4794/5588/3115/6775/3119/3558/54567/916/3595/3113
hsa05150	Staphylococcus aureus infection（金葡菌感染）	75	0.599525	2.01291	0.00148588	0.00881757	0.0061109	2426	tags=55%, list=13%, signal=48%	2215/629/2357/6403/3112/3126/3117/2213/2358/717/2212/3689/3861/9103/3108/2359/719/3109/713/6404/3383/728/3586/712/3683/3111/5724/3684/3426/3884/3122/714/718/3115/715/3119/4153/3113/716/3886/820
hsa05162	Measles麻疹	130	0.593711	2.15021	0.00141643	0.00881757	0.0061109	4185	tags=48%, list=23%, signal=38%	3553/6504/3560/10332/3569/3310/2213/3559/940/3561/3445/3718/915/5293/7097/3440/3592/30835/3665/6772/9134/7128/4478/917/6773/356/8503/355/51284/3441/3451/3558/4939/3455/916/54106/6774/64135/3654/3306/7187/10379/836/4599/7297/3444/6776/841/8517/868/103/4615/3716/9641/1147/581/578/4940/894/3661/896/23586/1027
hsa05169	Epstein-Barr virus infection 巴氏病毒	191	0.587333	2.21775	0.00133511	0.00881757	0.0061109	4118	tags=49%, list=22%, signal=39%	1380/930/3112/3126/7124/3627/3117/3569/695/5336/3445/3108/3718/953/915/5293/864/3109/4067/6891/9636/3383/6890/7097/3440/3665/3683/919/6772/9134/7128/3111/2208/917/6773/3122/890/5600/4794/8503/3115/5971/355/3441/3119/3451/4939/3455/9020/4791/916/1870/6774/3113/3654/4616/1869/3135/3133/3134/7187/10379/836/7297/3444/6850/8900/10018/841/8517/1871/4609/2923/5925/811/7188/3106/5608/6892/4615/3716/9641/…
hsa05167	Kaposi sarcoma-associated herpesvirus infection卡波西肉瘤相关病毒	183	0.580498	2.19003	0.00132802	0.00881757	0.0061109	4077	tags=48%, list=22%, signal=37%	3576/2919/2921/5743/3569/5336/3445/1232/942/2920/5294/3055/163688/5293/2793/4067/1827/3383/285/57580/3440/54331/1230/4277/3665/1437/6772/1237/4773/1234/23533/6773/4772/718/5600/8503/355/3441/1233/2791/3451/9261/3455/1870/3709/6774/91860/1869/3135/3133/3134/3572/148022/5533/7187/2788/2475/10379/836/59345/7297/3444/5335/3710/4893/6850/841/8517/1871/4609/3717/5925/3106/5608/3716/9641/3107/7132/1147/…
hsa05020	Prion diseases 朊病毒	34	0.577672	1.67549	0.00990099	0.0388795	0.0269449	4132	tags=47%, list=22%, signal=37%	3553/3569/1958/713/2534/712/714/6352/733/3309/729/581/5604/732/5595/3915
hsa05145	Toxoplasmosis（弓形虫）	104	0.576861	2.03375	0.00144718	0.00881757	0.0061109	4132	tags=52%, list=22%, signal=41%	3112/3126/7124/3117/3310/23643/3587/330/5294/3108/3109/3458/7097/3586/345611/3592/4843/6772/3111/1234/4261/23533/3122/5600/79444/3115/3119/3918/6774/3113/3654/3306/22798/2771/284217/836/7297/959/841/8517/3910/3717/5608/7040/4615/3716/8651/7132/1147/6300/7043/5595/5170/3915
hsa05142	Chagas disease (American trypanosomiasis)	99	0.563377	1.97369	0.00146413	0.00881757	0.0061109	4105	tags=47%, list=22%, signal=37%	3576/5054/7124/3553/6347/3569/915/5293/3458/713/7097/3586/3592/712/919/4843/917/356/714/10333/6352/718/5600/5330/8503/355/3558/916/54106/7046/3654/8837/148022/2771/624/7048/841/8517/811/7040/4615/7132/1147/6300/7043/5595/1636
hsa05235	PD-L1 expression and PD-1 checkpoint pathway in cancer	86	0.562751	1.9279	0.00145349	0.00881757	0.0061109	4579	tags=52%, list=25%, signal=40%	10125/940/3932/915/7535/5293/3458/7097/29126/919/6772/27040/4773/917/4772/55509/5600/4794/5588/8503/5777/916/54106/6774/148022/5533/2475/5133/5335/4893/8517/3717/5608/4615/6199/3716/1147/6300/5604/5595/3459/4775/7099/920/3091
hsa04660	T cell receptor signaling pathway	100	0.559653	1.96749	0.00144718	0.00881757	0.0061109	3069	tags=41%, list=17%, signal=34%	29851/7124/10125/1493/940/9402/5788/3932/3702/915/7535/5293/3458/3937/3586/2534/1437/919/7409/27040/4773/1326/917/4772/5600/925/4794/5588/8503/3558/5777/9020/916/10892/5533/5133/959/4690/5335/4893/2885
hsa05164	Influenza A 流感	157	0.5581	2.06109	0.00140449	0.00881757	0.0061109	4250	tags=48%, list=23%, signal=37%	3576/3112/9021/3126/7124/3627/3117/3553/6347/3569/3445/3108/5293/3109/3458/3383/3440/3592/3665/6772/5579/3111/5645/4261/6773/3122/356/6352/91543/90865/3838/8503/3115/355/51284/3441/3119/3451/114548/4939/55998/3455/64135/3113/8797/148022/7187/10379/836/834/4599/7297/3444/841/8517/29108/3717/103/4615/3716/9641/8795/7132/1147/581/578/4940/3661/5604/5595/896/23586/60/10482/3459
hsa04514	Cell adhesion molecules (CAMs)	135	0.556483	2.01428	0.00141443	0.00881757	0.0061109	2403	tags=40%, list=13%, signal=35%	6401/29851/6402/6403/3112/1462/201633/3126/80380/3117/1493/5175/940/5788/933/942/914/3385/3689/64101/3108/3109/923/7122/6404/941/3384/3383/90952/3676/6614/1003/29126/3897/3683/4897/3695/9369/3111/1000/3684/3122/925/8174/3115/3119/24146/9071/3113/6693/3135/4099/3133/3134
hsa05166	Human T-cell leukemia virus 1 infection	213	0.555677	2.13671	0.00128866	0.00881757	0.0061109	4113	tags=44%, list=22%, signal=35%	1959/3112/3126/7124/3117/115650/3560/4049/3569/3559/3561/3932/1958/7850/3689/3108/3718/915/5293/3109/113/9586/4316/701/3383/3601/3683/1437/6688/7015/9134/3111/4773/917/3122/4772/196883/9700/991/890/1029/8503/64764/8061/9232/3115/5971/3119/3558/9133/9020/4791/4214/916/472/1870/3554/7046/3113/3600/1869/3135/4085/3133/3134/1031/5533/8379/6776/8829/4893/2113/7048/8900/8517/1871/4609/5925/811/3106/704…
hsa04630	JAK-STAT signaling pathway	158	0.55567	2.0548	0.00139665	0.00881757	0.0061109	3723	tags=44%, list=20%, signal=36%	3598/11009/3589/3563/1439/9021/50615/3560/3569/3559/3587/3561/3445/5008/3718/5293/3458/3575/149233/282616/116379/3586/3594/3440/3592/3601/1437/6772/9466/3578/3976/1438/9180/64109/1441/6773/3568/5159/8503/6775/4170/3441/3451/3558/5777/3455/1270/6774/3595/3570/3597/3600/3572/2475/10379/7297/3444/1442/6776/122809/2885/59067/4609/3717/3566/3716/56832/8651/282618/5154
hsa04621	NOD-like receptor signaling pathway	165	0.552655	2.05478	0.00138889	0.00881757	0.0061109	4077	tags=44%, list=22%, signal=35%	3576/2919/2921/115362/9447/7124/3553/6347/199713/3569/330/3445/1536/2920/1535/3440/9051/3665/6772/7128/58484/2633/838/6773/10135/64127/6352/22900/5600/5330/7226/3441/5027/3451/114548/4939/3455/3709/115361/114769/820/10392/51393/148022/7187/4671/10379/834/7297/837/3428/3444/1508/3710/22861/841/24145/8517/29108/7188/2635/4615/3716/9641/91662/1147/11035/6300/4940/3661/3708/55054/5595
hsa04623	Cytosolic DNA-sensing pathway	56	0.551926	1.75269	0.00156495	0.00881757	0.0061109	4118	tags=41%, list=22%, signal=32%	81030/9447/3627/3553/3569/3445/3440/3665/6351/6352/90865/3441/3451/834/3444/8517/29108/103/9641/1147/11035/3661/23586
hsa05161	Hepatitis B	158	0.542632	2.00659	0.00139665	0.00881757	0.0061109	4118	tags=43%, list=22%, signal=34%	3576/4318/1959/7124/1960/3569/3445/3718/5293/9586/7097/3440/3665/6772/9134/5579/4773/6773/356/4772/843/332/890/5600/8503/64764/355/6775/3441/3451/4214/1870/6774/64135/7046/2185/3654/1869/148022/7187/836/7297/3444/6776/4893/7048/2885/8900/841/8517/1871/4609/3717/5925/5608/3339/7040/4615/3716/9641/1147/581/6300/7043/3661/5604/5595/23586
hsa04622	RIG-I-like receptor signaling pathway	66	0.541344	1.76684	0.00154083	0.00881757	0.0061109	4188	tags=42%, list=23%, signal=33%	3576/7124/3627/3445/9636/3440/3592/3665/843/5600/3441/3451/4214/64135/54941/7187/3444/9755/841/1540/8517/56832/9641/1147/6300/3661/23586/55593
hsa04933	AGE-RAGE signaling pathway in diabetic complications	99	0.530916	1.85997	0.00146413	0.00881757	0.0061109	3930	tags=48%, list=21%, signal=38%	3576/6401/5054/7124/4846/3553/6347/3569/5336/1958/1536/5293/1282/3383/1284/6772/1286/5579/183/7056/4772/5600/5330/8503/50507/1285/6774/27035/7046/7412/2308/836/6776/5335/1281/4893/7048/1906/3717/1729/1277/7040/4313/177/2152/581/6300/7043
hsa03050	Proteasome	42	0.52425	1.58109	0.0116086	0.0444997	0.03084	7103	tags=60%, list=38%, signal=37%	3458/5698/5696/5699/51371/5720/5691/5690/5685/10213/5688/5684/11047/5704/5707/5701/5683/5708/5689/5682/5706/5714/5717/5692/5719
hsa04666	Fc gamma R-mediated phagocytosis	85	0.522629	1.78322	0.00145985	0.00881757	0.0061109	1496	tags=25%, list=8%, signal=23%	2215/653361/1794/2213/5788/2212/5336/3055/5293/5880/4067/10095/8877/5579/7409/8395/27040/8605/7454/8503/3635
hsa05120	Epithelial cell signaling in Helicobacter pylori infection	69	0.516324	1.7031	0.00151057	0.00881757	0.0061109	3504	tags=33%, list=19%, signal=27%	3576/2919/2921/5803/5336/2920/4067/1839/6352/1445/5600/10312/9020/10392/526/836/9114/5335/533/58494/8517/6868/23545
hsa04664	Fc epsilon RI signaling pathway	63	0.508115	1.64881	0.00310559	0.0140845	0.00976108	1496	tags=27%, list=8%, signal=25%	7124/695/5336/5293/5880/4067/3937/2207/241/2534/1437/7409/27040/8605/5600/8503/3635
hsa05163	Human cytomegalovirus infection巨细胞病毒	214	0.506278	1.94335	0.00130039	0.00881757	0.0061109	4513	tags=46%, list=24%, signal=35%	3576/7124/5743/3553/6347/3569/3587/3445/1232/163688/5293/2793/113/9586/5880/6891/7852/6890/3440/54331/1230/5579/6351/5731/4773/1234/356/4772/196883/6352/5732/5600/5330/1029/8503/64764/355/3441/2791/3451/1870/3709/6774/3554/2185/91860/3570/1869/3135/3133/3134/5533/2771/2788/2475/9138/836/59345/3444/3710/4893/2885/841/8517/11214/1871/4609/3690/2923/5925/811/7188/3106/5608/6892/6199/3716/3107/7132/1…
hsa04670	Leukocyte transendothelial migration	107	0.501921	1.77217	0.00145138	0.00881757	0.0061109	1480	tags=26%, list=8%, signal=24%	4318/653361/4688/399/7070/5175/5336/1536/3702/3689/5293/5880/7852/7122/3383/1535/90952/3676/4689/1003/4633/3683/5579/7409/4478/3684/5600/8503
hsa04066	HIF-1 signaling pathway	105	0.495567	1.74893	0.00144092	0.00881757	0.0061109	3620	tags=31%, list=20%, signal=25%	5054/3101/4846/3569/5163/3162/112398/5336/1536/7076/5293/3458/3479/285/7010/4843/5579/5209/8503/3939/3630/6774/3570/2321/160287/2475/5335/2026/1906/7037/8569/6199/2027
hsa05221	Acute myeloid leukemia	66	0.495273	1.61648	0.0046225	0.0201141	0.0139398	4077	tags=41%, list=22%, signal=32%	597/11040/929/1053/5293/2322/1437/6688/3684/6932/51176/890/8503/1436/6774/2475/6776/4893/2885/8900/8517/4609/2209/6199/1147/5604/5595
hsa05202	Transcriptional misregulation in cancer	160	0.482877	1.78656	0.0013986	0.00881757	0.0061109	2556	tags=28%, list=14%, signal=24%	4314/3576/4318/5079/597/3002/8013/3560/4804/3569/330/942/7850/929/1053/2313/3479/3087/5328/2322/1437/6688/2138/64332/3695/4066/3684/7102/2078/890/64919/2530/1436/55589/472/4208/6756/8091/860/4616/2321/7185/4005/1031/1051
hsa04370	VEGF signaling pathway	56	0.47851	1.51955	0.0125196	0.0469982	0.0325715	1810	tags=25%, list=10%, signal=23%	4846/5743/5336/5293/5880/8877/5579/4773/8605/3791/9047/5600/8503/9261
hsa04210	Apoptosis	130	0.46987	1.70171	0.00141643	0.00881757	0.0061109	5124	tags=45%, list=28%, signal=33%	597/3002/3563/1439/7124/330/5293/4001/1520/1075/1522/356/5551/843/332/8503/355/4170/9020/472/3709/4616/8837/8797/1513/7185/836/1508/3710/4893/10018/841/8517/2081/8795/27429/7132/1147/581/578/3708/5604/824/5595/5170/60/1677/468/10376/7277/142/3551/84790/840/7846/8717/1616/3562/55367
hsa05135	Yersinia infection耶尔森氏鼠疫杆菌	117	0.459898	1.65396	0.00283688	0.0132388	0.00917496	4126	tags=38%, list=22%, signal=30%	3576/7124/3553/6347/3569/3932/7535/5293/5880/3937/3676/3586/7456/7409/8395/27040/4773/4772/7454/5600/3678/8503/3558/114548/147945/2185/3654/148022/3984/9138/834/10096/5335/9815/8517/29108/5608/4615/6195/1147/6300/3661/5604/5595/60
hsa04218	Cellular senescence	156	0.457203	1.68764	0.00139665	0.00881757	0.0061109	4690	tags=42%, list=25%, signal=31%	3576/5054/2305/3569/163688/5293/983/9134/4773/4772/890/5600/1029/8503/9261/9133/472/1870/3709/7046/91860/4616/1869/3135/3133/3134/1875/5533/2475/83593/2308/891/3710/4893/2113/7048/4605/8900/1871/4609/5925/3106/5608/678/7040/22808/3107/3486/3805/545/6300/7043/894/3708/5604/824/5595/896/595/4775/3105/1021/1978/1111/28996
hsa05203	Viral carcinogenesis	162	0.446888	1.65644	0.0013986	0.00881757	0.0061109	4643	tags=41%, list=25%, signal=31%	1959/1960/1232/3718/5293/9586/4067/3665/983/9134/1237/1234/718/991/890/1029/8503/64764/1233/9261/4791/7533/6774/9734/3135/3133/7185/3134/3572/2957/7187/10379/836/8379/9114/6776/4893/2885/6850/8900/841/8517/5925/7188/3106/3716/3107/581/578/2960/894/3661/6672/5922/27044/5595/896/87/1027/595/3105/468/1021/2961/5423/1111
hsa05170	Human immunodeficiency virus 1 infection	196	0.443749	1.68023	0.00134048	0.00881757	0.0061109	3987	tags=40%, list=22%, signal=32%	7124/5336/3445/163688/915/5293/2793/5880/6891/7852/7133/6890/7097/3440/54331/25939/983/919/8905/5579/4773/1234/917/356/4772/5600/8503/355/3441/2791/3451/9133/916/472/3709/684/2185/91860/3654/9582/3135/3133/3134/5533/2771/2788/2475/3984/836/59345/3444/5335/891/3710/4893/841/8517/200316/2923/811/7188/3106/5608/6892/4615/6199/60489/3107/995/7132/1147/581/545/578/6300/3661/3708/5604
hsa04217	Necroptosis	124	0.442742	1.60248	0.00280899	0.0132388	0.00917496	3876	tags=33%, list=21%, signal=26%	81030/7124/3553/330/3445/1536/3718/3458/3440/6772/197259/7128/6773/8605/356/90865/355/6775/3441/3451/114548/3455/6774/8837/8797/148022/10379/834/7297/3444/6776/841/1540/29108/3717/7188/3716/8795/7132/581/11035
hsa04611	Platelet activation	117	0.435029	1.56452	0.00425532	0.01877	0.0130083	2080	tags=24%, list=11%, signal=21%	4846/10125/695/7450/2212/5336/5294/83706/5293/113/4067/3937/2207/2534/54518/10235/6916/2149/23533/8605/196883/5600/5330/5023/8503/5739/3709/6915
hsa04926	Relaxin signaling pathway	127	0.431478	1.56398	0.0028169	0.0132388	0.00917496	3172	tags=27%, list=17%, signal=22%	4312/4318/4846/4322/5293/2793/113/9586/1282/1284/54331/399694/4843/1286/196883/117579/5600/5330/8503/64764/2791/1285/409/7046/6464/2771/2788/59345/1910/1281/4893/7048/2885/1906
hsa04110	Cell cycle	122	0.427103	1.53744	0.00567376	0.0240388	0.0166598	4766	tags=43%, list=26%, signal=32%	8318/7272/701/990/983/994/9134/8317/9700/991/890/1029/9232/23594/9133/4174/472/7533/1870/5347/4998/10459/4616/1869/4085/9088/1875/1031/10926/8379/4175/891/8900/699/1871/4609/5925/7040/995/545/7043/894/4171/896/1027/595/1021/5111/1111/996/8243/1032
hsa04141	Protein processing in endoplasmic reticulum	153	0.426068	1.56558	0.00282885	0.0132388	0.00917496	4550	tags=36%, list=25%, signal=27%	91319/3310/7494/25956/51465/6748/26270/51726/10802/9871/85479/55741/6747/64374/6400/9709/3309/10952/3306/79139/9695/27248/6238/10113/23471/9601/10525/6184/6185/56886/80267/23480/7321/54431/64215/2081/2923/811/6396/10483/29927/581/578/10970/7415/824/7184/6745/10130/10484/285126/51009/468/79748/55768
hsa05418	Fluid shear stress and atherosclerosis	132	0.414995	1.50272	0.00422535	0.01877	0.0130083	2180	tags=23%, list=12%, signal=20%	6401/4318/653361/7124/4688/4846/3553/6347/5175/3162/4880/7850/163688/5293/3458/5880/3383/1535/1003/7056/3791/5600/10365/8503/1843/9181/4208/27035/3554/91860
hsa04151	PI3K-Akt signaling pathway	341	0.408668	1.63196	0.00122549	0.00881757	0.0061109	1973	tags=21%, list=11%, signal=19%	1311/930/2069/3563/374/8115/7057/118788/6696/4846/3560/4804/3569/7450/3559/3561/3082/3445/5649/5294/5008/3718/5293/2793/9586/3575/1282/3479/3164/285/7010/1284/7097/3676/2322/3440/54331/3679/6446/1286/9134/3695/9180/1441/2149/23533/3791/356/5159/3678/8503/64764/7060/29941/1293/4170/7143/3441/2255/2252/2791/2246/3918/3451/1285/3558/3371/3630/1436/8823/3455/1299/7533
hsa05130	Pathogenic Escherichia coli infection	193	0.392105	1.48104	0.00268817	0.0132388	0.00917496	4153	tags=34%, list=23%, signal=27%	3576/7124/3553/3569/64005/3071/2212/3055/4067/7122/10095/3059/27128/7456/2534/4542/347733/375/2149/356/9267/10802/84617/5600/26999/9368/4644/9871/355/9181/114548/5777/24146/9071/147945/81027/3554/3654/7280/8797/4671/9138/836/834/837/4690/81873/4430/841/8517/29108/4621/10092/4615/8795/10382/7132/1147/581/578/6300/283446/4627/5595/60/4651
hsa05160	Hepatitis C	149	0.391196	1.43906	0.0125523	0.0469982	0.0325715	4118	tags=34%, list=22%, signal=27%	9021/7124/3627/3445/5293/3458/7122/3440/3665/6772/6773/356/91543/8503/355/3441/3451/4939/3455/24146/7533/1870/9071/6774/8837/1869/148022/7187/10379/836/4599/7297/3444/4893/2885/841/8517/1871/4609/5925/3716/9641/7132/1147/581/578/4940/3661/5604/5595/23586
hsa05131	Shigellosis志贺氏菌杆菌	207	0.367993	1.40803	0.0078637	0.032052	0.0222132	4154	tags=30%, list=23%, signal=24%	3576/3101/7124/3553/5336/929/5293/55062/10095/9844/3059/4633/1437/58484/375/6352/718/5600/5330/3678/5588/8503/9181/114548/472/3709/3554/25851/10892/199746/93408/10392/23048/2475/4671/2308/834/837/2706/81873/5335/3710/7321/10318/8517/29108/1729/7188/10092/10627/4615/6199/7132/1147/581/6300/3661/3708/824/55054/5595/60/87
hsa05132	Salmonella infection沙门氏菌感染	211	0.366234	1.40653	0.00779221	0.032052	0.0222132	4236	tags=30%, list=23%, signal=23%	3576/7124/3553/3569/399/23643/3071/5788/330/929/10095/7097/27128/197259/58484/375/6932/838/9267/51176/10333/5600/26999/114548/54106/5420/3654/8797/10392/4671/836/834/837/81873/391/51143/29109/841/8517/4609/29108/4621/57381/10092/5608/10627/4615/23339/8795/7132/1147/581/11035/578/6300/4627/5604/3839/7184/5595/60/64837/302
hsa04014	Ras signaling pathway	216	0.36425	1.39797	0.00913838	0.0366388	0.025392	3069	tags=25%, list=17%, signal=21%	26279/51365/10125/4804/5320/5336/3082/163688/7535/5293/2793/5880/64926/3479/285/25780/7010/2322/54331/399694/10235/5579/27040/5923/8605/3791/356/5159/8503/8844/2255/2252/2791/2246/3630/1436/8823/6464/91860/2321/8817/9771/11186/5322/2788/627/27/83593/2324/59345/5335/4893/2113/2885
hsa05165	Human papillomavirus infection	317	0.334979	1.3302	0.011208	0.0434815	0.0301343	4299	tags=34%, list=23%, signal=26%	1311/7472/7057/7124/6696/5743/7450/3445/5649/5293/9586/1282/9636/4242/1284/3676/3440/3659/3679/7015/6772/1286/9134/3695/6932/6773/23493/356/5159/890/3678/9368/8503/64764/7060/355/1293/7143/3441/3918/3451/1285/3371/3455/10312/1299/472/26508/4855/1869/22798/3135/50855/3133/3134/8515/148022/7187/284217/2475/10379/526/2308/836/4599/7297/5526/3444/54626/9114/4893/533/2885/8900/7476/841/8517/3910/3690/…
hsa04550	Signaling pathways regulating pluripotency of stem cells	134	-0.359435	-1.45216	0.00692042	0.0289399	0.0200564	2434	tags=26%, list=13%, signal=23%	8323/4088/7477/4090/657/1749/92/7483/83729/4093/8321/3398/5295/7976/91/8324/3399/463/3480/5603/93/3265/3397/80712/64211/3400/8313/6926/7855/3670/3198/3231/1852/7481/2261
hsa00982	Drug metabolism - cytochrome P450	54	-0.459424	-1.59092	0.0132979	0.0492174	0.0341095	2680	tags=37%, list=15%, signal=32%	2950/4129/130/126/2949/2940/2946/4258/2944/222/2947/4257/2952/54578/2330/218/1577/1557/119391/4128
hsa05204	Chemical carcinogenesis	60	-0.474671	-1.68577	0.00560224	0.0240388	0.0166598	2325	tags=37%, list=13%, signal=32%	1545/2950/130/126/2949/2940/2946/4258/2944/2052/222/64816/2947/4257/1543/2952/54578/218/1577/1557/119391/6822
hsa03320	PPAR signaling pathway	73	-0.495964	-1.83137	0.003003	0.0138138	0.00957348	2531	tags=34%, list=14%, signal=30%	10062/1593/123/8310/10580/10873/11001/2167/6256/10998/28965/1962/6319/51703/440503/51/729359/5105/5468/33/9370/2171/3158/5346/2172
hsa00980	Metabolism of xenobiotics by cytochrome P450	59	-0.517389	-1.83007	0.00277778	0.0132388	0.00917496	2791	tags=37%, list=15%, signal=32%	1545/2950/130/126/2949/2940/2946/4258/2944/2052/222/27294/2947/4257/1543/2952/54578/218/1577/1645/119391/6822
hsa00650	Butanoate metabolism	26	-0.590153	-1.74138	0.00921659	0.0366388	0.025392	3645	tags=62%, list=20%, signal=49%	3157/3030/3155/1892/2571/56898/79944/622/116285/3033/54511/18/7915/1962/6296/3158
